# Supplementary material for: Genome‐wide prediction of synthetic rescue mediators of resistance to targeted and immunotherapy
Source: Mol Syst Biol. 2019 Mar 12;15(3):e8323. doi: 10.15252/msb.20188323 (PMC6413886; doi:10.15252/msb.20188323)
Supplement: Supplementary file 2 — Dataset Tables EV2–EV26 and EV28–EV35 [file MSB-15-e8323-s002.xlsx]

## Sheet: 2. SR-DU p-values
Dataset Table EV2. Clinical impact of DU-SR in pancancer and each cancer type
The clinical impact (cox regression likelihood ratio test p-value ) of DU-SR pairs of each rescuer (1st column) and vulnerable (2nd column) gene is listed in pancancer and each cancer. The table provide p-value of signficance of coefficient corresponding to the interaction term in cox regression. The p-value of the coefficient was determined using a standard Wald-test.
rescuer	vulnerable	pancancer	BLCA	BRCA	CESC	CHOL	COAD	DLBC	ESCA	GBM	HNSC	KICH	KIRC	KIRP	LAML	LGG	LIHC	LUAD	LUSC	OV	PAAD	PRAD	READ	SARC	SKCM	STAD	TGCT	THCA	THYM	UCEC
ABL1	MAST1	0.00116	0.00629	0.0284	0.00248	0.028	0.156	1	0.259	0.348	0.00997	0.146	0.0069	0.0437	0.0145	4.77e-07	0.105	0.026	0.232	0.222	7.72e-05	0.0787	0.101	0.174	0.00831	0.0105	0.166	0.132	0.185	0.372	103	9678
ABL2	BRD1	0.00227	0.0262	0.0117	0.0361	0.497	0.00357	0.999	0.294	0.0398	0.123	0.031	0.0122	0.000638	0.153	0.00186	0.152	0.159	0.0595	0.317	0.00611	0.344	0.135	0.0352	0.0608	0.01	0.18	0.212	0.303	0.00318	104	1538
ACADL	MELK	0.00294	0.0749	1.76e-05	0.161	0.137	0.0821	0.999	0.0384	0.172	0.0408	0.0023	0.00192	0.000321	0.111	0.00713	0.00747	0.31	0.0226	0.276	0.0155	0.276	0.405	0.0737	0.287	0.215	0.399	0.275	0.274	0.0354	123	9831
ACCS	XRCC5	0.000609	0.0724	0.0115	0.43	0.23	0.292	0.243	0.101	0.247	0.00173	0.0741	0.0557	0.2	0.0518	0.00219	0.128	0.136	0.0239	0.0148	0.0529	0.453	0.0962	0.00233	0.0923	0.0413	0.0642	0.0531	0.641	0.0391	145	18175
ADAM17	MTOR	0.00771	0.0322	0.0266	0.298	0.313	0.0188	0.999	0.00173	0.19	0.0247	0.569	0.16	4.84e-06	0.0108	0.0851	0.119	0.109	0.139	0.0885	0.0426	0.0567	0.259	0.00577	0.153	0.172	0.225	0.251	0.0101	0.287	248	10327
ADCK5	RNMT	0.00115	0.133	0.000525	0.0491	0.0804	0.384	0.671	0.176	0.00734	0.269	0.217	4.74e-06	2.24e-05	0.00112	0.00978	0.0324	0.243	0.0084	0.0916	0.038	0.566	0.108	0.000955	0.00999	0.143	0.441	0.039	0.0132	0.39	304	13980
ADPRHL2	BICC1	0.00259	0.0286	0.0393	0.0288	0.169	0.137	0.999	0.339	0.154	0.0969	0.0741	0.00233	0.374	0.0953	5.93e-06	0.000267	0.118	0.15	0.00162	0.0189	0.0969	0.108	0.0483	0.0268	0.197	0.46	0.112	0.131	0.0859	346	1459
ADPRHL2	FUT11	0.0107	0.0422	0.032	0.0114	0.316	0.06	0.997	0.0158	0.275	0.209	0.0383	0.000818	0.19	0.0793	1.34e-05	7.37e-05	0.094	0.0355	0.0379	0.0527	0.0595	0.108	0.101	0.0891	0.172	0.423	0.0734	0.0965	0.176	346	6390
ADPRHL2	IPMK	0.00207	0.0286	0.239	0.0419	0.319	0.0939	0.999	0.0827	0.0936	0.0938	0.0643	0.000872	0.384	0.0953	5.93e-06	0.00117	0.105	0.184	0.00118	0.11	0.0969	0.0237	0.052	0.0457	0.359	0.46	0.111	0.134	0.0452	346	8130
ADRA1A	PDRG1	0.000776	0.00418	8.16e-07	0.0389	0.229	0.0721	0.999	0.623	0.245	0.0262	0.132	0.00958	0.388	0.0589	0.0135	0.00986	0.123	0.0268	0.0317	0.0313	0.0282	0.612	0.0814	0.239	0.347	0.072	0.116	0.231	0.434	348	12104
AGTR1	CENPM	0.00188	0.056	7.03e-07	0.019	0.217	0.0114	1	0.259	0.141	0.208	0.13	0.0109	0.0471	0.14	0.00523	0.0788	0.12	0.0195	0.0239	0.106	0.281	0.0114	0.0329	0.0794	0.137	0.232	0.121	0.178	0.13	415	3405
AHR	RET	0.00524	0.061	1.44e-07	0.0093	0.598	0.00706	0.999	0.2	0.0121	0.305	0.0741	0.012	0.155	0.0565	3.8e-07	0.19	0.0891	0.0684	0.0655	0.0185	0.358	0.0959	0.146	0.00385	0.154	0.017	0.0778	0.61	0.019	432	13699
AKIRIN1	MAST1	7.16e-05	0.0749	0.00027	0.075	0.027	0.125	0.999	0.345	0.0939	0.00111	0.0191	0.0171	0.043	0.0144	2.09e-06	0.0583	0.116	0.131	0.191	0.0051	0.432	0.018	0.00521	0.0943	0.00126	0.427	0.279	0.486	0.138	476	9678
AKT1	CYFIP1	0.00559	0.135	0.00276	0.0154	0.115	0.153	0.243	0.0875	0.000561	0.198	0.376	0.00347	0.00604	0.00139	0.0749	0.0408	0.067	0.0164	0.223	0.126	0.321	0.218	0.00169	0.0555	0.168	0.19	0.495	0.384	0.0936	494	4336
AKT1	SRGAP1	0.0024	0.0218	0.0365	0.091	0.00185	0.0111	0.999	0.00958	0.201	0.071	0.357	0.0562	0.103	0.086	0.0121	0.0383	0.123	0.367	0.109	0.0662	0.146	0.108	0.0203	0.0259	0.169	0.0335	0.0262	0.489	0.395	494	15815
AKT1	SRC	0.0131	0.00318	0.00111	0.0408	0.554	0.0735	0.367	0.197	0.217	0.0382	0.586	0.00162	0.241	0.0796	0.00304	0.157	0.285	0.00884	0.142	0.147	0.419	0.108	0.0939	0.424	0.0467	0.111	0.358	0.113	0.167	494	15807
AKT1	EGFR	0.0245	0.0802	0.113	0.0601	0.000603	0.132	0.374	0.0264	0.00261	0.0299	0.136	0.0167	0.00957	0.000256	0.00963	0.0863	0.569	0.144	0.119	0.0208	0.0252	0.195	0.147	0.0642	0.051	0.00709	0.0824	0.434	0.227	494	5187
AKT1	KIT	0.000194	0.0727	0.00162	0.0466	0.245	0.0133	0.999	0.38	0.271	0.313	0.0741	0.00232	0.0706	0.0241	0.0448	0.00644	0.179	0.0337	0.0653	0.365	0.0368	0.218	0.258	0.0449	0.213	0.301	0.392	0.166	0.00082	494	8676
AKT2	STAT5B	0.0111	0.339	0.0106	0.211	0.0227	0.493	0.218	0.116	0.0125	0.0525	0.107	0.00105	0.0366	3.38e-05	0.00289	0.000212	0.107	0.064	0.0258	0.00485	0.24	0.108	0.0252	0.06	0.0345	0.064	0.0254	0.0988	0.0298	495	15943
AKT3	FGFR2	0.01	0.0811	0.0157	0.115	0.0219	0.119	1	0.00126	0.00795	0.129	0.056	8.31e-05	0.152	0.0228	4.54e-05	0.0239	0.325	0.298	0.0559	0.112	0.259	0.169	0.284	0.0169	0.207	0.161	0.311	0.0283	0.0859	496	6135
AMMECR1L	PI4KA	0.00337	0.409	0.0717	0.489	0.051	0.031	1	0.3	0.238	0.0195	0.0357	0.00133	0.00662	0.238	0.0134	0.034	0.121	0.0344	0.0213	0.0797	0.0314	0.021	0.56	0.0572	0.174	0.466	0.00426	0.00588	0.17	594	12292
ANKRD30A	ERBB2	0.000134	0.141	0.0592	0.0789	0.26	0.107	0.11	0.0287	0.0583	0.252	0.144	0.00127	0.113	0.0674	0.00409	0.15	0.135	0.294	0.0106	0.0187	0.423	0.344	0.00622	0.00673	0.0633	0.0597	0.127	0.215	0.309	672	5434
ANKRD9	MAST1	0.000716	0.128	0.00898	0.0132	0.015	0.332	0.999	0.184	0.0984	0.00358	0.0407	0.000222	0.015	0.0307	1.47e-09	0.182	0.000185	0.118	0.083	0.0161	0.169	0.0609	0.0306	0.427	0.0126	0.19	0.137	0.259	0.101	704	9678
ANLN	CGNL1	7.69e-05	0.042	0.000291	0.0126	0.239	0.0266	1	0.101	0.0436	0.212	0.000586	6.22e-05	0.000456	0.0988	0.0777	0.0262	0.0237	0.0565	0.119	0.0415	0.0298	0.0871	0.0121	0.211	0.075	0.519	0.077	0.179	0.00359	711	3473
ANTXR2	NT5M	0.00399	0.0215	1.61e-05	0.153	0.357	0.111	0.999	0.382	0.0471	0.1	0.0754	0.00366	0.0386	0.00792	0.00145	0.0879	0.345	0.0452	0.00334	0.00269	0.158	0.077	0.0705	0.463	0.0837	0.0718	0.0585	0.00688	0.0219	728	11098
ANTXR2	RNFT2	1.42e-06	0.0291	7.12e-09	0.0785	0.0496	0.0469	1	0.132	0.316	0.0876	0.0841	0.000102	0.127	0.38	4.45e-05	0.0294	0.0535	0.00968	0.0786	0.111	0.352	0.156	0.00655	0.239	0.0386	0.119	0.0428	0.0517	0.088	728	13975
ANTXR2	TMEM183A	0.00243	0.0806	1.63e-08	0.0183	0.205	0.196	0.309	0.166	0.00153	0.0204	0.566	0.0527	0.175	0.0303	0.0419	0.0325	0.436	0.0584	0.0297	0.00527	0.00622	0.159	0.00631	0.0143	0.289	0.122	0.163	0.0162	0.0529	728	16786
ANXA2	TEK	0.000384	0.185	0.00744	0.000491	0.171	0.0289	0.999	0.0249	0.218	0.0531	0.117	9.05e-08	0.0611	0.016	0.00383	0.0676	0.0464	0.214	0.179	0.00854	0.243	0.382	0.213	0.108	0.0535	0.543	0.055	0.804	0.0171	735	16437
APH1A	BMX	0.00867	0.0135	0.15	0.0477	0.477	0.138	0.309	0.00757	0.0203	0.0246	0.216	0.00318	0.0979	0.057	0.0677	0.0107	0.069	0.00191	0.491	0.217	0.00762	0.245	0.0102	0.0231	0.487	0.149	0.229	0.222	0.0152	790	1507
APH1A	DNMT1	9.12e-06	0.253	6.27e-06	0.0417	0.174	0.0666	1	0.597	0.00457	0.00355	0.348	0.0593	2.78e-05	0.0892	0.0286	0.132	0.0234	0.0697	0.0651	0.0938	0.0514	0.136	0.0381	0.0693	0.017	0.676	0.188	0.0171	0.0102	790	4884
ARHGAP18	CDAN1	0.00787	0.446	0.0329	0.212	0.219	0.398	0.746	0.19	0.2	0.365	0.764	0.0038	0.000229	0.0823	0.000526	0.0382	0.289	0.00835	0.0858	0.0144	0.349	0.0497	0.0107	0.0183	0.0889	0.32	0.118	0.0247	0.252	887	3217
ARHGAP20	TMEM177	0.00187	0.215	3.91e-05	0.263	0.0646	0.206	0.243	0.123	0.0654	0.0146	0.615	0.0123	0.0939	0.107	0.00961	0.123	0.293	0.00273	0.0268	0.00764	0.226	0.11	0.217	0.0188	0.00956	0.28	0.107	0.426	0.00713	890	16778
ARHGAP29	CENPM	0.00226	0.0109	6.06e-07	6.68e-06	0.108	0.00262	0.177	0.0971	0.0448	0.269	0.0985	0.000785	0.0138	0.215	8.77e-06	0.054	0.0379	0.116	0.0835	0.013	0.313	0.0458	0.00198	0.218	0.168	0.538	0.0382	0.00972	0.0655	899	3405
ARHGAP29	F12	5.33e-05	0.0888	1.08e-06	0.0281	0.035	0.00696	0.999	0.0188	0.292	0.0118	0.131	0.0027	0.36	0.111	0.062	0.0694	0.153	0.062	0.0619	0.0706	0.0771	0.255	0.0572	0.321	0.183	0.702	0.177	0.312	0.0381	899	5565
ARHGAP29	MRP63	0.00197	0.0835	5.38e-08	0.000866	0.555	0.00784	1	0.196	0.0582	0.067	0.395	0.000112	0.126	0.15	0.0448	0.287	0.0547	0.111	0.173	0.117	0.626	0.999	1.97e-05	0.373	0.0118	0.409	0.0745	0.0294	0.00733	899	10144
ARHGAP29	TOP2A	6.65e-05	0.127	1.94e-07	0.0261	0.554	0.0037	0.512	0.317	0.0539	0.366	0.15	0.00079	0.0619	0.0285	0.00256	0.0724	0.0662	0.0236	0.0494	0.0109	0.0792	0.108	0.00615	0.101	0.28	0.0604	0.327	0.0208	0.379	899	17054
ARHGAP39	PROS1	0.000246	0.0486	0.0402	0.229	0.299	0.0818	0.243	0.0571	0.189	0.041	0.387	0.033	0.000772	0.078	0.0743	0.0127	0.00271	0.0315	0.0721	0.038	0.322	0.0419	0.00955	0.281	0.325	0.247	0.222	0.411	0.444	905	13000
ARHGEF1	KIAA2018	0.00326	0.0484	0.00348	0.45	0.217	0.17	0.309	0.232	0.0228	0.0346	0.1	0.000117	0.0327	0.0153	0.0127	0.0795	0.0738	0.198	0.113	0.0534	0.0926	0.0285	0.172	0.0232	0.0153	0.127	0.234	0.277	0.31	924	8613
ARID5B	RPA3	0.000126	0.144	2.46e-05	0.209	0.0721	0.0152	0.361	0.239	0.109	0.0432	0.714	0.236	0.064	0.0475	0.00374	0.215	0.215	0.0681	0.0339	0.045	0.431	0.172	0.138	0.0164	0.278	0.133	0.632	0.158	0.0592	945	14018
ASAP1	IKBKB	0.00237	0.0113	0.0193	4.75e-05	0.428	0.218	0.999	0.0944	0.1	0.0632	0.298	0.000934	0.00804	0.267	0.00713	0.325	0.000242	0.0472	0.282	0.00227	0.0538	0.0192	0.0141	0.749	0.0964	0.999	0.0154	0.131	0.168	1037	7949
ASAP2	COX4I1	1.86e-05	0.0133	0.008	0.353	0.162	0.0793	1	0.218	0.473	0.00318	0.0365	0.000284	0.000127	0.18	7.45e-07	0.186	0.00497	0.0207	0.00298	0.000211	0.341	0.424	0.223	0.12	0.0708	0.208	0.0886	0.0196	0.036	1038	3945
ATF7	TOP2B	6.53e-07	0.068	0.135	0.00184	0.0529	0.161	0.182	0.125	0.0557	0.00687	0.373	0.0327	0.00852	0.00443	0.0883	0.152	0.096	0.189	0.0287	0.0123	0.0553	0.0584	0.0645	0.00826	0.0391	0.165	0.191	0.0662	0.538	1114	17055
ATIC	MAPK1	0.0144	0.0326	0.00274	0.318	0.138	0.0263	0.381	0.164	0.00597	0.362	0.0227	6.05e-05	0.000587	0.00137	0.0217	0.0449	0.121	0.328	0.0834	0.0471	0.0137	0.252	0.175	0.0556	0.0182	0.524	0.503	0.122	0.129	1131	9631
ATIC	AURKC	3.75e-05	0.111	0.0139	0.0684	0.0066	0.0687	0.472	0.0891	0.268	0.0744	0.357	0.000117	0.00169	0.00655	0.00427	0.032	0.157	0.00234	0.0979	0.0224	0.145	0.104	0.0713	0.198	0.492	0.496	0.0455	0.0708	0.473	1131	1255
ATM	DNMT1	9.01e-06	0.296	7.25e-06	0.00672	0.153	0.154	0.962	0.0478	0.104	0.00537	0.591	0.00134	0.0192	0.116	0.069	0.149	0.000762	0.163	0.0447	0.0922	0.606	0.077	0.0651	0.0645	0.364	0.19	0.223	0.0226	0.278	1136	4884
AURKA	WEE1	0.00558	0.675	0.00324	0.158	0.123	0.04	0	0.0245	0.0333	0.0995	0.431	0.024	0.0145	0.3	2.71e-05	0.0924	0.00615	0.057	0.0708	0.113	0.173	0.135	0.126	0.00775	0.11	0.449	0.111	0.0352	0.165	1253	18060
AURKA	BRAF	6.86e-05	0.266	2.61e-06	0.321	0.181	0.0758	0	0.327	0.0127	0.132	0.00613	0.000125	0.0149	0.295	0.0543	0.0472	0.0196	0.211	0.235	0.0633	0.083	0.239	0.302	0.000709	0.174	0.0301	0.136	0.00385	0.106	1253	1533
AURKA	BMX	0.00193	0.174	0.0414	0.0959	0.483	0.0242	1	0.188	0.0131	0.0124	0.00425	0.000198	0.0496	0.0136	0.000264	0.0117	0.00812	0.0049	0.234	0.0845	0.101	0.228	0.0452	0.0812	0.0393	0.0952	0.339	0.13	0.0234	1253	1507
AURKA	MAST1	0.000163	0.129	0.00275	0.00385	0.0607	0.192	0.999	0.133	0.0204	0.00459	0.259	2.58e-06	0.00185	0.00606	2.89e-08	0.0219	0.00156	0.292	0.211	0.0028	0.102	0.228	0.0311	0.00261	0.00228	0.226	0.258	0.421	0.0735	1253	9678
AURKA	ROCK1	0.000224	0.0209	0.011	0.137	0.12	0.102	1	0.139	0.122	0.0459	0.15	0.000295	0.158	0.0337	0.00345	0.00303	0.0704	0.0272	0.016	0.00649	0.482	0.308	0.00958	0.167	0.174	0.999	0.123	0.151	0.182	1253	13995
AURKA	MAPK10	4.99e-05	0.211	0.0679	0.0556	0.0658	0.00398	0.388	0.405	0.179	0.0833	0.0741	0.000126	0.0099	0.0965	3.06e-11	0.000824	0.0184	0.0968	0.146	0.055	0.105	0.304	0.0283	0.101	0.081	0.999	0.415	0.215	0.0597	1253	9624
AURKA	AURKC	3.68e-08	0.00594	0.0942	0.181	0.00742	0.146	0.999	0.0768	0.04	0.122	0.074	8.01e-05	0.0391	0.00882	0.0159	0.196	0.0134	0.000779	0.0531	0.123	0.0178	0.239	0.0354	0.00403	0.338	0.319	0.212	0.299	0.0676	1253	1255
AURKB	MAPK10	0.000211	0.195	0.0638	0.0512	0.0889	0.0875	0.371	0.0363	0.206	0.0458	0.0969	5.37e-07	0.00144	0.0804	9.12e-08	0.156	0.109	0.143	0.0417	0.0602	0.16	0.0381	0.00418	0.0734	0.249	0.999	0.213	0.155	0.0766	1254	9624
AURKB	AKT3	0.0156	0.029	0.0304	0.12	0.0262	0.243	0.999	0.103	0.116	0.01	0.157	1.98e-10	0.0251	0.113	0.00617	0.02	0.12	0.175	0.221	0.0461	0.000753	0.0139	0.0104	5.22e-05	0.2	0.178	0.116	0.0735	0.295	1254	496
AURKB	AURKC	0.000107	0.0766	0.0589	0.149	0.151	0.0952	1	0.285	0.405	0.12	0.107	7.26e-05	0.00114	0.107	0.00625	0.145	0.107	0.0109	0.0468	0.0315	0.00142	0.0261	0.00961	0.156	0.35	0.257	0.194	0.15	0.0429	1254	1255
AXL	DNMT1	7.42e-05	0.0726	9.59e-06	0.0155	0.0385	0.172	0.177	0.248	0.0657	0.00571	0.517	7.68e-05	0.00805	0.0707	0.0547	0.0155	0.0188	0.0257	0.0159	0.0614	0.537	0.294	0.0221	0.127	0.0476	0.591	0.00561	0.0133	0.049	1269	4884
B3GNT4	ELF1	4.78e-05	0.0513	0.144	0.087	0.324	0.113	1	0.0692	0.245	0.0179	0.108	0.00313	0.0439	0.196	0.000998	0.201	0.289	0.101	0.00622	0.00358	0.545	0.338	0.0652	0.153	0.104	0.601	0.301	0.234	0.0262	1290	5276
B3GNT4	KIAA1704	2.67e-05	0.0799	0.0954	0.0849	0.387	0.136	0.243	0.0883	0.0608	0.0161	0.071	0.00342	0.104	0.0215	0.000998	0.0204	0.185	0.139	0.00314	0.107	0.168	0.344	0.0514	0.0492	0.0699	0.29	0.165	0.184	0.0228	1290	8598
B4GALT2	FBXO3	8.49e-06	0.0209	0.0486	0.0598	0.0287	0.409	0.309	0.124	0.105	0.0957	0.283	3.08e-08	0.000157	0.0574	0.00587	0.00102	0.129	0.126	0.0457	9.44e-05	0.323	0.0203	0.00168	0.0633	0.3	0.999	0.0582	0.408	0.169	1302	6015
B4GALT2	FOXO1	0.000661	0.0149	0.013	0.00545	0.161	0.0395	0.999	0.163	0.0876	0.25	0.00952	0.00399	0.267	0.397	0.0615	0.000137	0.259	0.0665	0.0356	0.0728	0.138	0.0444	4.05e-05	0.174	0.0813	0.56	0.188	0.515	0.039	1302	6307
B4GALT2	ITPR2	0.00034	0.0238	0.00374	0.16	0.15	0.167	0.999	0.041	0.39	0.0293	0.00764	0.0108	0.271	0.0117	0.163	0.0512	0.144	0.0321	0.289	0.0161	0.0144	0.128	0.00585	0.00469	0.102	0.538	0.128	0.258	0.14	1302	8261
B4GALT2	KIAA1704	0.000127	0.033	0.0402	0.0367	0.269	0.156	0.303	0.191	0.0363	0.0241	0.246	0.000459	0.0564	0.0591	0.0124	0.000767	0.0683	0.301	0.00834	0.248	0.0718	0.195	0.0308	0.013	0.0358	0.165	0.188	0.248	0.042	1302	8598
B4GALT2	SGMS1	0.00123	0.0365	0.135	0.0664	0.369	0.0675	1	0.137	0.0163	0.16	0.0741	1.26e-05	0.133	0.0549	2.13e-06	0.0358	0.00917	0.0299	0.00173	0.266	0.147	0.122	0.0029	0.00534	0.0747	0.432	0.0972	0.0494	0.000274	1302	14724
B4GALT2	TRAF6	0.000413	0.0394	0.000134	0.0334	0.0272	0.39	0.999	0.15	0.117	0.114	0.214	4.89e-06	0.000157	0.236	0.000755	0.000182	0.2	0.179	0.55	9.82e-05	0.329	0.122	0.00167	0.298	0.208	0.999	0.114	0.345	0.261	1302	17138
BAIAP2L1	TYK2	3.89e-05	0.103	0.000608	0.01	0.207	0.317	0.283	0.101	0.423	2.53e-05	0.347	0.00054	0.00046	0.00777	0.18	0.173	2.9e-05	0.108	0.000689	0.000903	0.0981	0.28	0.144	0.0624	0.0212	0.547	0.142	0.00707	0.335	1327	17510
BAX	DNMT1	0.000113	0.0442	0.000188	0.0175	0.00809	0.0131	0.381	0.232	0.0657	0.00286	0.331	0.000107	0.00758	0.0844	0.142	0.091	0.0176	0.0586	0.00868	0.229	0.0584	0.119	0.138	0.093	0.012	0.589	0.00615	0.078	0.149	1355	4884
BCAR1	PDPK1	6.76e-05	0.0617	0.137	0.0279	0.0329	0.0217	0.562	0.109	0.278	0.0099	0.0427	0.00119	0.0298	0.0321	0.0449	0.00711	0.0635	0.00581	0.0763	0.00608	0.014	0.0901	0.059	5.01e-05	0.195	0.457	0.143	0.0582	0.0175	1375	12101
BCAR3	FLT3	0.00465	0.0887	0.0698	0.000955	0.26	0.0738	0.177	0.0025	0.0266	0.0574	0.149	0.000432	0.221	0.0866	0.0721	0.000248	0.000274	0.0399	0.708	0.00767	0.023	0.285	2.52e-05	0.0198	0.199	0.724	0.213	0.101	0.0219	1376	6223
BCL11A	AMFR	0.000198	0.0991	0.00797	0.413	0.325	0.132	1	0.199	0.000316	0.0192	0.121	1.89e-05	0.0499	0.142	0.182	0.328	0.281	0.0582	0.0708	0.00139	0.392	0.0272	0.0951	0.318	0.0335	0.999	0.222	0.036	0.0303	1391	587
BCL2L11	DNMT1	6.81e-05	0.269	0.00275	0.057	0.00716	0.111	0.999	0.116	0.0223	0.00662	0.381	0.000647	0.00197	0.0389	0.00221	0.0819	0.0271	0.138	0.0678	0.0179	0.352	0.224	0.0888	0.102	0.246	0.344	0.15	0.281	0.174	1395	4884
BCL2L2	DNMT1	3.11e-05	0.0113	6.31e-08	0.0147	0.0408	0.314	0.962	0.0341	0.135	0.000599	0.173	0.0771	0.0307	0.148	0.126	0.121	0.0843	0.107	0.0439	0.295	0.393	0.149	0.00915	0.122	0.188	0.65	0.15	0.00299	0.0673	1401	4884
BGN	ADAMTS18	0.00821	0.0541	0.214	0.146	0.381	0.069	0.177	0.135	0.00306	0.143	0.0285	0.319	0.0136	0.118	0.00086	0.193	0.038	5.63e-05	0.201	0.213	0.57	0.155	0.0423	0.0342	0.00547	0.31	0.209	0.0247	0.0777	1450	275
BIRC5	BRAF	0.00218	0.572	4.29e-08	0.0398	0.311	0.0493	1	0.0125	0.0109	0.465	0.00126	5.04e-05	0.00325	0.0409	0.0295	0.176	0.204	0.166	0.118	0.0746	0.229	0.0404	0.17	0.00344	0.151	0.143	0.138	0.0973	0.121	1469	1533
BIRC5	CLMN	0.0011	0.0581	0.0114	0.244	0.0778	0.00898	0.29	0.00773	0.145	0.129	0.268	2.06e-07	0.0104	0.0347	0.00017	0.00499	0.413	0.286	0.0752	0.00197	0.162	0.174	0.196	0.00224	0.356	0.484	0.276	0.186	0.153	1469	3717
BIRC5	CYP4X1	0.000834	0.095	0.169	0.0848	0.0129	0.198	0.999	0.00549	0.129	0.0384	0.175	0.000481	0.0787	0.0841	2.07e-06	0.0226	0.061	0.106	0.0281	0.0816	0.0805	0.203	0.000328	0.00695	0.156	0.0512	0.499	0.226	0.0196	1469	4393
BIRC5	NFE2L2	0.000969	0.0931	0.00134	0.0119	0.0443	0.0484	0.381	0.0729	0.0707	0.0939	0.0741	6.07e-07	0.113	0.0299	0.00373	0.059	0.345	0.0424	0.0408	0.00864	0.353	0.226	0.00507	0.0538	0.143	0.0856	0.0908	0.465	0.0194	1469	10778
BIRC5	ZNF415	0.0169	0.012	0.00366	0.0365	0.000747	0.413	1	0.0829	0.0232	0.179	0.0631	9.78e-05	0.0853	0.0861	0.00276	0.312	0.0951	0.0365	0.0788	0.0236	0.00172	0.0208	0.0737	0.00471	0.215	0.358	0.135	0.0775	0.375	1469	18617
BMP8A	IGF1R	0.00389	0.228	0.062	0.0224	0.284	0.225	0.999	0.00189	0.504	0.106	0.0843	2.99e-05	0.00292	0.0471	0.0644	8.74e-05	0.0572	0.106	0.0207	0.274	0.318	0.0371	0.0042	0.389	0.0593	0.265	0.0976	0.478	0.418	1498	7910
BMP8B	ADAMTS17	0.0188	0.227	0.053	0.518	0.373	0.234	0.999	0.00192	0.318	0.0435	0.319	0.00164	0.13	0.0108	0.162	0.000438	0.0342	0.116	0.0774	0.0123	0.667	0.133	0.00147	0.0725	0.00741	0.517	0.428	0.00862	0.116	1499	274
BMP8B	ASTN2	0.000135	0.00333	0.0761	0.00816	0.019	0.0104	1	0.00117	0.16	0.0805	0.0576	3.31e-05	0.000629	0.0135	0.0472	0.0377	0.353	0.139	0.0889	0.0571	0.0384	0.695	0.0163	0.327	0.077	0.0686	0.0381	0.281	0.0884	1499	1091
BMX	CHEK1	0.018	0.149	0.000523	0.169	0.177	0.261	0.999	0.173	0.0543	0.0158	0.226	0.374	0.00179	0.0331	0.0116	0.234	0.0161	0.00513	0.0922	0.00252	0.0369	0.218	0.241	0.17	0.27	0.999	0.317	0.0593	0.42	1507	3505
BMX	CDK4	0.000498	0.023	1.06e-05	0.323	0.174	0.039	0.999	0.0143	0.0522	0.0651	0.24	0.0416	0.00962	0.201	0.00232	0.0347	0.294	0.00627	0.0358	0.337	0.224	0.0411	0.105	0.0612	0.0832	0.128	0.00504	0.221	0.127	1507	3306
BNIP3L	E2F1	0.00632	0.155	4.65e-06	0.00106	0.227	0.0062	0.243	0.0928	0.0113	0.0155	0.137	0.0359	0.199	0.0772	0.00313	0.00939	0.128	0.0408	0.226	0.0191	0.0871	0.456	0.14	0.031	0.0145	0.0409	0.00675	0.37	0.433	1512	5084
BRD4	KIT	0.000988	0.236	0.053	0.0373	0.0704	0.00751	0.999	0.0212	0.276	0.143	0.000325	2.61e-05	0.00186	0.0191	0.00339	0.0297	0.141	0.0268	0.0109	0.0218	0.0764	0.0514	0.0383	0.0174	0.224	0.758	0.0394	0.475	0.0751	1541	8676
BRD4	DNMT1	1.64e-07	0.0933	0.000992	0.0115	0.13	0.253	1	0.0248	0.0499	0.000609	0.303	0.0628	0.00669	0.167	0.12	0.138	0.00427	0.152	5.56e-06	0.274	0.438	0.224	0.0267	0.0247	0.253	0.565	0.178	0.042	0.294	1541	4884
BRD4	DDR1	0.000608	0.0295	0.000923	0.0724	0.186	0.0269	0.243	0.00152	0.127	0.022	0.0439	1.95e-07	0.0697	0.202	0.128	0.39	0.00243	0.0666	0.00269	0.0876	0.295	0.32	0.148	0.424	0.299	0.331	0.0138	0.314	0.374	1541	4536
BRD4	FCHO2	0.00014	0.406	0.0305	0.0209	0.0241	0.114	0.999	0.0496	0.329	0.0394	0.314	4.87e-08	6.39e-05	0.00206	0.0582	0.0398	0.0411	0.115	0.159	0.0461	0.0255	0.181	0.0611	0.00338	0.084	0.999	0.251	0.555	0.0495	1541	6056
BRE	AMFR	1.72e-05	0.0516	0.00282	0.246	0.162	0.00599	1	0.293	0.0103	0.104	0.0271	3.56e-06	0.0227	0.137	0.00731	0.069	0.241	0.111	0.12	0.00946	0.219	0.061	0.162	0.0192	0.106	0.999	0.229	0.015	0.0252	1546	587
BUB1	CCNDBP1	0.00487	0.0572	0.104	0.0984	0.0277	0.00459	0.243	0.0931	0.00723	0.0271	0.000311	6.1e-08	5.87e-06	0.144	0.00311	0.017	0.21	0.0048	0.0967	0.0155	0.113	0.0261	0.00172	0.0378	0.116	0.344	0.16	0.166	0.219	1612	3083
BUB1	CGNL1	4.45e-05	0.0015	0.00318	0.175	0.219	0.136	0.753	0.015	0.00302	0.182	4.06e-05	6.47e-05	5.53e-07	0.0771	0.0419	0.0372	0.0502	0.0456	0.1	0.0791	0.0479	0.0734	0.00945	0.0568	0.0164	0.353	0.313	0.122	0.0539	1612	3473
BUB1	EPHX2	0.00155	0.197	0.063	0.00539	0.354	0.0752	0.998	0.0214	0.0298	0.0606	0.00242	2.84e-07	0.000307	0.0463	0.00313	0.00214	0.0219	0.134	0.244	0.00285	0.109	0.134	0.064	0.169	0.26	0.999	0.102	0.383	0.00564	1612	5407
BUB1	FAM149A	0.00809	0.0166	0.00157	0.211	0.0655	0.0982	1	0.0371	0.0273	0.116	0.0211	0.000594	6.42e-05	0.00218	0.0286	0.251	0.106	0.0534	0.142	0.00318	0.0692	0.111	0.103	0.154	0.0617	0.409	0.0359	0.0152	0.0241	1612	5685
BUB1	NAP1L5	0.0105	0.0102	0.0549	0.0319	0.532	0.283	0.328	0.305	0.0163	0.522	0.205	0.00365	0.0006	0.0213	9.81e-11	0.255	0.098	0.143	0.168	0.00281	0.227	0.598	0.0854	0.113	0.111	0.53	0.211	0.0121	0.000533	1612	10540
BUB1	OBFC1	0.0174	0.105	0.0948	0.0324	0.193	0.116	0.529	0.038	0.0957	0.0472	0.165	3.98e-06	0.00268	0.0443	6.9e-09	0.0333	0.0336	0.12	0.23	0.00772	0.213	0.0834	0.296	0.0779	0.179	0.298	0.231	0.0859	0.182	1612	11213
BUB1	SFTPD	0.0168	0.0197	0.000599	0.164	0.121	0.545	0.998	0.0917	0.0712	0.115	0.0825	2.38e-06	9.39e-07	0.0398	1.57e-07	0.0147	0.0826	0.0117	0.362	0.00658	0.138	0.108	0.322	0.0728	0.0122	0.282	0.241	0.167	0.161	1612	14706
BUB1	SORBS2	3.57e-09	0.0816	2.06e-05	0.25	0.0656	0.142	0.529	0.115	0.0274	0.132	0.0208	5.77e-15	5.81e-05	0.00135	0.0291	0.0863	0.042	0.145	0.124	0.0635	0.0725	0.203	0.0992	0.238	0.176	0.39	0.0379	0.26	0.0241	1612	15595
BUB1B	SEPP1	0.00922	0.00553	0.00765	0.461	0.162	0.038	0.54	0.0642	0.163	0.148	0.353	2.51e-10	0.0178	0.425	0.0185	0.00105	0.0769	0.0513	0.149	0.036	0.208	0.14	0.145	0.296	0.142	0.107	0.291	0.164	0.197	1611	14564
BUB1B	ATXN7L1	0.000282	0.141	0.0155	0.182	0.0507	0.263	0.381	0.0533	0.0677	0.126	0.0928	3e-06	0.0205	0.238	0.107	0.354	0.225	0.183	0.0121	0.19	0.291	0.00479	0.163	0.0097	0.222	0.0627	0.0873	0.199	0.329	1611	1244
C12orf52	AKAP11	7.99e-05	0.0284	0.0345	0.152	0.0511	0.166	1	0.261	0.00952	0.0395	0.00687	0.0161	0.0938	0.193	0.000188	0.182	0.249	0.0131	0.00319	0.0707	0.0716	0.255	0.305	0.00478	0.0471	0.284	0.301	0.448	0.0393	1744	461
C14orf179	MAST1	0.000891	0.222	0.00059	0.00279	0.0854	0.163	0.999	0.286	0.0856	0.00833	0.217	0.00615	0.00692	0.0691	2.3e-05	0.328	0.004	0.199	0.0566	1.21e-05	0.117	0.044	0.0273	0.141	0.0191	0.165	0.18	0.127	0.0985	1811	9678
C16orf89	B4GALNT2	0.000417	0.114	0.0629	0.0158	0.254	0.0924	0.999	0.454	0.146	0.29	0.216	0.0107	0.000466	0.00137	0.00205	0.0763	0.116	0.00585	0.191	0.153	0.299	0.387	0.0587	0.0968	0.244	0.0436	0.165	0.0464	0.00799	1897	1298
C17orf53	CDKN2AIP	0.00278	0.0808	0.00492	0.052	0.506	0.0483	0.999	0.212	0.119	0.0631	0.0372	1.5e-07	0.0179	0.185	0.321	0.127	0.3	0.00682	0.11	0.0969	0.0944	0.178	0.156	0.0993	0.177	0.241	0.0226	0.199	0.0501	1922	3327
C17orf53	MAST4	0.00534	0.107	0.0172	0.451	0.203	0.109	0.999	0.112	0.377	0.181	0.0512	5.1e-07	0.0758	0.26	0.0799	0.0529	0.113	0.178	0.026	0.145	0.0323	0.0577	0.00788	0.00415	0.017	0.999	0.227	0.276	0.202	1922	9681
C4orf32	LSR	0.000518	0.0814	0.00145	0.487	0.167	0.0281	0.177	0.105	0.13	0.0184	0.0781	0.00111	0.0684	0.0183	0.018	0.018	0.29	0.0777	0.00355	0.113	0.266	0.353	0.105	0.0976	0.249	0.408	0.0402	0.0586	0.228	2378	9411
C7	EME1	0.00173	0.0469	0.00153	0.0353	0.166	0.438	0.177	0.329	0.186	0.000381	0.0347	0.00702	0.201	0.00795	0.0328	0.0144	0.0619	0.00465	0.063	0.0125	0.486	0.072	0.147	0.0691	0.281	0.0538	0.177	0.104	0.124	2550	5312
CALD1	HMGA1	0.00296	0.0358	2.58e-08	0.0353	0.0913	0.12	0.11	0.00116	0.00123	0.131	0.0503	0.00423	0.0297	0.319	0.00328	0.103	0.0784	0.0197	0.252	0.0123	0.348	0.0245	0.21	0.44	0.00981	0.354	0.0707	0.156	0.254	2732	7546
CALD1	RASSF7	0.00108	0.0658	1.06e-05	0.181	0.0965	0.0976	1	0.199	0.000544	0.186	0.0571	0.118	0.0832	0.00394	0.02	0.104	0.0174	0.00138	0.261	0.0467	0.157	0.444	0.338	0.00163	0.205	0.288	0.0668	0.0531	0.0161	2732	13549
CAMK2B	DLG5	0.00244	0.0725	0.0358	0.142	0.191	0.0219	1	0.0747	0.163	0.0501	0.0741	0.03	0.333	0.00289	5.75e-06	0.0941	0.0821	0.0991	0.0117	0.0232	0.329	0.117	0.0145	0.00387	0.146	0.172	0.384	0.161	0.105	2752	4764
CARD6	EME1	0.0245	0.26	1.65e-07	0.133	0.166	0.225	0.177	0.0538	0.218	0.107	0.521	0.000741	0.279	0.00795	0.00258	0.0144	0.257	0.00408	0.322	0.00627	0.474	0.103	0.182	0.0755	0.184	0.0537	0.177	0.104	0.124	2804	5312
CASP2	ATG2B	0.0185	0.158	0.00158	0.00777	0.00716	0.134	0.432	0.12	0.00212	0.0334	0.00102	0.0199	0.00355	0.0234	7e-08	0.1	0.135	0.314	0.0145	0.00119	0.285	0.755	0.0373	0.0414	0.148	0.927	0.0296	0.285	0.539	2827	1120
CCDC59	ZFYVE20	6.18e-05	0.127	0.0589	0.0914	0.0788	0.0957	0.177	0.156	0.119	0.00116	0.565	0.0679	0.0855	0.227	0.0017	0.00556	0.17	0.195	0.0552	0.163	0.122	0.068	0.0478	0.316	0.00513	0.148	0.0366	0.0957	0.602	2990	18389
CCM2	KDM3B	0.000178	0.0112	0.0294	0.00441	0.519	0.0564	0.999	0.243	0.00174	0.239	0.425	8.39e-05	0.39	0.0291	0.0163	0.0611	0.00385	0.158	0.195	0.464	0.0167	0.292	0.197	0.0817	0.44	0.332	0.498	0.00416	0.185	3072	8468
CCM2	MED13L	0.000451	0.379	0.119	0.0172	0.381	0.0978	0.999	0.0438	0.000231	0.215	0.053	0.018	0.0845	0.0107	0.0444	0.186	0.0852	0.00168	0.106	0.0429	0.202	0.0275	0.0351	0.0631	0.515	0.0988	0.0354	0.108	0.0364	3072	9788
CCM2	PIKFYVE	0.0174	0.208	0.0145	0.145	0.0385	0.0203	0.166	0.237	0.000135	0.0257	0.0741	0.0313	0.121	0.0687	0.0395	0.0855	0.0943	0.0454	0.23	0.0621	0.125	0.0902	0.0145	0.182	0.152	0.255	0.252	0.0226	0.146	3072	12343
CCNA2	FMO4	0.00135	0.37	0.138	0.0671	0.338	0.0518	0.999	0.294	0.132	0.0162	0.191	0.000143	2.38e-06	0.241	0.0125	0.305	0.00733	0.395	0.125	0.00497	0.407	0.015	0.00237	0.00158	0.126	0.12	0.165	0.999	0.374	3074	6237
CCNE1	DOCK1	1.96e-05	0.23	0.000756	0.171	0.11	0.204	0.999	0.114	0.188	0.273	0.00248	7.56e-06	0.299	0.00062	4.68e-11	0.112	0.0111	0.0185	0.033	0.0175	0.382	0.212	0.0793	0.00208	0.376	0.561	0.0291	0.0326	0.148	3084	4896
CCNE1	G3BP2	0.00051	0.107	0.000899	0.159	0.0369	0.00261	0.999	0.262	0.0478	0.0296	0.000325	3.2e-07	0.00231	0.00241	0.115	0.0149	0.278	0.137	0.0164	0.0375	0.566	0.174	0.211	0.269	0.376	0.999	0.275	0.644	0.069	3084	6430
CCNE1	HCFC2	0.00414	0.0248	2.77e-07	0.259	0.141	0.22	1	0.00541	0.156	0.236	0.00114	2.3e-05	0.0111	0.134	0.128	0.127	0.0713	0.0683	0.00206	0.145	0.29	0.081	0.0286	0.0288	0.185	0.0678	0.0517	0.0971	0.259	3084	7321
CCNE1	MPP5	5.47e-08	0.133	0.00435	0.218	0.548	0.201	1	0.324	0.0412	0.192	0.000204	7.47e-10	0.000408	0.0295	0.000269	0.0617	0.0944	0.0582	0.0335	0.0171	0.244	0.104	0.0305	0.0393	0.439	0.246	0.28	0.146	0.193	3084	10108
CCNE1	NEK9	0.000365	0.157	7.39e-06	0.135	0.277	0.207	0.999	0.202	0.272	0.202	0.000204	0.00898	0.0118	0.0216	0.00052	0.146	0.00931	0.117	0.0115	0.0109	0.199	0.0423	0.0131	0.0409	0.405	0.293	0.264	0.0633	0.559	3084	10740
CCNE1	SCN7A	5.22e-06	0.00903	0.000377	0.0695	0.339	0.151	1	0.293	0.129	0.345	0.000325	0.000337	0.0976	0.291	0.0167	0.0108	0.0883	0.0302	0.0159	0.162	0.208	0.0654	0.056	0.0265	0.553	0.421	0.257	0.281	0.295	3084	14431
CCNE1	TBC1D5	0.000205	0.108	0.00133	0.0212	0.0149	0.248	1	0.105	0.382	0.175	0.17	6.14e-06	0.0089	5.85e-06	0.0105	0.17	0.115	0.0416	0.0738	0.097	0.35	0.0238	0.315	0.0386	0.236	0.194	0.105	0.0674	0.0459	3084	16300
CCNF	CD302	0.000126	0.0661	8.39e-05	0.008	0.0584	0.344	0.513	0.000496	0.0477	0.244	0.262	3.03e-06	0.000244	0.0745	0.00215	0.311	0.284	0.021	0.0425	0.0947	0.0733	0.113	0.00969	0.0625	0.0841	0.999	0.229	0.0487	0.0503	3086	3168
CCNF	NFE2L2	0.00498	0.0209	0.023	0.0756	0.0903	0.2	0.309	0.0176	0.0556	0.172	0.218	1.09e-06	0.0432	0.135	0.00251	0.371	0.0662	0.024	0.274	0.0885	0.236	0.138	0.00724	0.00777	0.0364	0.14	0.227	0.587	0.323	3086	10778
CCNF	TMEM59	1.34e-05	0.0887	0.0559	0.0689	0.229	9.02e-05	0.999	0.12	0.0216	0.208	0.045	5.51e-09	0.0161	0.119	0.00133	0.103	0.117	0.012	0.033	0.0725	0.603	0.268	0.0557	0.152	0.224	0.0662	0.325	0.231	0.0596	3086	16875
CCNT1	MFRP	0.00576	0.119	4.32e-07	0.114	0.226	0.375	0.999	0.201	0.0555	0.137	0.0441	0.0511	0.0212	0.0453	2.66e-07	0.109	0.0126	0.165	0.157	0.0512	0.253	0.275	0.0673	0.0741	0.0437	0.383	0.0217	0.207	0.368	3098	9888
CCR10	SEC23IP	6.63e-05	0.0906	0.0484	0.106	0.166	0.106	0.998	0.145	0.0104	0.0706	0.0741	8.68e-05	0.146	0.0093	4.95e-07	0.0499	0.167	0.073	0.0113	0.135	0.511	0.263	0.0429	0.0415	0.331	0.0444	0.268	0.0482	0.0189	3103	14506
CD151	BRD4	0.000101	0.00851	0.000285	0.0267	0.0192	0.315	1	0.0132	0.231	0.0348	0.146	0.00667	0.0209	0.0402	0.000616	0.343	0.0215	0.0167	0.15	0.0111	0.345	0.117	0.103	0.0478	0.0228	0.624	0.256	0.234	0.175	3130	1541
CD151	MAST1	0.00115	0.354	0.0996	0.00182	0.115	0.179	0.999	0.0141	0.273	0.0379	0.165	0.0016	0.0217	0.0402	1.25e-10	0.0314	0.121	0.0129	0.0677	0.0205	0.245	0.258	0.0244	0.352	0.023	0.339	0.287	0.208	0.357	3130	9678
CD151	TEK	0.00802	0.198	0.00159	3.23e-05	0.0557	0.0205	0.249	0.0408	0.102	0.106	0.102	0.000262	0.00494	0.0143	6.13e-05	0.0272	0.136	0.0532	0.218	0.0237	0.117	0.288	0.202	0.0524	0.0127	0.552	0.179	0.373	0.518	3130	16437
CD207	C16orf78	0.000204	0.267	0.0132	0.0781	0.566	0.117	0.999	0.247	0.00522	0.0141	0.0423	0.000107	0.0339	0.0227	0.0845	0.0138	0.071	0.165	0.149	0.003	0.057	0.312	0.0353	0.148	0.118	0.999	0.125	0.0371	0.00193	3147	1888
CD302	KREMEN2	0.000404	0.0294	4.35e-06	0.228	0.0918	0.0182	1	0.104	0.18	0.166	0.584	0.000328	0.0217	0.0684	0.000177	0.457	0.00106	0.109	0.13	0.0455	0.159	0.145	0.115	0.081	0.0779	0.224	0.2	0.289	0.0676	3168	8793
CD59	NUSAP1	0.00217	0.000472	8.17e-07	0.000215	0.335	0.204	0.315	0.0376	0.00292	0.351	0.042	0.00296	0.0152	0.00817	0.0241	0.0878	0.294	0.0444	0.0175	0.00449	0.566	0.0718	0.000101	0.276	0.0371	0.233	0.245	0.0244	0.145	3190	11183
CD63	MAST1	7.49e-06	0.296	0.0287	0.00332	0.0965	0.167	0.999	0.332	0.0935	0.0165	0.0893	0.00482	0.00597	0.0535	5.97e-10	0.0999	0.00921	0.0141	0.0441	0.0094	0.208	0.117	0.00601	0.123	0.00494	0.0599	0.243	0.39	0.0144	3193	9678
CD63	CBLB	0.00321	0.0263	0.0228	0.242	0.18	0.185	1	0.283	0.0951	0.000704	0.186	0.0217	0.0494	0.0191	0.0012	0.132	0.2	0.0792	0.0517	0.0847	0.145	0.0275	0.0814	0.0157	0.0204	0.358	0.316	0.0151	0.152	3193	2857
CD81	NUP50	0.00449	0.000761	0.00856	0.0306	0.0687	0.00711	1	0.52	0.251	0.0559	0.106	0.016	0.0207	0.0423	3.5e-05	0.0296	0.0519	0.000234	0.235	0.0273	0.475	0.22	0.0782	0.0173	0.0692	0.162	0.0617	0.00808	0.00914	3204	11171
CDC6	CYP4X1	2.98e-06	0.0764	0.303	0.0348	0.0138	0.15	0.177	0.193	0.115	0.0219	0.232	6.24e-05	0.225	0.126	3.58e-06	0.0218	0.0386	0.0864	0.0506	0.0293	0.116	0.0545	0.0333	0.0448	0.0224	0.175	0.418	0.243	0.0671	3248	4393
CDC6	CYP4Z1	0.000214	0.0764	0.166	0.0178	0.0138	0.0589	1	0.193	0.115	0.0742	0.241	0.000145	0.0757	0.0734	1.71e-06	0.0188	0.0836	0.0356	0.0435	0.127	0.474	0.0813	0.0216	0.125	0.0397	0.175	0.553	0.108	0.267	3248	4394
CDC6	KIF17	0.00312	0.0114	0.0597	0.0665	0.278	0.148	1	0.233	0.111	0.0495	0.152	6.03e-06	0.0505	0.0307	0.000497	0.222	0.0749	0.242	0.0548	0.0658	0.326	0.0616	0.0146	0.0364	0.0691	0.151	0.397	0.179	0.269	3248	8624
CDCA3	CLMN	2.81e-05	0.151	6.6e-06	0.181	0.115	0.0221	0.593	0.341	0.0106	0.2	0.000204	1.31e-08	0.0277	0.00808	0.00125	0.0742	0.336	0.253	0.00508	0.171	0.147	0.167	0.277	0.0157	0.227	0.345	0.0777	0.219	0.121	3252	3717
CDCA3	NAP1L5	0.00621	0.165	0.0115	0.0554	0.203	0.0656	0.174	0.276	0.0669	0.32	0.161	5.84e-05	0.0375	0.00988	5.75e-07	0.202	0.00174	0.103	0.0831	0.0167	0.116	0.309	0.0549	0.287	0.311	0.203	0.0203	0.0468	0.0263	3252	10540
CDCA3	PHACTR2	3.18e-05	0.244	0.0177	0.0847	0.475	0.306	0.243	0.124	0.0367	0.353	0.0661	1.16e-09	0.0091	0.565	0.0141	0.0688	0.208	0.0291	0.026	0.00575	0.242	0.0136	0.0411	0.0227	0.368	0.135	0.00967	0.149	0.314	3252	12226
CDCA3	PHF3	0.000698	0.0538	0.000566	0.0379	0.142	0.419	0.999	0.042	0.365	0.181	0.28	7.89e-08	0.0784	0.146	0.153	0.432	0.145	0.00334	0.0427	0.0437	0.452	0.121	0.22	0.161	0.376	0.256	0.0659	0.0383	0.316	3252	12252
CDCA3	PRUNE2	0.000627	0.0588	0.000271	0.0021	0.408	9.81e-05	0.456	0.268	0.0756	0.0905	0.135	2.8e-09	0.00119	0.316	0.143	0.0849	0.053	0.215	0.135	0.0636	0.0427	0.21	0.0988	0.0304	0.235	0.432	0.183	0.00608	0.0969	3252	13088
CDCA3	SETDB2	0.00123	0.147	0.00147	0.0666	0.109	0.0918	1	0.241	0.0577	0.0524	0.000189	5.71e-06	5.86e-05	0.0439	0.0507	0.114	0.0429	0.283	0.0148	0.0247	0.0837	0.0125	0.027	0.157	0.0662	0.302	0.0252	0.0419	0.0233	3252	14650
CDCA3	SLC46A3	0.0002	0.186	0.00161	0.0821	0.39	0.0838	0.997	0.144	0.118	0.0102	0.248	1.61e-06	0.00736	0.427	0.0739	0.108	0.0292	0.0126	0.00132	0.0197	0.358	0.33	0.0943	0.135	0.318	0.565	0.0094	0.0467	0.0395	3252	15161
CDCA3	TSC22D1	0.000365	0.331	0.0034	0.154	0.255	0.251	0.309	0.0914	0.136	0.043	0.369	2.06e-12	0.0382	0.0573	0.000129	0.0521	0.0877	0.121	0.000158	0.0232	0.295	0.492	0.0905	0.0305	0.2	0.147	0.249	0.244	0.0202	3252	17301
CDCA3	USP54	0.000306	0.0318	0.00493	0.262	0.156	0.173	0.999	0.297	0.201	0.339	0.0441	0.000634	0.000833	0.0211	7.57e-10	0.129	0.0695	0.134	0.0419	0.153	0.36	0.0575	0.000867	0.0501	0.153	0.412	0.107	0.383	0.192	3252	17791
CDCA3	C6orf89	0.00429	0.112	0.00721	0.266	0.0836	0.266	0.303	0.0425	0.0697	0.258	0.22	1.02e-05	0.00147	0.0247	2.83e-07	0.201	0.0645	0.0738	0.152	0.00684	0.0727	0.061	0.099	0.00505	0.209	0.244	0.0254	0.00951	0.179	3252	2503
CDCA5	CLU	0.00379	0.421	0.00172	0.25	0.138	0.162	0.999	0.0297	0.201	0.00507	0.0796	0.000167	0.000894	0.225	0.0312	0.00054	0.0165	0.115	0.263	0.00298	0.0626	0.0877	0.00489	0.303	0.285	0.511	0.0693	0.0558	0.342	3254	3745
CDCA5	DAZAP2	0.000152	0.0158	0.028	0.0954	0.159	0.193	1	0.161	0.22	0.00902	0.152	8.91e-07	0.0179	0.137	0.00046	0.0145	0.216	0.0655	0.76	0.012	0.132	0.345	4.01e-05	0.157	0.193	0.194	0.0637	0.498	0.406	3254	4445
CDCA5	SEPP1	9.75e-06	0.103	2.57e-05	0.0907	0.0276	0.473	0.529	0.0726	0.0767	0.0352	0.371	4.41e-09	0.0597	0.129	0.0545	0.0215	0.192	0.116	0.21	0.0814	0.0592	0.144	0.0375	0.29	0.339	0.252	0.433	0.669	0.0891	3254	14564
CDCA5	TSC22D1	0.00899	0.301	0.0184	0.204	0.209	0.159	0.243	0.0796	0.0781	0.00669	0.0102	7.37e-09	0.0415	0.124	0.00268	0.0059	0.107	0.395	0.243	0.0171	0.163	0.505	0.315	0.0202	0.543	0.371	0.137	0.104	0.00449	3254	17301
CDCA5	TSLP	0.000359	0.0246	0.000313	0.179	0.292	0.121	0.999	0.0818	0.319	0.153	0.353	0.000237	0.000687	0.0225	0.0204	0.0202	0.0637	0.021	0.237	0.0183	0.00531	0.244	0.15	0.175	0.0695	0.486	0.389	0.131	0.0294	3254	17324
CDCA8	LTC4S	0.0003	0.255	0.035	0.0755	0.0111	0.0703	1	0.0945	0.265	0.0783	0.388	0.000583	0.0576	0.357	1.47e-06	0.112	0.0936	0.0509	0.214	0.00678	0.0207	0.135	0.113	0.0859	0.111	0.182	0.318	0.209	0.0263	3257	9425
CDCA8	TSC22D1	0.000586	0.145	0.078	0.0174	0.165	0.187	0.498	0.0455	0.291	0.0818	0.458	4.32e-11	0.00193	0.223	4.1e-06	0.000743	0.115	0.122	0.0225	0.184	0.0339	0.492	0.0641	0.00317	0.187	0.085	0.188	0.104	0.0219	3257	17301
CDH5	DNMT1	0.000142	0.0111	0.000101	0.061	0.0865	0.257	0.746	0.0969	0.157	0.00324	0.599	0.0539	0.000627	0.0188	0.0146	0.318	0.0791	0.00847	0.127	0.641	0.0135	0.249	0.0708	0.0356	0.125	0.288	0.187	0.0125	0.0183	3278	4884
CDK1	DNMT1	0.000207	0.102	0.000132	0.0578	0.00268	0.0434	0.962	0.672	0.0482	0.00571	0.406	0.00595	0.00427	0.0978	0.0683	0.302	0.00591	0.0108	0.0236	0.111	0.201	0.0312	0.0756	0.0408	0.3	0.661	0.0934	0.0705	0.185	3300	4884
CDK11A	YTHDC1	0.00636	0.0282	0.133	0.282	0.0106	0.0266	0.999	0.0568	0.00058	0.199	0.0852	4.37e-07	0.0349	0.00938	0.0018	0.0323	0.238	0.404	0.167	0.0918	0.316	0.716	0.00829	0.0908	0.00247	0.133	0.392	0.0353	0.0104	3290	18215
CDK17	CDC14B	0.00366	0.114	0.00041	0.0282	0.373	0.111	0.999	0.0356	0.384	0.181	0.0637	0.000299	0.0113	0.0218	0.157	0.334	0.0237	0.0899	0.0178	0.194	0.261	0.0465	0.349	0.0494	0.294	0.123	0.474	0.723	0.0563	3297	3221
CDK17	CTDSPL	0.000115	0.0802	0.0149	0.00873	0.041	0.147	0.243	0.287	0.0357	0.000756	0.141	0.00858	0.0359	0.0216	0.18	0.326	0.224	0.0861	0.0336	0.15	0.146	0.0169	0.143	0.144	0.545	0.149	0.346	0.133	0.0185	3297	4199
CDK2	CTDSPL	6.27e-05	0.00286	0.00992	0.0236	0.0584	0.0082	0.177	0.0152	0.14	0.00373	0.0834	2.44e-05	0.0985	0.019	0.00194	0.408	0.16	0.132	0.195	0.204	0.0656	0.0149	0.251	0.0138	0.123	0.156	0.322	0.0983	0.13	3304	4199
CDK4	FGFR1	0.0021	0.015	0.0101	0.197	0.00155	0.06	0.999	0.0276	0.0566	0.0543	0.142	0.0209	0.0578	0.0123	0.054	0.12	0.229	0.0408	0.0164	0.154	0.0655	0.0218	0.0526	0.265	0.00278	0.999	0.188	0.277	0.175	3306	6134
CDK4	PARP2	0.000364	0.00949	0.00181	0.322	0.261	0.0186	0.998	0.000603	0.276	0.242	0.373	0.00227	0.00248	0.103	0.000125	0.199	0.0863	0.0354	0.229	0.347	0.044	0.266	0.0356	0.156	0.0441	0.159	0.0673	0.123	0.054	3306	11871
CDK4	MAST1	5.76e-07	0.185	0.0606	0.0407	0.00155	0.162	0.999	0.337	0.46	0.00529	0.11	0.0003	0.009	0.0531	0.000352	0.165	0.0642	0.161	0.21	0.0207	0.239	0.117	0.0833	0.202	0.00217	0.225	0.243	0.39	0.0118	3306	9678
CDK4	SIRT1	0.00174	0.0147	0.00162	0.175	0.378	0.151	1	0.0591	0.212	0.101	0.0741	0.017	0.182	0.0122	1.45e-10	0.298	0.136	0.0367	0.266	0.164	0.524	0.0945	0.0895	0.0717	0.131	0.405	0.259	0.0642	0.105	3306	14850
CDK4	BMX	0.000762	0.0394	0.0364	0.0139	0.181	4.43e-05	0.529	0.342	0.0256	0.0268	0.00331	0.000135	0.00528	0.0155	0.0313	0.181	0.327	0.0279	0.186	0.0198	0.37	0.0812	3.77e-05	0.0986	0.0378	0.133	0.306	0.182	0.0379	3306	1507
CDK4	AURKB	0.00538	0.159	1.74e-05	0.0172	0.0571	0.28	0.999	0.0579	0.262	0.334	0.0744	0.018	0.000469	0.00229	0.00216	0.11	0.0931	0.00498	0.317	0.0775	0.585	0.292	0.0394	0.0621	0.0659	0.477	0.232	0.0201	0.0666	3306	1254
CDK4	CTDSPL	0.000487	3.32e-05	0.00195	0.0274	0.201	0.000809	0.243	0.362	0.414	0.0425	0.0783	0.000948	0.0518	0.0105	0.118	0.266	0.0809	0.337	0.267	0.26	0.0766	0.0218	0.0481	0.0003	0.36	0.14	0.314	0.0962	0.0786	3306	4199
CDK4	TMEM184B	0.000178	0.0193	0.015	0.107	0.0138	4.87e-05	0.999	0.279	0.0294	0.0774	0.0648	0.00195	0.079	0.295	6.9e-05	0.0461	0.221	0.16	0.0475	0.219	0.228	0.0415	0.0134	0.154	0.393	0.243	0.26	0.096	0.186	3306	16788
CDK6	MAP2K1	0.00441	0.182	0.0363	0.0378	0.115	0.0187	0.456	0.44	0.193	0.0348	0.00193	0.0468	0.0015	0.0187	3.74e-06	0.0546	0.0524	0.29	0.0573	0.0293	0.149	0.0225	0.0162	0.0617	0.152	0.156	0.232	0.211	0.0221	3313	9588
CDK7	AURKC	0.000148	0.0539	0.0978	0.0569	0.0233	0.0484	0.998	0.18	0.153	0.134	0.202	0.00168	0.0791	0.0189	0.014	0.0166	0.0621	0.00468	0.0815	0.106	0.0442	0.123	0.2	0.063	0.0623	0.286	0.0351	0.174	0.39	3314	1255
CEBPD	MAST1	0.0016	0.375	0.0195	0.0299	0.0382	0.307	0.999	0.0305	0.27	0.000986	0.132	0.00342	0.00332	0.00605	2.38e-06	0.0401	0.111	0.012	0.0266	0.0154	0.409	0.0441	0.00153	0.263	0.0243	0.198	0.248	0.0524	0.0113	3367	9678
CENPO	PEBP4	0.000442	0.0286	0.000145	0.0902	0.535	0.122	0.998	0.0807	0.0251	0.0936	0.128	2.11e-07	0.000716	0.0509	0.00745	0.195	0.119	0.045	0.299	0.00491	0.176	0.213	0.019	0.0691	0.221	0.344	0.412	0.076	0.252	3407	12129
CENPO	PNRC1	0.00168	0.0107	0.264	0.128	0.182	0.192	0.999	0.132	0.00371	0.0198	0.000349	0.131	0.121	0.17	7.37e-06	0.155	0.0109	0.067	0.328	0.0379	0.0843	0.0369	0.00332	0.0281	0.345	0.169	0.137	0.0319	0.183	3407	12600
CENPO	SYNPO2	0.000659	0.0352	6.4e-05	0.036	0.398	0.252	0.309	0.185	0.064	0.351	0.0028	0.00204	0.000142	0.158	7.14e-07	0.0624	0.19	0.0263	0.47	0.153	0.642	0.0868	0.000627	0.0711	0.0426	0.999	0.113	0.0927	0.017	3407	16130
CENPO	TRIM22	0.00286	0.0141	0.0234	0.0773	0.0415	0.108	0.177	0.19	0.0244	0.0796	0.000144	0.0505	0.000518	0.0788	0.00348	0.0923	0.101	0.0409	0.00158	0.114	0.061	0.061	1.52e-05	0.00257	0.0775	0.999	0.204	0.336	0.0269	3407	17188
CEP55	HNMT	0.0103	0.201	0.0846	0.156	0.0353	0.0367	0.842	0.0926	0.0119	0.134	0.266	5.88e-10	0.00659	0.138	0.00311	0.0675	0.0453	0.0491	0.099	0.000639	0.442	0.0692	4.09e-05	0.0656	0.434	0.999	0.113	0.552	0.334	3424	7579
CEP55	TMEM59	3.57e-08	0.0171	0.0586	0.115	0.305	0.000119	0.999	0.277	0.0831	0.201	0.045	6.28e-11	0.0398	0.0751	0.000701	0.172	0.0295	0.0514	0.149	0.00639	0.16	0.0634	0.0137	0.248	0.197	0.143	0.074	0.396	0.072	3424	16875
CEP55	ARID5B	1.23e-07	0.0502	0.0447	0.0337	0.127	0.338	0	0.141	0.278	0.000467	0.507	5.4e-10	0.122	0.0892	2.51e-07	0.0122	0.116	0.045	0.18	0.0439	0.461	0.183	0.25	0.00997	0.381	0.83	0.0824	0.14	0.114	3424	945
CEP55	AVPR1B	0.00259	0.0178	0.0158	0.0888	0.0243	0.0827	0.999	0.149	0.121	0.03	0.181	4.95e-11	0.00161	0.0972	0.000119	0.0264	0.0417	0.0603	0.0249	0.104	0.264	0.124	0.0415	0.00739	0.0598	0.108	0.36	0.0721	0.0194	3424	1262
CFHR4	VEGFA	0.000116	0.00856	0.168	0.00303	0.0368	0.278	1	0.157	0.0168	0.000252	0.0336	0.0192	0.000906	0.254	0.156	0.142	0.0241	0.00105	0.0126	0.0589	0.0871	0.103	0.0572	0.0797	0.14	0.355	0.139	0.0348	0.214	3455	17855
CFI	TPX2	0.000969	0.16	5.98e-06	0.0174	0.0827	0.147	0.11	0.146	0.0636	0.129	0.00243	0.000752	0.0035	0.164	0.0195	0.363	0.148	0.0015	0.3	0.00463	0.463	0.674	0.148	0.027	0.294	0.15	0.212	0.0446	0.267	3458	17125
CHUK	MTOR	0.00464	0.00745	0.0343	0.335	0.0432	0.00435	0.999	0.0559	0.0356	0.28	0.247	0.00201	0.0766	0.0694	2.87e-05	0.0614	0.0121	0.0227	0.022	0.282	0.142	0.0543	0.0419	0.104	0.0666	0.381	0.0706	0.0133	0.117	3587	10327
CHUK	GART	0.00284	0.072	0.0681	0.0493	0.155	0.019	0.996	0.0215	0.0325	0.0692	0.0781	0.0311	0.0267	0.277	0.000739	0.145	0.0718	0.103	0.27	0.109	0.255	0.0258	0.0128	0.103	0.0431	0.127	0.0451	0.182	0.000279	3587	6535
CKAP4	EDNRA	0.000393	0.18	0.0536	0.0207	0.174	0.0567	1	0.184	0.014	0.0235	0.179	3.55e-05	0.0687	0.0379	9.75e-05	0.421	0.00191	0.0608	0.000868	0.107	0.396	0.138	0.0886	0.156	0.0617	0.999	0.197	0.0328	0.0541	3618	5137
CKAP4	HDAC6	9.8e-05	0.00091	0.0343	0.00332	0.0482	0.000164	0.456	0.0423	0.208	0.0138	0.00225	0.000245	0.0242	0.0502	0.0475	0.0399	0.0238	0.417	0.246	0.124	0.258	0.247	0.0189	0.12	0.122	0.0419	0.302	0.0236	0.0853	3618	7345
CKAP4	JAK2	2.09e-05	0.0162	0.026	0.0673	0.0201	0.0886	0.401	0.0217	0.0636	0.0814	0.0796	0.00252	0.0673	0.019	0.00469	0.342	0.0688	0.131	0.0048	0.117	0.337	0.381	0.00135	0.0878	0.032	0.361	0.0144	0.344	0.217	3618	8278
CKAP4	KIT	0.000642	0.257	0.0302	0.133	0.227	0.0307	0.999	0.301	0.00119	0.00185	0.0123	3.07e-05	0.0543	0.00454	0.00288	0.0642	0.00169	0.0222	0.108	0.473	0.0102	0.166	0.0376	0.0161	0.195	0.468	0.178	0.257	0.0179	3618	8676
CKAP4	MAST1	7.9e-06	0.146	0.102	0.000603	0.262	0.285	0.999	0.273	0.0054	0.0382	0.26	6.04e-05	0.00326	0.0174	1.03e-08	0.061	0.0123	0.262	0.0527	0.0141	0.296	0.155	0.0566	0.318	0.00521	0.0282	0.307	0.38	0.0357	3618	9678
CKAP4	TEK	4.62e-05	0.153	0.00473	0.015	0.267	0.0172	0.999	0.0437	0.339	0.0475	0.0605	1.56e-09	0.108	0.0783	0.00596	0.235	0.0421	0.0469	0.206	0.103	0.14	0.27	0.00787	0.117	0.018	0.496	0.124	0.504	0.509	3618	16437
CLDN12	MAST1	1.56e-05	0.242	0.026	0.00994	0.0587	0.00901	1	0.275	0.236	0.000345	0.216	0.0086	0.00534	0.0171	1.8e-08	0.144	0.153	0.317	0.00421	0.00512	0.12	0.061	0.0481	0.131	0.0329	0.279	0.171	0.299	0.275	3647	9678
CLDN4	CYP19A1	0.00534	0.326	0.0304	0.0513	0.105	0.239	0.999	0.304	0.0559	0.244	0.000592	0.0503	0.00245	0.0193	0.0611	0.0103	0.0768	0.0523	0.111	0.126	0.115	0.124	0.0152	0.0682	0.0435	0.417	0.164	0.00178	0.00319	3661	4348
CLINT1	GIT1	0.000208	0.186	0.00819	0.00801	0.114	0.0362	1	0.109	0.0725	0.145	0.18	0.134	0.0753	0.00884	0.000222	0.0664	0.349	0.046	0.105	0.0404	0.046	0.387	0.0309	0.0428	0.341	0.0405	0.115	0.372	0.0168	3706	6699
CLIP1	HDAC6	3.98e-05	0.00141	0.126	0.000124	0.174	0.0105	0.671	0.0561	0.0689	0.00938	0.00425	0.00604	0.00946	0.218	0.0937	0.222	0.0397	0.247	0.0492	0.0861	0.0212	0.248	0.0388	0.0141	0.0674	0.0902	0.288	0.0755	0.0567	3707	7345
CLIP1	TMEM177	0.000101	0.0699	1.84e-06	0.185	0.0322	0.164	0.999	0.142	0.173	0.000364	0.145	0.04	0.0609	0.0564	0.0366	0.106	0.0664	0.0198	0.000193	0.14	0.208	0.185	0.167	0.00662	0.125	0.321	0.178	0.131	0.00114	3707	16778
CNN3	MAST1	0.000766	0.0377	0.0854	0.0496	0.0263	0.0644	0.999	0.164	0.246	0.0164	0.145	0.0194	0.0267	0.0935	2.09e-07	0.131	0.0411	0.00614	0.271	0.00548	0.0645	0.154	0.00114	0.154	0.0202	0.0732	0.212	0.538	0.174	3786	9678
CNN3	TYK2	1.93e-05	0.0296	0.00696	0.00319	0.0657	0.071	0.593	0.276	0.0137	0.00403	0.827	0.0462	0.0497	0.0352	0.0149	0.203	0.0438	0.0262	0.0666	0.0232	0.0355	0.593	0.000768	0.0716	0.0748	0.492	0.214	0.0785	0.481	3786	17510
COG8	ASB4	0.000474	0.019	0.0578	0.154	0.158	0.191	1	0.0299	0.0112	0.000331	0.502	6.29e-05	0.0863	0.34	0.0255	0.00411	0.0148	0.0286	0.143	0.106	0.0575	0.133	0.543	0.0186	0.0784	0.135	0.198	0.659	0.459	3839	1052
COL1A1	KIT	0.00108	0.359	0.0989	0.142	0.274	0.0446	0.996	0.221	0.0494	0.19	0.038	0.000235	0.0383	0.00193	0.00471	0.0847	0.188	0.00438	0.209	0.175	0.0525	0.348	0.00731	0.00347	0.151	0.533	0.0287	0.26	0.00246	3852	8676
COL4A3BP	XRCC3	0.00216	0.125	9.61e-06	0.0406	0.0136	0.0361	0.379	0.486	0.101	0.0707	0.0133	0.0383	0.0107	0.0921	0.000203	0.193	0.0286	0.0216	0.0202	0.162	0.106	0.0555	0.0116	0.0249	0.157	0.224	0.201	0.0873	0.102	3867	18173
COL5A1	ARMC2	0.0141	0.05	0.0225	0.218	0.155	0.215	0.999	0.125	0.00685	0.261	0.3	0.00475	0.000298	0.259	0.0542	0.131	0.0841	0.0164	0.312	0.000583	0.132	0.0338	0.421	0.00153	0.0754	0.224	0.0056	0.111	0.389	3872	977
COL6A1	CBX6	0.000336	0.00689	0.0133	0.0769	0.356	0.00303	1	0.276	0.0642	0.0385	0.372	1.35e-05	0.0616	0.00218	1.7e-09	0.187	0.138	0.0217	0.552	0.0147	0.146	0.0154	0.0694	0.128	0.109	0.592	0.221	0.11	0.0515	3875	2879
COMMD1	RPGRIP1L	6.61e-05	0.1	0.0248	0.366	0.37	0.11	0.315	0.215	0.177	0.0264	0.121	1.78e-05	0.06	0.0332	0.0316	0.345	0.168	0.0471	0.123	0.000992	0.391	0.108	0.0497	0.248	0.199	0.423	0.0435	0.0381	0.024	3891	14028
CRBN	DNMT1	8.99e-05	0.52	0.000447	0.0124	0.0125	0.0323	1	0.268	0.301	2.07e-05	0.257	0.000629	0.0386	0.195	0.105	0.0201	0.0965	0.288	0.0221	0.483	0.404	0.0423	0.221	0.0351	0.0652	0.56	0.123	0.008	0.274	4028	4884
CRIM1	TYK2	3.47e-05	0.0194	0.000248	0.000221	0.151	0.429	0.999	0.212	0.0956	0.00969	0.275	3.79e-06	0.00189	0.0186	0.012	0.0337	0.0842	0.0982	0.000544	0.0279	0.186	0.14	0.228	0.122	0.0126	0.208	0.107	0.163	0.388	4050	17510
CRP	C6orf165	0.00026	0.282	0.0525	0.0276	0.251	0.311	0.177	0.185	0.117	0.354	0.0272	0.0129	0.0212	0.292	0.149	0.0894	0.2	0.00589	0.000988	0.00188	0.00837	0.0146	0.265	0.0499	0.19	0.155	0.221	0.247	0.215	4072	2466
CRYAB	CNPY3	0.00524	0.0287	6.11e-07	0.11	0.0161	0.123	0.999	0.00724	0.0282	0.0687	0.14	0.000618	0.0366	0.204	0.0842	0.00827	0.148	0.0328	0.0809	0.02	0.0483	0.0975	0.0244	0.098	0.012	0.114	0.417	0.00359	0.0579	4083	3803
CST1	CASP10	0.0226	0.121	0.123	0.0792	0.0984	0.0657	0.357	0.361	0.0333	0.148	0.0017	0.0595	0.334	0.0141	0.00112	0.434	0.0582	0.14	0.12	0.0821	0.288	0.0488	0.0205	0.000228	0.159	0.999	0.231	0.0116	0.333	4149	2823
CTDSPL	CDK16	1.46e-05	0.0096	9.99e-05	0.13	0.191	0.0531	0.338	0.0181	0.0609	0.00175	0.094	0.00245	0.0997	0.0879	0.0443	0.06	0.234	0.0373	0.168	0.155	0.0208	0.282	0.0982	0.0615	0.107	0.511	0.345	0.103	0.0533	4199	3296
CTTNBP2NL	BRD3	0.000446	0.0131	0.00122	0.117	0.282	0.201	0.456	0.0862	0.198	0.0317	0.00634	3.44e-06	0.00261	0.00673	3.59e-05	0.372	0.0737	0.279	0.262	0.0632	0.0129	0.27	0.148	0.0153	0.103	0.0646	0.0241	0.696	0.0563	4238	1540
CTTNBP2NL	FLT3	0.00323	0.105	0.00428	0.00609	0.307	0.119	0.221	0.0189	0.0983	0.00574	0.0816	0.000634	0.166	0.0694	0.000164	0.000124	0.152	0.0315	0.188	0.0437	0.125	0.639	0.00204	0.0123	0.202	0.699	0.145	0.0336	0.00534	4238	6223
CTTNBP2NL	MAST1	0.0002	0.15	0.00212	0.0518	0.0819	0.156	0.999	0.303	0.231	0.0272	0.195	0.0121	0.0413	0.186	1.98e-05	0.00273	0.131	0.0458	0.192	0.0143	0.519	0.154	0.0417	0.243	0.00133	0.153	0.161	0.349	0.0458	4238	9678
CTTNBP2NL	TEK	0.000927	0.0245	0.000666	0.000422	0.438	0.31	0.999	0.147	0.0504	0.00323	0.0806	3.02e-08	0.0639	0.0384	6.05e-07	0.236	0.286	0.189	0.0419	0.0322	0.11	0.112	0.0145	0.272	0.0732	0.452	0.231	0.378	0.259	4238	16437
CYGB	FUBP1	0.00519	0.197	0.0277	0.00559	0.007	0.0606	0.992	0.0211	0.041	0.00724	0.496	0.0351	0.0768	0.0275	0.00312	0.0053	0.13	0.111	0.19	0.173	0.384	0.213	0.0614	0.112	0.0535	0.256	0.164	0.178	0.0761	4338	6379
CYGB	PLK4	4.36e-05	0.00651	9.83e-05	0.0985	0.0193	0.0657	0.999	0.249	0.00146	0.0185	0.0942	0.0251	0.132	0.224	0.0451	0.0707	0.109	0.0229	0.198	0.0465	0.0987	0.145	0.299	0.0202	0.0594	0.307	0.0538	0.147	0.00534	4338	12518
CYGB	ZWILCH	0.00292	0.0599	4.02e-05	0.00132	0.198	0.0678	0.895	0.15	0.00517	0.199	0.472	0.00534	0.0472	0.00336	0.109	0.0759	0.0512	0.00832	0.0699	0.0209	0.0191	0.183	0.0681	0.134	0.162	0.0746	0.118	0.0736	0.255	4338	18991
DBF4B	PEBP4	0.000623	0.0188	0.089	0.0104	0.0616	0.0788	0.998	0.22	0.404	0.13	0.194	6.31e-05	0.0441	0.0492	0.00181	0.0924	0.116	0.0126	0.0114	0.105	0.0834	0.0221	0.341	0.0577	0.166	0.511	0.357	0.00757	0.109	4448	12129
DDB2	AXIN1	0.000322	0.0296	8.08e-07	0.0716	0.173	0.184	1	0.103	0.181	0.00692	0.000584	0.0237	0.0526	0.0267	1.48e-05	0.53	0.00315	0.243	0.0112	0.0158	0.163	0.0467	0.0794	0.0668	0.157	0.16	0.316	0.103	0.0143	4524	1267
DDX20	BCL2	0.00579	0.0106	0.0547	0.00104	0.193	0.0619	0.999	0.0655	0.199	0.0489	0.0482	0.000775	0.0182	4.25e-05	0.0229	0.0362	0.447	0.0432	0.0366	0.028	0.048	0.306	0.00296	0.0408	0.0471	0.999	0.743	0.539	0.0347	4549	1402
DEPDC1	RPH3AL	0.0249	0.309	0.0612	0.373	0.133	0.21	0.729	0.0728	0.169	0.0961	0.0593	4.85e-05	0.176	0.0029	4.35e-07	0.0579	0.168	0.000341	0.144	0.0524	0.835	0.319	0.00854	0.128	0.0823	0.401	0.169	0.277	0.166	4640	14031
DEPDC1	SIAE	0.00181	0.064	0.00904	0.0755	0.00816	0.182	0.6	0.0734	0.0409	0.0969	0.161	5.94e-07	0.00141	0.0226	8.84e-06	0.103	0.35	0.00484	0.111	0.0528	0.251	0.108	0.00763	0.0635	0.139	0.218	0.295	0.0544	0.402	4640	14809
DGKH	CAPN9	0.000313	0.0522	0.00275	0.0117	0.00265	0.258	0.593	0.271	0.0769	0.0148	0.0701	0.00451	0.293	0.142	0.183	0.0377	0.123	0.00425	0.0026	0.0502	0.0425	0.468	0.00509	0.0027	0.503	0.103	0.382	0.334	0.23	4671	2786
DHFR	PAK1	0.00618	0.337	9.43e-06	0.171	0.107	0.0368	0.456	0.263	0.0546	0.0312	0.0476	0.269	0.00268	0.00839	0.00146	0.22	0.0355	0.0113	0.108	0.125	0.051	0.0906	0.199	0.0402	0.0182	0.238	0.0134	0.51	0.249	4683	11811
DIABLO	ELF1	4.78e-05	0.0269	0.144	0.0211	0.208	0.0689	0.529	0.0954	0.0923	0.0113	0.108	0.00731	0.0439	0.311	0.000998	0.201	0.121	0.268	0.00622	0.0986	0.12	0.172	0.185	0.0804	0.026	0.601	0.247	0.477	0.0262	4717	5276
DIABLO	KIAA1704	2.67e-05	0.0251	0.0954	0.0849	0.101	0.0607	1	0.209	0.151	0.0161	0.0709	0.0246	0.104	0.137	0.000998	0.0204	0.147	0.295	0.00314	0.107	0.459	0.195	0.11	0.122	0.0699	0.0492	0.302	0.374	0.0229	4717	8598
DIABLO	MBLAC2	1.98e-06	0.00611	0.0876	0.546	0.227	0.0809	1	0.15	0.062	0.0307	0.379	0.000113	0.281	0.0228	0.102	0.394	0.0474	0.172	0.103	0.00667	0.011	0.222	0.0163	0.18	0.0692	0.0353	0.0515	0.329	0.0399	4717	9708
DLG5	TEK	1.17e-05	0.185	0.00791	0.00914	0.548	0.00713	0.67	0.101	0.241	0.0345	0.00494	4.16e-09	0.00901	0.0131	2.28e-05	0.0143	0.184	0.0519	0.171	0.0149	0.468	0.151	0.16	0.0154	0.107	0.047	0.134	0.44	0.00201	4764	16437
DLGAP5	NBR1	0.0197	0.072	0.0537	0.189	0.508	0.0241	0.999	0.599	0.0532	0.26	0.167	1.07e-07	0.0485	0.00353	5.27e-06	0.0251	0.048	0.0844	0.246	0.0432	0.157	0.577	0.00998	0.0958	0.253	0.0534	0.0635	0.0215	0.101	4769	10582
DLGAP5	SEPP1	0.013	0.0426	0.0161	0.308	0.707	0.096	1	0.152	0.259	0.22	0.279	4.79e-09	0.00874	0.0829	0.0254	0.0129	0.00884	0.121	0.087	3.95e-05	0.284	0.0331	0.0643	0.125	0.555	0.399	0.231	0.0569	0.198	4769	14564
DNMT1	EGFR	0.00539	0.00256	0.000811	0.0358	0.0125	0.0454	0.537	0.0652	0.0576	0.0501	0.044	1.73e-06	0.0106	0.0053	0.00825	0.254	0.00424	0.125	0.0693	0.0119	0.000362	0.112	0.0639	0.114	0.28	0.13	0.111	0.0966	0.331	4884	5187
DNMT1	MKNK1	0.000415	0.0357	0.0769	0.0215	0.0312	0.0433	0.999	0.0146	0.0412	0.0142	0.000616	0.0103	0.000766	0.0633	0.014	0.0432	0.0254	0.0486	0.0143	0.00698	0.293	0.2	0.14	0.297	0.319	0.0769	0.21	0.187	0.0443	4884	9974
DNMT1	BRD2	0.000188	0.00561	7.09e-06	0.15	0.0359	0.0806	1	0.0119	0.126	0.0487	0.014	0.000103	0.221	0.21	0.000134	0.602	0.0845	0.173	0.0225	0.0221	0.302	0.194	0.0919	0.105	0.278	0.231	0.0201	0.221	0.0188	4884	1539
DNTTIP2	CYP19A1	0.00355	0.208	0.0274	0.0724	0.127	0.123	1	0.173	0.0928	0.0747	0.236	0.0182	0.0106	0.0862	0.0035	0.000827	0.337	0.0481	0.00624	7.64e-08	0.137	0.167	0.00062	0.284	0.174	0.325	0.286	0.0721	0.0723	4890	4348
DONSON	FOXO1	0.00231	0.0355	0.0691	0.0895	0.0695	0.227	1	0.314	0.543	0.0625	0.000728	9.58e-10	0.0393	0.0278	0.0758	0.0292	0.2	0.104	0.213	0.0387	0.0715	0.584	0.0409	0.00045	0.142	0.603	0.165	0.0679	0.000123	4916	6307
DONSON	NOSTRIN	0.0005	0.0679	0.0133	0.16	0.216	0.0341	0.381	0.103	0.0376	0.306	0.00229	8.56e-09	5.73e-07	0.0448	0.0221	0.187	0.0649	0.0335	0.0518	0.0607	0.133	0.0962	0.0617	0.0176	0.206	0.369	0.191	0.0388	0.566	4916	10945
DOT1L	DNMT1	8.28e-07	0.3	5.15e-05	0.00174	0.102	0.252	0.746	0.213	0.421	0.000429	0.484	0.00191	0.0103	0.0613	0.0591	0.134	0.0215	0.0613	0.0372	0.279	0.447	0.135	0.00149	0.0391	0.0102	0.551	0.193	0.0305	0.0623	4919	4884
DST	TEK	0.000336	0.0256	0.00306	0.000644	0.0486	0.0707	0.6	0.0298	0.33	0.00982	0.00349	2.84e-06	0.0171	0.0209	0.000394	0.148	0.13	0.138	0.017	0.0838	0.0553	0.197	0.0839	0.191	0.0445	0.501	0.168	0.362	0.0715	5000	16437
DSTN	MAST1	4.48e-05	0.148	0.162	0.0269	0.0446	0.178	0.998	0.0693	0.0194	0.0028	0.19	1.67e-07	0.00552	0.0184	6.37e-05	0.037	0.109	0.232	0.27	0.00289	0.236	0.157	0.00608	0.193	0.0127	0.0952	0.204	0.498	0.109	4998	9678
DTX2	TECTA	0.00869	0.354	0.00474	0.0933	0.0795	0.0547	0.999	0.137	0.00373	0.0542	0.0398	0.144	0.00185	0.00977	1.68e-05	0.0819	0.294	0.0615	0.0679	0.0116	0.245	0.061	0.227	0.134	0.0604	0.38	0.22	0.56	0.104	5010	16427
DUSP1	RNFT2	6.7e-05	0.0468	1.04e-06	0.218	0.302	0.257	0.999	0.0723	0.368	0.0181	0.189	0.0134	0.103	0.135	0.0172	0.0553	0.14	0.00586	0.0109	0.102	0.0858	0.127	0.0232	0.219	0.0197	0.0974	0.187	0.155	0.172	5034	13975
DUSP6	TOP2B	7.44e-06	0.00384	0.0816	0.0117	0.0706	0.0841	0.715	0.213	0.0166	0.00264	0.279	0.0808	0.00474	0.0248	0.0131	0.0166	0.337	0.0738	0.0356	0.0294	0.104	0.0378	0.0408	0.0586	0.155	0.129	0.136	0.0903	0.383	5045	17055
DVL1	KCTD20	0.00505	0.111	0.243	0.0293	0.0296	0.266	0.303	0.00136	0.107	0.311	0.496	8.7e-06	0.161	0.257	0.271	0.0425	0.00653	0.0183	0.192	0.0474	0.316	0.054	0.114	0.115	0.132	0.672	0.332	0.187	0.348	5052	8448
DYRK1A	DNMT1	2.37e-05	0.227	0.0289	0.0393	0.00384	0.058	0.999	0.337	0.0115	0.00312	0.509	0.0307	0.0107	0.138	0.211	0.0782	0.00511	0.0173	0.0154	0.319	0.549	0.329	0.0186	0.164	0.208	0.707	0.131	0.0244	0.195	5072	4884
DYRK1A	DLG5	0.000392	0.0203	0.00746	0.467	0.131	0.251	1	0.228	0.23	0.0716	0.364	0.00149	0.136	0.00195	0.000113	0.0298	0.0176	0.0335	0.192	0.0836	0.233	0.395	0.00669	0.0371	0.0337	0.624	0.514	0.287	0.269	5072	4764
DYRK1A	DOCK1	7.02e-05	0.0781	0.0107	0.0626	0.0246	0.0204	0.999	0.178	0.244	0.00526	0.351	0.00214	0.0241	0.0177	0.000173	0.0319	0.0849	0.00726	0.0106	0.216	0.371	0.345	0.00816	0.0147	0.239	0.163	0.142	0.286	0.224	5072	4896
DYRK1A	KIAA1598	0.00025	0.0834	0.00328	0.0314	0.00192	0.0442	0.571	0.209	0.386	0.138	0.383	0.0915	0.0272	0.00152	0.000175	0.000776	0.114	0.243	0.0268	0.0859	0.514	0.0395	0.000948	0.0552	0.0781	0.158	0.427	0.307	0.351	5072	8591
E2F1	ECM2	6.71e-05	0.0273	1.64e-06	0.279	0.546	0.0176	0.999	0.0925	0.0349	0.0396	0.0591	0.00775	0.0198	0.00782	0.00236	0.0617	0.0317	0.329	0.0371	0.0906	0.131	0.0858	0.00152	0.0484	0.0572	0.115	0.1	0.381	0.0218	5084	5116
E2F1	JMJD1C	0.00233	0.0324	4.24e-06	0.162	0.165	0.0138	1	0.0908	0.0212	0.315	0.0741	8.53e-05	0.158	0.00819	8.09e-10	0.0683	0.472	0.0357	0.035	0.0561	0.311	0.0823	0.299	0.00453	0.0696	0.186	0.0486	0.12	0.0874	5084	8290
E2F1	MAST4	0.00127	0.459	0.0013	0.0808	0.0325	0.000338	0.999	0.144	0.0172	0.162	0.484	8.78e-05	0.134	0.0705	0.211	0.0266	0.0373	0.082	0.0563	0.144	0.0452	0.109	0.0702	0.055	0.0397	0.999	0.0392	0.169	0.0364	5084	9681
E2F1	MPHOSPH8	3.67e-05	0.0786	2.12e-05	0.0327	0.267	0.151	0.381	0.0953	0.00258	0.0257	0.108	0.000116	0.039	0.0412	1.2e-05	0.247	0.000113	0.084	0.0952	0.218	0.231	0.0469	0.00375	0.151	0.35	0.399	0.0693	0.455	0.0467	5084	10098
E2F1	PCM1	0.000354	0.117	0.000194	0.0905	0.196	0.0726	1	0.038	0.265	0.0804	0.0581	0.00474	0.0506	0.166	0.0965	0.489	0.178	0.0243	0.0527	0.332	0.0734	0.593	0.0793	0.0218	0.00882	0.308	0.138	0.284	0.0926	5084	11996
E2F1	PDE2A	8.48e-05	0.134	1.82e-06	0.342	0.114	0.0257	0.456	0.28	0.0283	0.0215	0.179	6.23e-07	0.0363	0.0664	2.32e-11	0.055	0.313	0.114	0.0348	0.0221	0.434	0.0376	0.386	0.0239	0.324	0.0876	0.118	0.437	0.587	5084	12050
E2F1	PTGER3	0.000126	0.0259	0.000415	0.383	0.071	0.0025	1	0.178	0.354	0.00467	0.0169	5.99e-06	0.0429	0.0498	3.3e-07	0.0333	0.0301	0.0646	0.0927	0.134	0.327	0.584	0.00291	0.055	0.269	0.252	0.117	0.0433	0.21	5084	13197
E2F1	S1PR1	0.000768	0.144	0.0217	0.154	0.403	0.00812	1	0.0786	0.0437	0.0204	0.222	1.25e-06	0.129	0.0404	0.0016	0.0273	0.123	0.00922	0.135	0.0841	0.361	0.396	0.12	0.0411	0.204	0.316	0.142	0.538	0.122	5084	14286
E2F1	SDPR	8.09e-05	0.237	0.0122	0.15	0.0949	0.0243	0.345	0.0902	0.0169	0.0526	0.0741	1.2e-09	0.00047	0.0107	0.0294	0.00923	0.108	0.0825	0.0896	0.136	0.318	0.0857	0.000337	0.0574	0.261	0.999	0.0638	0.0532	0.361	5084	14482
E2F1	SORBS1	0.000267	0.251	8.4e-10	0.179	0.496	0.0963	0.456	0.143	0.314	0.121	0.0741	0.000633	0.0129	0.00717	9.64e-10	0.00904	0.0197	0.029	0.0709	0.0746	0.375	0.0692	0.00196	0.00651	0.368	0.33	0.0414	0.0786	0.103	5084	15594
E2F1	SOX7	0.000618	0.0366	0.000505	0.0674	0.166	0.146	0.998	0.0251	0.105	0.0971	0.0918	0.000617	0.105	0.0689	0.123	0.147	0.155	0.113	0.116	0.455	0.111	0.593	0.234	0.00432	0.0429	0.2	0.0935	0.00882	0.0889	5084	15623
E2F7	SIAE	0.00324	0.154	0.0346	0.0214	0.299	0.145	1	0.242	0.0496	0.19	0.282	2.73e-09	0.00417	0.117	2.09e-07	0.0497	0.00333	0.0931	0.192	0.0602	0.33	0.35	0.594	0.255	0.235	0.374	0.517	0.112	0.147	5090	14809
ECT2	INPP5A	3.67e-05	0.121	0.00128	0.356	0.373	0.0097	0.999	0.146	0.0255	0.109	0.184	0.00031	0.0323	0.00877	2.79e-09	0.0509	0.00227	0.0441	0.0319	0.0023	0.16	0.636	0.357	0.0117	0.125	0.0963	0.192	0.136	0.133	5120	8093
EEF1D	ESCO1	0.00015	0.178	0.00232	0.329	0.0574	0.287	0.497	0.0302	0.023	0.105	0.146	0.000489	2.06e-05	0.00112	0.000935	0.168	0.05	0.0585	0.227	0.00266	0.495	0.0581	0.121	0.0743	0.169	0.26	0.0396	0.0702	0.276	5145	5472
EEF1D	ZNF397	0.00146	0.154	0.000601	0.308	0.264	0.301	0.666	0.0143	0.0313	0.0131	0.0989	0.00221	4.88e-05	0.00325	0.000692	0.118	0.04	0.0224	0.149	0.0694	0.213	0.04	0.00772	0.0391	0.458	0.295	0.00759	0.253	0.367	5145	18609
EFNA4	KIAA1704	0.00073	0.0593	0.019	0.0484	0.144	0.234	1	0.23	0.0145	0.1	0.27	2.1e-06	0.0189	0.0869	0.00298	0.0382	0.0124	0.386	0.66	0.352	0.0547	0.105	0.128	0.131	0.194	0.111	0.0245	0.157	0.014	5173	8598
EFNA5	TOP1MT	9.72e-06	0.28	3.27e-07	0.133	0.412	8.78e-05	0.177	0.219	0.139	0.00139	0.202	0.000202	0.0369	0.263	0.0208	0.00271	0.158	0.0115	0.168	0.0177	0.0598	0.295	0.159	0.19	0.000882	0.327	0.13	0.00648	0.149	5174	17052
EGFR	PTPN6	0.0183	0.00244	5.36e-06	0.0991	0.0355	0.0947	0.177	0.0763	0.311	0.353	0.0235	0.0744	0.157	0.0245	0.0808	0.22	0.235	0.0757	0.00277	1.62e-05	0.0384	0.542	0.0056	0.142	0.0524	0.435	0.0891	0.191	0.0426	5187	13244
EGFR	EZH2	0.00129	0.148	2.38e-07	0.0355	0.11	0.07	0.999	0.369	0.0209	0.0383	0.00705	0.053	0.0104	0.0167	0.0173	0.251	0.138	0.057	0.0359	0.00723	0.592	0.0266	0.2	0.151	0.0145	0.999	0.0488	0.00751	0.253	5187	5560
EGFR	TNFSF11	0.000245	0.179	1.59e-09	0.23	0.128	0.0385	0.999	0.0701	0.000421	0.00265	0.137	0.0159	0.359	0.133	0.012	0.24	0.0899	0.184	0.00997	0.00654	0.204	0.104	0.00334	0.00738	0.167	0.61	0.106	0.212	0.000521	5187	16990
EGFR	CDH5	0.00314	0.0712	0.0732	0.00174	0.137	0.242	0.403	0.0908	0.0492	0.00918	0.000112	0.00698	0.235	0.0632	0.0397	0.0454	0.0556	0.0141	0.541	0.0428	0.201	0.113	0.00462	0.00229	0.0425	0.999	0.0918	0.0188	0.0162	5187	3278
EGFR	LIMK1	0.00111	0.0976	3.97e-07	0.000959	0.0276	0.00224	0.292	0.162	0.0209	0.0717	0.0503	0.000814	0.0149	0.169	0.0165	0.0268	0.0564	0.153	0.0111	0.0149	0.437	0.111	0.035	0.0271	0.113	0.0766	0.0785	0.26	0.321	5187	9078
EGFR	ARFGAP1	2.57e-05	0.0145	3.42e-05	0.0221	0.168	0.0418	0.399	0.645	0.108	0.029	0.284	0.00111	0.421	0.298	0.0557	0.364	0.0844	0.168	0.0906	0.0162	0.521	0.061	0.0568	0.112	0.0854	0.42	0.128	0.0415	0.33	5187	869
EGFR	MAST1	8.88e-05	0.369	0.00191	0.00404	0.125	0.106	0.995	0.0412	0.387	0.0249	0.101	0.00339	0.000798	0.0371	9.79e-05	0.32	0.0141	0.0386	0.153	0.0328	0.0679	0.0452	0.00418	0.345	0.00905	0.131	0.188	0.293	0.364	5187	9678
EGFR	DOT1L	0.00159	0.0222	1.6e-06	6.55e-06	0.0345	0.241	0.999	0.0567	0.529	0.0134	0.225	0.0406	0.000568	0.0235	0.341	0.467	0.024	0.0842	0.117	0.00215	0.0614	0.0454	0.318	0.0615	0.125	0.0701	0.183	0.145	0.156	5187	4919
EGFR	PPP1R15A	0.00012	0.133	0.00987	0.299	0.033	0.0255	0.999	0.0266	0.00681	0.27	0.253	0.286	0.00169	0.0427	0.0147	0.00267	0.391	0.266	0.0535	0.00632	0.424	0.0329	0.432	0.296	0.148	0.212	0.38	0.101	0.17	5187	12797
EGFR	SHH	0.00338	0.444	7.85e-05	0.11	0.316	0.183	1	0.545	0.0244	0.0658	0.00185	0.284	0.0131	0.00748	0.00796	0.0464	0.177	0.195	0.117	0.00813	0.251	0.0341	0.0238	0.019	0.0149	0.642	0.156	0.00751	0.256	5187	14789
EGFR	MAP3K8	0.000701	0.0373	0.0874	0.00486	0.118	0.000594	0.999	0.0645	0.196	0.399	0.423	0.00146	0.466	0.00488	4.29e-11	0.238	0.0348	0.153	1.36e-05	0.000279	0.237	0.358	0.0384	0.00774	0.0773	0.668	0.119	0.49	0.00151	5187	9609
EGFR	INSR	0.00034	0.0945	0.111	0.00143	0.107	0.207	0.999	0.0818	0.09	0.0134	0.0255	0.00961	0.00277	0.000914	0.00377	0.241	0.00366	0.402	0.389	0.0885	0.0773	0.648	0.0519	0.0376	0.073	0.215	0.185	0.293	0.26	5187	8111
EGFR	TYK2	4.77e-05	0.246	3.37e-05	0.00333	0.107	0.17	0.27	0.381	0.101	0.00764	0.518	0.082	0.000241	0.0343	0.0362	0.129	0.00666	0.0862	0.0101	0.00516	0.0833	0.675	0.504	0.301	0.0843	0.556	0.188	0.213	0.565	5187	17510
EGFR	DNMT1	3.47e-05	0.0913	4.3e-09	0.00742	0.107	0.00571	0.357	0.0215	0.539	0.00764	0.164	0.082	0.000237	0.0342	0.127	0.0146	0.0152	0.201	0.119	0.164	0.0829	0.224	0.189	0.0229	0.0627	0.556	0.188	0.118	0.214	5187	4884
EGFR	WBP2NL	0.00133	0.0304	0.0307	0.0048	0.226	0.00447	0.999	0.166	0.101	0.105	0.00612	0.121	0.00111	0.00272	0.000648	0.223	0.0937	0.0913	0.17	0.00588	0.118	0.121	0.00995	0.104	0.00669	0.0792	0.000439	0.0329	0.0195	5187	17973
EHBP1	CDH13	0.00048	0.0217	0.00177	0.167	0.325	0.0443	1	0.0302	0.296	0.00718	0.00629	0.000459	0.0165	5.52e-05	0.0144	0.00639	0.0266	0.169	0.0322	9.38e-05	0.319	0.53	0.134	0.0947	0.00542	0.28	0.0216	0.0596	0.182	5198	3263
EIF3B	FIG4	0.00276	0.0337	0.0465	0.176	0.363	0.181	0.999	0.0673	0.00214	0.042	0.399	0.0954	0.0967	0.424	0.0606	0.448	0.0781	0.0515	0.107	0.0111	0.263	0.0992	0.0112	0.0088	0.037	0.194	0.133	0.147	0.0539	5234	6158
ELK3	TADA3	0.000425	0.0546	0.00151	0.0198	0.036	0.0646	0.999	0.00132	0.0674	0.000872	0.355	0.0125	0.179	0.00907	0.00887	0.124	0.0257	0.0421	2.25e-05	0.118	0.177	0.118	0.105	0.48	0.0515	0.165	0.109	0.0625	0.39	5284	16184
EME1	MPHOSPH8	3.21e-05	0.143	7.55e-06	0.0414	0.363	0.0429	1	0.0796	0.0224	0.0398	0.33	7.15e-07	4.99e-05	0.00699	0.00253	0.0147	0.00678	0.0177	0.192	0.0847	0.147	0.111	0.0949	0.145	0.0353	0.38	0.115	0.516	0.0534	5312	10098
EME1	SLC46A3	0.00631	0.0561	0.00639	0.28	0.238	0.0153	0.999	0.103	0.524	0.117	0.181	2.73e-06	0.000107	0.00488	0.000567	0.0109	0.154	0.0159	0.00497	0.109	0.176	0.174	0.167	0.00642	0.154	0.594	0.253	0.0478	0.0202	5312	15161
EML3	PAIP2	0.00328	0.176	0.0718	0.00251	0.0437	0.185	0.999	0.0758	0.191	0.145	0.257	2.63e-06	0.0788	0.00719	0.0376	0.474	0.0336	0.0492	0.507	0.0489	0.012	0.174	0.138	0.138	0.162	0.26	0.494	0.355	0.0844	5322	11809
EML4	EHMT1	0.0113	0.105	0.0179	0.00505	0.44	0.0894	0.399	0.138	0.102	0.00857	0.00192	0.0197	0.00019	0.0446	3.27e-05	0.117	0.103	0.0918	0.399	0.168	0.0844	0.0507	0.00319	0.108	0.00485	0.0824	0.47	0.0275	0.123	5323	5205
EMP1	TRAF2	0.000243	0.00176	1.68e-07	0.00222	0.124	0.076	0.997	0.275	0.252	0.0104	0.000632	0.00276	0.0944	0.377	0.00627	0.0737	0.212	0.0802	0.00219	0.122	0.304	0.433	0.181	0.0837	0.00365	0.148	0.42	0.22	0.489	5326	17131
EMP1	WHSC1	0.000769	2.95e-05	4.42e-08	0.179	0.212	0.107	0.999	0.148	0.345	0.00401	0.174	0.00221	0.0144	0.0604	0.000731	0.0038	0.0252	0.0179	0.0284	0.27	0.33	0.195	0.224	0.265	0.118	0.151	0.418	0.149	0.0152	5326	18079
EPHA2	TGFBR1	0.0245	0.0926	0.0171	0.283	0.311	0.0166	0.11	0.0431	0.0748	0.131	0.00112	0.000912	0.0934	0.038	0.00148	0.0393	0.0112	0.309	0.0825	0.0794	0.348	0.282	0.0152	0.026	0.187	0.0817	0.264	0.306	0.0832	5394	16503
EPHA2	AKT1	0.00385	0.0239	1.33e-07	0.0476	0.0356	0.0401	0.529	0.0257	0.347	0.0135	0.085	0.0712	0.00153	0.0553	6.65e-06	0.0481	0.0181	0.00833	0.286	0.0959	0.169	0.133	0.0522	0.101	0.239	0.371	0.11	0.211	0.338	5394	494
EPHA2	MAP3K8	0.00243	0.00394	0.000253	0.119	0.0376	0.000641	0.177	0.0567	0.377	0.0776	0.43	0.00244	0.156	0.0551	9.49e-06	0.222	0.0685	0.0165	0.0436	0.0288	0.053	0.644	0.0112	0.023	0.0453	0.348	0.128	0.0549	0.00147	5394	9609
EPHA2	PARP1	6.7e-07	0.0562	6.85e-09	0.037	0.0339	0.099	1	0.207	0.0778	0.000279	0.492	0.00616	0.0537	0.0426	0.00525	0.0728	0.0448	0.00067	0.119	0.0651	0.0111	0.362	0.000325	0.00316	0.347	0.0958	0.154	0.108	0.00918	5394	11870
EPHA2	RET	0.00169	0.0269	4.87e-07	0.0965	0.221	0.00536	0.23	0.25	0.0476	0.033	0.0741	0.0087	0.0111	0.153	0.000394	0.00726	0.00241	0.0269	0.0906	0.00977	0.0346	0.149	0.0207	0.0495	0.0395	0.0382	0.0278	0.0587	0.0896	5394	13699
EPHA2	CHEK1	0.00397	0.0439	3.37e-06	0.157	0.00478	0.508	0.177	0.102	0.123	0.00381	0.161	0.0687	0.022	0.0315	0.0016	0.012	0.0148	0.00178	0.451	0.012	0.204	0.061	0.0146	0.0225	0.142	0.999	0.17	0.00437	0.351	5394	3505
EPHA2	PORCN	0.00502	0.126	0.000131	0.208	0.372	0.0414	0.999	0.3	0.108	0.0269	0.0166	0.0348	0.0147	0.0963	0.000105	0.0256	0.0337	0.0573	0.374	0.18	0.0666	0.021	0.00645	0.0245	0.113	0.437	0.341	0.0257	0.0208	5394	12689
EPHA2	MAPK8	0.000377	0.128	0.0025	0.206	0.211	0.00749	0.642	0.0967	0.0364	0.252	0.0741	0.0155	0.00368	0.0408	1.39e-09	0.0031	0.0571	0.0249	0.03	0.074	0.0377	0.0726	0.0011	0.0149	0.559	0.311	0.0278	0.0368	0.101	5394	9639
EPHA2	PRKCQ	0.00115	0.0351	0.0729	0.126	0.0772	0.067	0.529	0.0078	0.134	0.187	0.43	0.0324	0.374	0.316	6.94e-06	0.107	0.337	0.0587	0.169	0.013	0.103	0.0231	0.137	0.032	0.00364	0.394	0.197	0.00701	0.00125	5394	12956
EPHA2	JAK2	0.000147	0.159	0.0121	0.128	0.181	0.0347	0.999	0.382	0.131	0.0628	0.024	0.00105	0.00325	0.212	0.000342	0.104	0.164	0.00865	0.00126	0.021	0.162	0.269	0.000845	0.000605	0.489	0.399	0.113	0.321	0.215	5394	8278
EPHA2	PAK1	1.97e-05	0.353	3e-09	0.0862	0.00776	0.0461	0.309	0.028	0.0211	0.0103	0.21	0.282	0.0387	0.0671	0.00279	0.00047	0.00635	0.0239	0.332	0.00369	0.0786	0.324	0.0528	0.0215	0.183	0.336	0.0213	0.647	0.167	5394	11811
EPHA2	DOT1L	0.00189	0.215	8.19e-05	0.000127	0.0121	0.304	1	0.0612	0.279	0.0118	0.39	0.0432	0.0147	0.015	0.0737	0.0157	0.0154	0.012	0.4	0.00462	0.13	0.018	0.0434	0.154	0.138	0.27	0.33	0.163	0.028	5394	4919
EPHA2	SIRT1	0.016	0.0356	0.117	0.213	0.247	0.0193	1	0.145	0.324	0.0271	0.0741	0.00529	0.0216	0.0953	2.89e-15	0.000313	0.00822	0.0171	0.0664	0.0746	0.0379	0.061	0.00502	0.162	0.118	0.227	0.127	0.0619	0.0498	5394	14850
EPHA5	DDO	0.00506	0.0173	0.0177	0.124	0.137	0.177	0.998	0.179	0.142	0.0719	0.0904	3.04e-06	0.122	0.0376	0.0759	0.0036	0.253	0.0779	0.181	0.0674	0.168	0.0405	0.000326	0.0267	0.0457	0.304	0.0144	0.0341	0.53	5397	4535
EPM2A	RHBDF2	0.000549	0.0633	1.07e-06	0.314	0.0333	0.201	0.999	0.226	0.0721	0.14	0.0247	0.0007	0.112	0.000816	0.00404	0.0974	0.12	0.0141	0.103	0.00623	0.649	0.0137	0.00527	0.197	0.489	0.0381	0.123	0.121	0.0749	5411	13787
EPM2A	SLC16A3	0.000307	0.209	3.31e-05	0.0589	0.00459	0.221	0.999	0.227	0.00752	0.48	0.496	0.0334	0.187	0.000415	0.00478	0.00543	0.102	0.00953	0.015	0.00229	0.0591	0.0178	0.0423	0.258	0.194	0.037	0.129	0.422	0.115	5411	14923
EPM2A	XYLT2	0.0057	0.35	6.18e-05	0.125	0.0333	0.17	0.998	0.263	0.17	0.192	0.496	0.00498	0.189	0.0011	0.0161	0.00642	0.0126	0.16	0.000128	0.138	0.598	0.0138	0.0214	0.104	0.00557	0.0559	0.121	0.107	0.075	5411	18183
EPS15	TRAF2	0.00255	0.00521	9.15e-06	0.0585	0.0454	0.00687	0.999	0.0233	0.131	0.129	0.00634	0.00032	0.0292	0.0131	0.0109	0.103	0.314	0.00263	0.333	0.176	0.0102	0.739	0.00123	0.242	0.00818	0.163	0.0711	0.0912	0.0858	5420	17131
ERBB2	MAST1	2.96e-05	0.125	0.0537	0.00645	0.0231	0.221	0.999	0.194	0.17	0.0929	0.0346	4.16e-05	0.0147	0.0717	8.38e-08	0.16	0.035	0.187	0.0172	0.0254	0.33	0.185	0.135	0.346	0.00165	0.27	0.261	0.133	0.0117	5434	9678
ERBB2	TYK2	7.64e-06	0.248	0.00182	0.00876	0.035	0.291	0.339	0.312	0.284	0.00168	0.193	5.41e-07	0.00499	0.0624	0.00193	0.271	0.0298	0.236	0.000419	0.00215	0.386	0.0872	0.00446	0.237	0.00907	0.478	0.212	0.131	0.146	5434	17510
EREG	C2orf49	0.000821	0.251	0.0623	0.00277	0.249	0.0766	0.303	0.0304	0.00619	0.00198	0.129	0.0161	0.21	0.0114	0.0219	0.0083	0.124	0.013	0.153	0.0712	0.018	0.0257	0.101	0.0254	0.0807	0.119	0.198	0.442	0.206	5447	2275
EREG	TOP1MT	4.37e-06	0.0906	4.46e-05	0.000115	0.338	0.247	0.999	0.0971	0.0636	0.0137	0.0536	0.000154	0.0499	0.139	0.0175	0.209	0.107	0.00213	0.235	0.0369	0.202	0.319	0.117	0.161	0.0116	0.0382	0.224	0.054	0.16	5447	17052
ERI3	KIAA1704	0.000134	0.033	0.0544	0.0367	0.269	0.156	0.456	0.131	0.125	0.116	0.25	0.011	0.226	0.0435	0.0606	0.000767	0.067	0.176	0.00806	0.247	0.074	0.195	0.0409	0.201	0.111	0.113	0.188	0.515	0.0423	5456	8598
ERRFI1	BRD3	0.0038	0.00961	0.022	0.248	0.101	0.141	0.243	0.328	0.0633	0.00206	0.00634	0.00142	0.0228	0.0439	0.000316	0.0217	0.0924	0.195	0.029	0.0843	0.0137	0.445	0.000173	0.196	0.0774	0.0423	0.0822	0.688	0.0444	5470	1540
ERRFI1	TYK2	9.35e-05	0.182	0.00576	0.00843	0.0868	0.19	1	0.00899	0.405	0.00163	0.567	0.0171	0.0129	0.0122	0.0236	0.00687	0.0218	0.0931	0.0848	0.000174	0.00624	0.0946	1.65e-06	0.341	0.0193	0.243	0.0446	0.3	0.708	5470	17510
ERRFI1	TOP2A	2.17e-05	0.0224	2.59e-06	0.0751	0.538	0.0193	0.999	0.316	0.0402	0.00218	0.128	0.0123	0.104	0.0114	0.0188	0.00935	0.185	0.0363	0.127	0.0504	0.1	0.251	0.0122	0.271	0.19	0.0955	0.237	0.091	0.19	5470	17054
ESPL1	NAP1L5	0.000512	0.0327	0.118	0.00028	0.281	0.0262	0.999	0.118	0.171	0.0164	0.132	0.000251	0.0271	0.0363	5.16e-08	0.111	0.0608	0.00938	0.239	0.0192	0.23	0.0218	0.00156	0.228	0.0275	0.628	0.107	0.0117	0.071	5477	10540
ESPL1	PHF11	0.000134	0.274	0.0871	0.00945	0.17	0.0395	0.243	0.149	0.00363	0.0508	0.0124	0.015	0.0165	0.0227	0.00208	0.218	0.0452	0.0258	0.027	0.0317	0.316	0.999	9.92e-06	0.0012	0.0861	0.637	0.373	0.243	0.00743	5477	12237
ESPL1	TSC22D1	2.27e-06	0.208	0.0663	0.207	0.0637	0.0929	0.309	0.399	0.0205	0.119	0.0507	1.6e-05	0.000267	0.0227	0.000242	0.0419	0.0306	0.104	0.0048	0.00497	0.0185	0.299	0.305	0.0368	0.0137	0.344	0.311	0.0732	0.0331	5477	17301
EVC2	VEGFA	7.54e-05	0.0489	0.000693	0.00767	0.0447	0.413	0.999	0.345	0.151	0.111	0.0353	7.66e-05	0.0302	0.00498	0.0614	0.00543	0.0172	0.0157	0.193	0.0393	0.0789	0.286	0.0458	0.0659	0.38	0.494	0.29	0.00298	0.255	5510	17855
EXO1	PHYHD1	0.00841	0.058	0.0151	0.087	0.174	0.355	0	0.178	0.0796	0.252	0.00634	4.52e-05	0.000127	0.241	0.0104	0.012	0.109	0.376	0.221	0.00682	0.0387	0.2	3.69e-05	0.0228	0.0402	0.0572	0.0691	0.0238	0.0611	5525	12281
EXO1	SAT2	2.63e-05	0.221	0.0268	0.0848	0.0367	0.11	0.998	0.0411	0.161	0.16	0.493	0.00416	0.0032	0.027	7.17e-08	0.000723	0.00216	0.0175	0.273	0.00134	0.0793	0.161	0.113	0.0876	0.0979	0.413	0.25	0.695	0.0248	5525	14346
EZH2	BCL2L2	1.47e-06	0.0576	3.95e-05	0.0248	0.311	0.0323	0.177	0.162	0.0326	0.321	0.000915	0.00337	0.000719	0.0954	0.000367	0.556	0.154	0.226	5.3e-05	0.0144	0.0514	0.0184	0.027	0.113	0.152	0.316	0.0166	0.397	0.212	5560	1401
EZH2	BMX	0.00268	0.0776	0.00919	0.024	0.346	0.0626	0.177	0.0459	0.0437	0.00106	0.0133	0.00133	0.0591	0.0604	0.000932	0.148	0.123	0.0595	0.0217	0.067	0.108	0.146	0.164	0.262	0.122	0.102	0.0952	0.26	0.00186	5560	1507
F2	CRAMP1L	0.00149	0.0356	0.0988	0.153	0.176	0.326	0.381	0.0861	0.00602	0.00332	0.000584	0.0516	0.184	0.0417	0.0199	0.101	0.238	0.0923	0.066	0.00118	0.331	0.041	0.293	0.0972	0.0216	0.194	0.354	0.203	0.0263	5572	4023
FABP9	EPHA6	0.00438	0.00602	0.0877	0.00279	0.246	0.0247	0.999	0.123	0.0563	0.0256	0.0112	0.0541	0.000459	0.136	0.0072	0.00362	0.0731	0.0028	0.0371	0.0221	0.137	0.109	0.122	0.163	0.00299	0.999	0.288	0.0722	0.578	5590	5398
FAM107A	KNTC1	0.00305	0.0745	0.00351	0.117	0.115	0.37	0.763	0.196	0.18	0.0329	0.257	0.00699	0.166	0.0197	0.016	0.0115	0.101	0.00943	0.0818	0.0826	0.279	0.0169	0.0737	0.0446	0.232	0.132	0.108	0.0844	0.101	5616	8777
FAM107A	NUF2	0.000379	0.0419	1.33e-05	0.0766	0.023	0.0608	0.11	0.474	0.24	0.0195	0.448	9.55e-05	0.109	0.084	0.0396	0.0506	0.0321	0.00103	0.0831	0.0158	0.272	0.477	0.0437	0.286	0.237	0.151	0.0452	0.0862	0.136	5616	11152
FAM126A	RNFT2	0.00107	0.000759	6.95e-05	0.145	0.111	0.0112	0.999	0.0554	0.174	0.321	0.053	0.000287	0.0361	0.01	2.56e-05	0.259	0.0473	0.0938	0.0762	0.0801	0.0846	0.161	0.00586	0.147	0.317	0.106	0.0372	0.129	0.0487	5656	13975
FAM129B	MAST1	0.00196	0.225	0.054	0.00459	0.0251	0.0353	0.999	0.259	0.0939	0.0302	0.136	0.00239	0.0146	0.00716	4.97e-05	0.0315	0.064	0.124	0.0542	0.00719	0.0924	0.251	0.0342	0.00902	0.000513	0.45	0.245	0.185	0.0359	5664	9678
FAM129B	TEK	2.98e-05	0.196	0.000389	0.00326	0.117	0.000764	0.439	0.0987	0.161	0.0389	0.0912	2.83e-07	0.154	0.0503	0.00422	0.0218	0.0107	0.156	0.258	0.0105	0.24	0.0395	0.209	0.0129	0.00644	0.535	0.00457	0.472	0.242	5664	16437
FAM189B	TRAK2	0.00313	0.0351	0.104	0.0516	0.0442	0.0876	0.999	0.00209	0.024	0.0598	0.0338	0.000134	0.256	0.0531	0.0392	0.04	0.00552	0.109	0.0549	0.0767	0.0234	0.0962	0.00648	0.0189	0.0384	0.532	0.0838	0.019	0.0576	5762	17143
FAM20C	LARP4B	0.000739	0.029	0.161	0.0122	0.236	0.0026	0.303	0.0246	0.0913	0.105	0.0741	0.000698	0.222	0.21	2.09e-09	0.352	0.074	0.122	7.94e-05	0.0817	0.491	0.274	0.275	0.00375	0.117	0.542	0.0785	0.739	0.112	5789	8904
FAM64A	TEK	0.0001	0.254	0.000443	5.42e-05	0.278	0.0265	0.6	0.11	0.147	0.12	0.0527	1.43e-09	0.00338	0.00345	0.00602	0.196	0.108	0.159	0.155	0.062	0.204	0.0571	0.11	0.177	0.0348	0.527	0.186	0.678	0.0567	5851	16437
FAM72D	BCL2	4.76e-05	0.0222	0.0029	0.0111	0.0472	0.146	0.998	0.285	0.298	0.129	0.0117	6.47e-09	2.81e-09	0.000335	0.00436	0.00537	0.000925	0.138	0.0916	0.0187	0.0332	0.11	0.0235	0.00155	0.0526	0.999	0.775	0.0579	0.0539	5874	1402
FANCL	ADAMTS18	0.000897	0.0204	0.0189	0.0835	0.0539	0.0139	0.999	0.267	0.0805	0.0946	0.074	0.000142	0.0165	0.15	0.00766	0.126	0.166	0.00345	0.202	8.96e-05	0.196	0.041	0.0207	0.17	0.0154	0.308	0.37	0.0928	0.111	5936	275
FBXL19	PCM1	0.0102	0.0736	0.000494	0.0131	0.295	0.0213	0.999	0.158	0.0862	0.0123	0.213	8.33e-05	0.115	0.0998	0.0569	0.375	0.201	0.0578	0.311	0.276	0.183	0.0363	0.0366	0.00468	0.0935	0.243	0.458	0.341	0.0249	5983	11996
FBXL19	PREPL	0.00845	0.166	0.206	0.175	0.393	0.219	0.999	0.213	0.0619	0.00374	0.22	7.75e-06	0.0377	0.00861	0.257	0.0203	0.0739	0.174	0.222	0.183	0.211	0.273	0.00818	0.0291	0.374	0.0749	0.23	0.291	0.128	5983	12915
FBXL6	GIGYF2	0.000137	0.23	0.00425	0.14	0.287	0.0783	0.381	0.127	0.101	0.204	0.255	8.28e-08	0.117	0.0263	0.0154	0.283	0.25	0.0564	0.0657	0.0928	0.636	0.0117	0.188	0.0752	0.133	0.275	0.0997	0.107	0.255	5991	6681
FBXL6	UTP14C	0.000714	0.0473	0.0091	0.213	0.111	0.0513	0.374	0.296	0.049	0.0386	0.0592	4.52e-06	0.00407	0.0244	0.0386	0.165	0.342	0.14	0.0426	0.000219	0.214	0.158	0.24	0.0464	0.0689	0.419	0.00261	0.116	0.00818	5991	17803
FBXL6	ZNF426	0.000145	0.212	0.000945	0.0107	0.27	0.0871	0.999	0.0444	0.0389	0.00231	0.401	0.000117	0.00197	0.0244	0.147	0.252	0.0913	0.212	0.0802	0.0622	0.149	0.0283	0.0284	0.00404	0.0927	0.256	0.221	0.0671	0.166	5991	18626
FGD4	GSTO1	0.000582	0.036	1.83e-07	0.328	0.322	0.229	1	0.0926	0.226	0.0108	0.0018	0.000532	0.479	0.00101	1.74e-09	0.0483	0.0693	0.0663	0.0704	0.0205	0.351	0.396	0.118	0.02	0.201	0.0781	0.000932	0.415	0.372	6104	7159
FGD4	PSMG1	0.000333	0.353	0.00108	0.00219	0.0374	0.0274	1	0.0506	0.277	0.0708	0.032	0.00994	0.104	0.0305	0.12	0.0701	0.114	0.00252	0.0182	0.0248	0.17	0.0411	0.0314	0.039	0.252	0.0585	0.0114	0.0779	0.00684	6104	13160
FGD4	SUV420H2	0.00276	0.000674	0.000732	0.282	0.0211	0.0335	1	0.125	0.117	0.139	0.00109	0.00649	0.0198	0.163	0.0198	0.169	0.0465	0.00743	0.113	0.036	0.241	0.194	0.0181	0.175	0.293	0.289	0.0645	0.028	0.266	6104	16087
FGF19	C3AR1	0.0111	0.172	0.239	0.00605	0.183	0.0905	0.243	0.138	0.0967	0.0467	0.00477	0.00483	0.342	0.0395	0.0432	0.104	0.135	0.169	0.0129	0.129	0.264	0.182	0.00265	0.0824	0.137	0.248	0.151	0.263	0.0546	6115	2313
FGFBP1	CCL11	0.000144	0.04	4.51e-07	0.458	0.352	0.401	0.4	0.16	0.161	0.000468	0.496	0.00571	0.0297	0.0291	0.000966	0.00705	0.000314	0.119	0.0577	0.0216	0.315	0.114	0.0796	0.0646	0.188	0.0699	0.155	0.0865	0.14	6129	3045
FGFR1	DNMT1	3.27e-05	0.0655	9.29e-07	0.0262	0.088	0.322	0.303	0.403	0.176	0.000227	0.373	0.0589	0.00981	0.0283	0.139	0.000527	0.0329	0.043	0.0576	0.283	0.478	0.0914	0.0225	0.00133	0.106	0.212	0.0832	0.0223	0.377	6134	4884
FGFR3	PDGFRB	0.00734	0.0559	0.146	0.0925	0.358	0.162	1	0.131	0.017	0.0479	0.378	0.00757	0.0662	0.184	0.0861	0.185	0.0305	0.158	0.00552	0.107	0.0122	0.563	0.131	0.12	0.00994	0.999	0.265	0.519	0.0193	6136	12076
FLT1	DNMT1	0.00022	0.315	1.61e-06	0.0158	0.00296	0.079	1	0.0879	0.539	0.00064	0.216	0.00767	0.00488	0.0115	0.0334	0.191	0.0791	0.00882	0.0123	0.181	0.352	0.387	0.139	0.0664	0.0123	0.681	0.0617	0.0531	0.009	6221	4884
FLT1	TMEM184B	0.000106	0.00399	0.000689	0.0295	0.00296	5.19e-05	0.512	0.273	0.0187	0.134	0.31	0.00424	0.128	0.0158	0.00206	0.362	0.139	0.0245	0.398	0.21	0.3	0.0171	0.0226	0.133	0.0595	0.446	0.167	0.0151	0.0905	6221	16788
FNDC7	APP	0.00206	0.0452	0.193	0.136	0.356	0.0105	0.999	0.242	0.269	0.398	0.0282	1.61e-08	0.00629	0.000178	3.47e-05	0.233	0.142	0.399	0.0553	0.0698	0.193	0.105	0.0815	0.0317	0.197	0.385	0.0124	0.0534	0.00417	6255	839
FOSB	CDH24	0.0022	0.00673	0.000231	0.0363	0.212	0.261	1	0.127	0.0137	0.00389	0.509	0.0287	0.0395	0.0325	0.00015	0.00511	0.0621	0.00421	0.0954	0.153	0.0363	0.159	0.0451	0.291	0.128	0.435	0.269	0.0877	0.0718	6267	3273
FOXM1	IL11RA	3.9e-05	0.022	0.0052	0.0447	0.226	0.098	0.999	0.0302	0.0922	0.00479	0.231	0.00134	0.000533	0.348	8.9e-05	0.0665	0.00114	0.231	0.101	0.0015	0.0313	0.161	0.0148	0.04	0.0632	0.208	0.132	0.118	0.341	6302	7961
FOXM1	KIAA1191	0.0216	0.539	0.0459	0.324	0.454	0.0102	0	0.0731	0.0277	0.0148	0.0642	1.33e-10	0.0298	0.0415	0.000162	0.562	0.214	0.0987	0.119	0.101	0.00999	0.00783	0.0547	0.0313	0.23	0.0541	0.114	0.0839	0.235	6302	8557
FOXM1	LCN6	0.000398	0.0322	0.000192	0.0058	0.0547	0.0648	0.999	0.453	0.137	0.00567	0.00838	2.47e-07	0.0047	0.393	0.000193	0.117	0.113	0.0235	0.012	0.000518	0.0503	0.191	0.0568	0.00675	0.0427	0.139	0.158	0.153	0.457	6302	8960
FOXM1	MTIF3	0.00678	0.151	0.0242	0.166	0.0483	0.0179	1	0.174	0.153	0.02	0.0303	0.000139	5.8e-05	0.184	0.00188	0.122	0.114	0.328	0.066	0.0103	0.0923	0.281	0.0567	0.0019	0.0514	0.4	0.29	0.21	0.0696	6302	10308
FOXM1	NAP1L5	0.00422	0.17	0.000223	0.0685	0.203	0.0872	0.999	0.276	0.201	0.408	0.264	0.000593	0.0375	0.0223	7.95e-11	0.233	0.0127	0.0312	0.147	0.00434	0.615	0.0224	0.0452	0.204	0.286	0.469	0.414	0.0359	0.024	6302	10540
FOXM1	NOSTRIN	0.000403	0.0437	0.0587	0.0896	0.0316	0.0248	0.593	0.0406	0.275	0.042	0.0741	1.71e-06	7.19e-07	0.0581	0.03	0.141	0.0659	0.0222	0.00853	0.0171	0.311	0.0731	0.0429	0.00476	0.329	0.0944	0.22	0.0149	0.418	6302	10945
FOXM1	OMD	0.000608	0.000378	2.41e-05	0.000219	0.201	0.129	0.809	0.0842	0.0618	0.0712	0.194	0.00121	0.154	0.00262	0.0133	0.154	0.199	0.0781	0.0125	0.0307	0.214	0.0125	0.273	0.0266	0.138	0.152	0.322	0.142	0.0838	6302	11271
FOXM1	PDE2A	7.99e-06	0.0244	4.91e-05	0.122	0.0572	0.3	1	0.323	0.235	0.0983	0.0432	2.94e-11	0.0538	6.95e-05	6.98e-14	0.0476	0.0821	0.122	0.0055	0.00654	0.417	0.288	0.177	0.0085	0.228	0.221	0.501	0.218	0.106	6302	12050
FOXM1	PEBP4	0.000156	0.00256	0.0444	0.154	0.0831	0.0154	0.999	0.253	0.14	0.00524	0.012	2.94e-09	0.00605	0.0115	0.00523	0.0484	0.157	0.00747	0.0356	0.00238	0.0105	0.035	0.135	0.015	0.229	0.78	0.283	0.0163	0.0929	6302	12129
FOXM1	PHF11	0.000746	0.0756	0.00644	0.206	0.0973	0.0433	1	0.152	0.0975	0.032	0.205	4.36e-05	0.00925	0.106	0.00537	0.0574	0.0553	0.0713	0.0768	0.00483	0.313	0.999	0.0718	0.000617	0.0425	0.619	0.31	0.172	0.043	6302	12237
FOXM1	PIK3IP1	6.02e-05	0.0668	0.00561	0.043	0.198	0.000148	1	0.163	0.01	0.155	0.00825	1.18e-05	0.0923	0.131	7.19e-11	0.0594	0.0188	0.00598	0.0389	0.0283	0.072	0.00855	0.00539	0.0393	0.281	0.999	0.102	0.124	0.181	6302	12336
FOXM1	PTGDS	1.99e-05	0.00714	0.000424	0.0058	0.162	0.0694	0.381	0.0838	0.137	0.00367	0.00838	0.000807	0.0254	0.0838	0.000131	0.122	0.107	0.11	0.012	0.125	0.0498	0.191	0.0601	0.0188	0.0242	0.139	0.409	0.047	0.349	6302	13194
FOXM1	RIC3	0.000455	0.0656	2.43e-05	0.0138	0.00709	0.135	0	0.223	0.204	0.00369	0.263	0.00879	5.97e-07	0.233	3.15e-05	0.039	0.0783	0.128	0.000855	0.0459	0.288	0.522	0.182	0.00978	0.294	0.109	0.346	0.379	0.0611	6302	13820
FOXM1	RNASE4	6.81e-06	0.0164	0.000159	0.269	0.00887	0.000404	0.746	0.0817	0.163	0.278	0.136	1.16e-08	7.91e-09	0.144	0.000323	0.405	0.0529	0.0656	0.0782	0.289	0.15	0.0638	0.214	0.00599	0.505	0.307	0.0521	0.467	0.708	6302	13875
FOXM1	SECISBP2L	0.0132	0.301	6.91e-06	0.217	0.044	0.144	0	0.26	0.00839	0.04	0.000311	4.17e-06	2.95e-05	0.0962	0.00444	0.027	0.0245	0.0525	0.109	0.089	0.223	0.13	0.00157	0.00822	0.303	0.201	0.307	0.0339	0.101	6302	14519
FOXM1	SH3BGR	0.000131	0.326	0.000261	0.0179	0.422	0.0345	0.999	0.0401	0.648	0.283	0.14	0.000399	0.0143	0.079	0.013	0.142	0.227	0.109	0.0276	0.271	0.139	0.016	0.00513	0.000224	0.0642	0.0783	0.00882	0.186	0.0311	6302	14753
FOXM1	SIAE	0.000425	0.52	0.0233	0.0618	0.298	0.166	0.529	0.0736	0.237	0.0461	0.0976	7.13e-10	2.98e-05	0.128	9.02e-06	0.25	0.0504	0.0298	0.000743	0.0241	0.157	0.468	0.485	0.0519	0.35	0.249	0.548	0.0313	0.274	6302	14809
FOXM1	SLC46A3	0.00195	0.0691	0.00351	0.0471	0.249	0.0179	1	0.1	0.151	0.00597	0.31	1.41e-06	0.00326	0.52	0.044	0.12	0.0515	0.0414	0.00451	0.0139	0.412	0.22	0.185	0.294	0.118	0.401	0.294	0.0453	0.0755	6302	15161
FOXM1	SORBS2	3.06e-08	0.114	2.81e-06	0.114	0.124	0.0162	0.529	0.444	0.191	0.187	0.258	1.08e-14	0.00909	0.0559	0.122	0.066	0.0327	0.0455	0.0667	0.0663	0.0472	0.168	0.0322	0.00085	0.271	0.875	0.0801	0.233	0.0616	6302	15595
FOXM1	TMEM66	0.000194	0.353	0.0352	0.173	0.0443	0.0563	0.177	0.0185	0.123	0.0105	0.0111	3.82e-09	0.0328	0.0106	0.0309	0.0424	0.1	0.0218	0.00415	0.094	0.0172	0.107	0.198	0.0404	0.0993	0.999	0.157	0.0573	0.0366	6302	16885
FOXM1	TRIM34	0.0105	0.0166	0.031	0.0139	0.00709	0.251	0.999	0.483	0.186	0.00162	0.244	1.52e-06	5.84e-07	0.0468	0.000654	0.23	0.0785	0.00457	0.00237	0.0216	0.249	0.295	0.114	0.0787	0.529	0.999	0.0257	0.481	0.0955	6302	17200
FOXM1	TSPYL4	0.00583	0.34	0.00517	0.0133	0.0661	0.0625	0.998	0.439	0.065	0.316	0.0192	0.000807	0.000131	0.289	7.03e-13	0.141	0.000306	0.00943	0.128	0.0229	0.315	0.0119	0.323	0.0129	0.117	0.244	0.0647	0.123	0.111	6302	17355
FOXM1	BTD	0.000203	0.128	0.108	0.0115	0.103	0.0419	0.999	0.074	0.176	0.0049	0.293	1.64e-10	2.78e-05	0.00844	0.00183	0.222	0.236	0.0864	3.03e-05	0.0204	0.0686	0.0283	0.185	0.16	0.12	0.221	0.101	0.0351	0.338	6302	1590
FOXO1	NUP85	0.0248	0.0913	0.0039	0.211	0.391	0.0531	1	0.274	0.0387	0.0298	0.0609	0.00121	0.0144	0.00316	0.0189	0.026	0.472	0.0145	0.0203	0.238	0.0451	0.254	0.0431	0.0559	0.0065	0.0944	0.102	0.131	0.051	6307	11175
FRMD1	CASP9	0.00815	0.0182	0.000982	0.123	0.305	0.056	0.374	0.051	0.0265	0.19	0.496	0.000309	0.00189	0.0524	0.00332	0.285	0.021	0.0141	0.000527	0.0331	0.274	0.0758	0.03	0.376	0.102	0.107	0.0242	0.0447	0.125	6335	2835
FYN	MAST1	0.000955	0.0806	4.05e-05	0.0096	0.0196	0.109	0.999	0.194	0.352	0.0618	0.0661	0.00075	0.0157	0.0417	6.55e-05	0.277	0.0886	0.0851	0.139	0.000182	0.291	0.0364	0.0108	0.342	0.000525	0.181	0.0187	0.276	0.315	6414	9678
GART	JAK2	0.000943	0.287	0.0261	0.0649	0.165	0.0778	0.999	0.175	0.049	0.112	0.0477	0.0227	0.00534	0.00183	0.00724	0.308	0.0378	0.279	0.0368	0.0563	0.293	0.148	0.000492	0.00239	0.51	0.364	0.122	0.346	0.00391	6535	8278
GART	MAP3K8	0.000281	0.0496	0.238	0.237	0.137	0.0369	0.998	0.0518	0.121	0.000205	0.481	2.28e-05	0.0931	0.000347	5.64e-05	0.378	0.00417	0.135	0.0247	0.0104	0.0248	0.657	0.0142	0.00181	0.0505	0.813	0.0701	0.452	0.176	6535	9609
GAS2L3	HDAC6	1.07e-05	0.00359	0.0661	0.00291	0.0477	2.27e-05	0.999	0.512	0.0883	0.0172	0.0022	0.000696	0.00347	0.0393	0.0172	0.0456	0.0133	0.07	0.133	0.0691	0.189	0.381	0.048	0.0757	0.187	0.319	0.289	0.0323	0.0105	6539	7345
GAS2L3	KIT	0.000504	0.0346	0.0416	0.0923	0.489	0.0178	0.999	0.418	0.156	0.0022	0.0728	0.000366	0.0232	0.00856	0.000289	0.102	0.00108	0.0108	0.0689	0.28	0.00335	0.417	0.383	0.00876	0.13	0.596	0.187	0.245	0.00419	6539	8676
GAS2L3	MAST1	2.31e-07	0.252	0.102	0.000198	0.0894	0.294	0.999	0.177	0.126	0.0258	0.0153	0.00202	0.00262	0.0135	2.82e-10	0.101	0.00506	0.19	0.00792	0.0021	0.316	0.317	0.118	0.277	0.00186	0.27	0.266	0.602	0.159	6539	9678
GAS2L3	PI4KA	0.000131	0.162	0.126	0.025	0.164	0.000129	0.512	0.494	0.0341	0.113	0.022	0.00464	0.0451	0.232	0.000995	0.0129	0.0114	0.101	0.012	0.0045	0.0208	0.0098	0.131	0.0241	0.41	0.559	0.024	0.0187	0.173	6539	12292
GAS2L3	TYK2	1.03e-08	0.0356	0.00139	0.00019	0.18	0.113	0.243	0.301	0.193	0.00335	0.683	0.000199	0.00095	0.0505	0.00848	0.000637	0.0147	0.232	0.000121	0.00529	0.586	0.358	0.17	0.214	0.119	0.27	0.112	0.0642	0.624	6539	17510
GJB3	FGF14	6.02e-05	0.00965	0.0222	0.0935	0.215	0.111	0.529	0.472	0.124	0.0105	0.462	0.000265	0.264	0.338	0.00139	1.35e-06	2.55e-07	0.0375	0.0895	0.00566	0.494	0.0268	0.000687	0.0141	0.206	0.681	0.0677	0.496	0.0698	6711	6111
GLI1	HDAC6	7.63e-08	5.34e-05	0.00419	0.0738	0.311	0.00118	0.593	0.169	0.00448	0.0306	0.00314	0.000924	0.0241	0.0439	0.0652	0.402	0.0591	0.089	0.153	0.0218	0.385	0.133	0.2	0.15	0.11	0.138	0.278	0.00827	0.0794	6739	7345
GLI1	AMOTL2	0.0056	0.057	0.0932	0.0168	0.362	0.396	0.456	0.0377	0.0384	0.00773	0.00238	0.00458	0.00929	0.0225	0.00132	0.191	0.141	0.0192	0.343	0.0532	0.174	0.0402	0.583	0.319	0.0946	0.999	0.0299	0.424	0.329	6739	599
GLIPR1	MRPS18A	0.0163	0.0564	0.0106	0.158	0.153	0.18	0.999	0.28	0.0533	0.0565	0.329	0.0102	0.0104	0.0274	0.031	0.128	0.0408	0.0283	0.0801	0.0178	0.0167	0.273	0.144	0.0889	0.136	0.0784	0.0886	0.0559	0.194	6745	10199
GLIPR1	NDUFA10	0.0213	0.275	0.0007	0.0666	0.168	0.0492	0.381	0.0625	0.0551	0.0641	0.0741	0.0734	0.0439	0.188	0.00326	0.0426	0.109	0.0823	0.095	0.0594	0.118	0.203	0.0105	0.224	0.132	0.298	0.146	0.049	0.0458	6745	10667
GLIS2	TEK	0.00954	0.146	0.0144	0.00442	0.027	0.172	0.999	0.0308	0.215	0.0388	0.0445	1.19e-06	0.0353	0.0107	0.000551	0.204	0.37	0.205	0.01	0.028	0.228	0.209	0.199	0.103	0.00632	0.347	0.124	0.323	0.0476	6748	16437
GNG12	BRD3	0.00602	0.0182	0.00858	0.0712	0.0548	0.0848	0.243	0.0646	0.153	0.268	0.00342	2.06e-05	0.000863	0.00788	4.32e-08	0.231	0.0355	0.154	0.228	0.109	0.00139	0.0825	0.000114	0.11	0.148	0.0553	0.0516	0.0456	0.188	6829	1540
GOLGA8DP	ERBB2	3.2e-10	0.0184	0.000996	0.315	0.351	0.0667	0.177	0.206	0.0489	0.351	0.00119	6.05e-10	0.185	0.00168	0.0303	0.00238	0.0188	0.202	0.00584	0.101	0.0366	0.284	0.0222	0.183	0.21	0.063	0.123	0.0591	0.103	6872	5434
GPR113	CDH5	0.000139	0.0219	0.0179	0.177	0.188	0.00378	1	0.279	0.0951	0.179	0.0646	1.61e-06	0.0129	0.0152	0.141	0.078	0.121	0.0171	0.737	0.000302	0.132	0.303	0.397	0.0158	0.133	0.999	0.263	0.015	0.155	6942	3278
GRASP	NUSAP1	0.000649	0.00332	9.63e-05	0.0159	0.00484	0.0889	0.243	0.0507	0.0659	0.32	0.198	0.0011	0.00487	0.0127	0.0427	0.00575	0.133	0.00714	0.196	0.0376	0.284	0.124	0.00188	0.0243	0.0162	0.325	0.112	0.0382	0.207	7069	11183
GTF2A1L	CCL22	4.3e-05	0.0068	0.00756	0.169	0.341	0.00322	0.529	0.444	0.162	0.0756	0.121	1.13e-05	0.0662	0.014	0.264	0.0955	0.519	0.118	0.0493	0.000624	0.398	0.139	0.11	0.048	0.03	0.999	0.203	0.0421	0.0339	7169	3056
GTF2B	MAP2K2	0.000428	0.148	0.000505	0.00192	0.017	0.246	0.999	0.00586	0.134	0.00551	0.133	0.0775	0.0425	0.127	0.0203	0.0543	0.0421	0.0471	0.000133	0.00291	0.041	0.154	0.000402	0.265	0.284	0.124	0.214	0.435	0.0241	7172	9589
GTF2IRD1	TEK	0.00103	0.26	0.00212	4.88e-05	0.0921	0.0631	0.189	0.0194	0.13	0.0724	0.0904	5.67e-07	0.0659	0.0338	0.000964	0.041	0.0295	0.301	0.0774	0.0519	0.138	0.0718	0.0133	0.0554	0.0156	0.451	0.247	0.178	0.0334	7184	16437
GTF2IRD1	CYSLTR2	0.000212	0.114	0.00896	0.077	0.302	0.0212	0.309	0.141	0.0447	0.0216	0.186	0.0138	0.0683	0.244	0.0128	0.00701	0.012	0.0239	0.0374	0.0582	0.166	0.257	0.0416	0.0685	0.254	0.574	0.105	0.119	0.00278	7184	4403
GTF3C6	BCL10	0.00465	0.171	0.0497	0.0181	0.0965	0.00322	0	0.0717	0.0757	0.0308	0.373	0.000375	0.131	0.0237	0.0142	0.00132	0.0442	0.0161	0.207	0.0565	0.528	0.127	0.0046	0.0286	0.0876	0.121	0.0784	0.44	0.431	7195	1390
GTSE1	SEPP1	0.00154	0.0849	0.0079	0.114	0.624	0.512	0.559	0.27	0.155	0.185	0.525	2.25e-09	0.00202	0.124	0.0134	0.0161	0.0529	0.0211	0.122	0.0201	0.0251	0.00993	0.0252	0.221	0.16	0.401	0.235	0.309	0.326	7203	14564
GUCA2A	TNFRSF10A	0.000168	0.132	0.051	0.048	0.275	0.0517	0.999	0.0252	0.339	0.013	0.242	0.000104	0.0227	0.175	0.000313	0.0558	0.008	0.0132	0.107	0.00687	0.216	0.165	0.0637	0.215	0.00765	0.999	0.256	0.35	0.217	7209	16968
GUCA2A	TNFRSF10B	0.000323	0.148	0.051	0.048	0.234	0.0517	0.999	0.0252	0.0455	0.0142	0.213	0.000104	0.0252	0.0125	0.000313	0.0284	0.124	0.0117	0.107	0.064	0.215	0.226	0.0306	0.0986	0.16	0.999	0.489	0.775	0.217	7209	16969
HDAC1	AURKC	0.000413	0.0202	0.213	0.314	0.0707	0.198	0.999	0.00356	0.0859	0.0474	0.146	0.000704	0.0446	0.0381	0.00187	0.111	0.253	0.00516	0.0139	0.152	0.0148	0.999	0.00578	0.065	0.249	0.192	0.143	0.21	0.249	7340	1255
HDAC7	TMX2	0.00226	0.0211	0.043	0.0568	0.153	0.0419	1	0.0306	0.176	0.159	0.229	0.00164	0.0496	0.139	0.000628	0.00372	0.0348	0.0283	0.343	0.00687	0.271	0.119	0.138	0.116	0.202	0.999	0.419	0.24	0.249	7346	16956
HEATR2	SYT15	0.000193	0.0115	0.0348	0.00521	0.518	0.00391	0.999	0.0938	0.104	0.135	0.0607	0.0112	0.0809	0.0208	1.26e-08	0.199	0.0389	0.018	0.0965	0.21	0.479	0.257	0.12	0.00296	0.0822	0.52	0.0834	0.0738	0.0275	7360	16143
HIF1A	TEK	0.00774	0.202	0.00592	0.000322	0.367	0.0504	0.554	0.0219	0.144	0.152	0.00225	1.45e-05	0.164	0.0119	0.000139	0.0866	0.111	0.109	0.087	0.0632	0.173	0.374	0.106	0.079	0.0606	0.199	0.362	0.484	0.013	7440	16437
HIPK4	TOP1	0.000421	2.91e-05	4.34e-05	0.052	0.223	0.394	0.999	0.0247	0.287	0.00844	0.134	5.44e-06	0.49	0.33	0.000275	0.0514	0.0567	0.0313	0.191	0.0491	0.234	0.0208	0.248	0.0734	0.00607	0.0614	0.0995	0.154	0.343	7457	17053
HJURP	SEPP1	8.74e-05	0.047	0.000123	0.00356	0.116	0.374	0.999	0.0347	0.077	0.00807	0.621	3.32e-09	0.00208	0.454	0.015	0.0134	0.00354	0.0648	0.0687	0.126	0.0641	0.0891	0.0159	0.415	0.561	0.208	0.141	0.332	0.174	7530	14564
HMGXB3	DMXL1	0.000379	0.00191	0.129	0.000345	0.545	0.245	1	0.455	0.0987	0.00677	0.195	4.34e-08	0.243	0.0491	0.233	0.00317	0.159	0.0495	0.255	0.114	0.036	0.0882	0.000575	0.0699	0.241	0.403	0.294	0.0406	0.00883	7562	4802
HMMR	TGFBR3	0.00022	0.0307	0.000216	0.132	0.0385	0.00104	0.309	0.202	0.0875	0.115	0.634	2.21e-05	0.05	0.0848	3.19e-05	0.000718	0.104	0.0373	0.0233	0.0351	0.447	0.525	0.0383	0.217	0.245	0.315	0.143	0.299	0.134	7566	16505
HMMR	CDH16	0.0108	0.0135	0.000456	0.235	0.459	0.154	0.193	0.153	0.218	0.128	0.000946	0.000304	0.0178	0.138	0.0049	0.0419	0.0397	0.0135	0.111	0.0653	0.0289	0.113	0.0447	0.358	0.0766	0.496	0.223	0.0817	0.0015	7566	3265
HMX3	CYBRD1	0.000231	0.158	3.33e-05	0.282	0.215	0.000473	0.27	0.0434	0.0202	0.0647	0.23	0.0647	0.365	0.106	0.00275	0.131	0.088	0.0514	0.02	0.11	0.193	0.0692	0.0248	0.00175	0.407	0.0286	0.13	0.0369	0.0896	7572	4333
HNRNPL	NUMB	5.43e-05	0.0706	0.0114	0.0856	0.302	0.0176	0.671	0.0157	0.0193	0.0276	0.021	2.25e-05	0.0463	0.26	7.6e-06	0.084	0.0268	0.149	0.0233	0.00352	0.273	0.557	0.211	0.0273	0.00547	0.999	0.102	0.0348	0.164	7594	11157
HNRNPL	TGFBR2	0.0053	0.00782	0.109	0.0128	0.122	0.0247	0.243	0.0712	0.0601	0.164	0.421	3.22e-05	0.121	0.0223	0.000969	0.438	0.0479	0.0557	0.143	0.252	0.242	0.0306	0.0382	0.0273	0.299	0.603	0.403	0.198	0.56	7594	16504
HNRNPL	CAPN5	0.000404	0.0137	0.26	0.29	0.0928	0.0984	0.999	0.323	0.0975	0.00259	0.123	1.16e-05	0.000521	0.0756	0.000878	0.0244	0.292	0.0551	0.0127	0.0123	0.367	0.105	0.114	0.0865	0.0232	0.347	0.0878	0.0239	0.139	7594	2782
HNRNPL	F10	0.00727	0.0321	0.0256	0.314	0.667	0.161	0.999	0.069	0.105	0.0342	0.0656	0.00378	0.0477	0.0639	0.128	0.02	0.0247	0.00263	0.000233	0.00628	0.0592	0.999	0.0955	0.0569	0.128	0.742	0.0383	0.349	0.0695	7594	5562
HOXA9	DCBLD2	0.00308	0.0131	0.201	0.114	0.118	0.0812	0.999	0.0382	0.183	0.016	0.439	0.0214	0.208	0.0126	0.00937	0.0193	0.0199	0.476	0.293	0.14	0.154	0.0558	0.0534	0.0359	0.0795	0.999	0.28	0.0478	0.0282	7623	4481
HOXC8	BRD4	7.79e-06	0.143	0.00208	0.000604	0.218	0.117	1	0.205	0.133	0.0333	0.26	0.00134	0.00422	0.0535	0.00542	0.0563	0.00339	0.168	0.0403	0.171	0.275	0.117	0.152	0.199	0.27	0.225	0.274	0.234	0.0111	7641	1541
HP	TYMS	0.000394	0.229	0.000551	0.0419	0.154	0.0473	0.593	0.00386	0.00446	0.00296	0.131	0.000534	0.0255	0.0728	0.017	0.00653	0.0621	0.0866	0.0078	0.0119	0.0165	0.0305	0.0587	0.0663	0.0185	0.607	0.347	0.118	0.0454	7672	17512
HPR	TYMS	0.000394	0.107	2.29e-06	0.00299	0.154	0.0945	0.999	0.00386	0.00448	0.108	0.155	0.000556	0.0255	0.0739	0.08	0.114	0.0621	0.00468	0.00598	0.0496	0.0165	0.491	0.0587	0.0663	0.0186	0.464	0.0608	0.0056	0.0146	7662	17512
HS1BP3	HPR	7.76e-06	0.0234	0.0299	0.138	0.188	0.00892	0.999	0.144	0.162	0.0932	0.074	3.65e-06	0.0169	0.0647	0.0302	0.036	0.032	0.012	0.256	4.79e-05	0.287	0.101	0.115	0.0151	0.0638	0.999	0.327	0.0292	0.317	7689	7662
HSP90AA1	MAP2K1	0.0186	0.181	0.00276	0.026	0.115	0.177	0.665	0.113	0.00797	0.0955	0.0476	0.0321	0.0113	0.00128	9.13e-05	0.134	0.0412	0.467	0.0898	0.094	0.365	0.0902	0.0206	0.228	0.117	0.261	0.598	0.00355	0.32	7734	9588
HTR3C	ADAMTSL5	5.3e-05	0.0511	0.00622	0.000867	0.251	0.217	0.887	0.00568	0.0556	0.079	0.383	0.000148	0.0186	0.0383	0.13	0.0505	0.00439	0.0161	0.012	0.00329	0.416	0.0319	0.000554	0.021	0.0279	0.086	0.0538	0.039	0.0139	7783	291
ID2	COX4I1	2.71e-05	0.0278	0.0105	0.00708	0.162	0.0819	0.512	0.278	0.452	0.00555	0.0377	0.000293	0.000489	0.113	0.000681	0.195	0.00441	0.0207	0.194	0.000205	0.36	0.21	0.316	0.0804	0.162	0.252	0.295	0.0196	0.0354	7829	3945
IDH1	AURKC	0.0013	0.00355	0.165	0.0867	0.00665	0.0782	1	0.00748	0.268	0.122	0.256	0.00082	0.00162	0.063	0.00627	0.0574	0.143	0.000658	0.0652	0.0629	0.186	0.108	0.0399	0.0113	0.267	0.48	0.0788	0.0752	0.0421	7833	1255
IFNGR1	PRCC	1e-05	0.138	9.09e-07	0.121	0.126	0.0319	0.999	0.205	0.0389	0.00752	0.00762	0.000766	0.251	0.178	0.0798	0.0658	0.16	0.0485	0.224	0.266	0.228	0.318	0.024	0.0101	0.101	0.111	0.395	0.29	0.287	7888	12886
IGF1	EOMES	6.66e-07	0.00279	0.00734	0.00601	0.0472	0.127	0.11	0.134	0.0416	0.00111	0.215	0.0343	0.0702	0.0836	0.0563	0.336	0.253	0.00249	0.0293	0.164	0.2	0.0204	0.00815	0.0239	0.0404	0.148	0.241	0.09	0.48	7911	5373
IGF1R	MAP2K2	2.69e-05	0.288	0.00114	0.000134	0.123	0.132	0.999	0.115	0.191	0.0388	0.0238	0.0231	0.0019	0.0277	0.0177	0.385	0.00187	0.0433	0.125	0.00774	0.0172	0.219	0.166	0.365	0.177	0.0613	0.0285	0.171	0.00313	7910	9589
IGF2BP1	BRD4	3.78e-05	0.00809	0.000432	0.203	0.0138	0.172	0.998	0.0497	0.0174	0.0344	0.274	4.95e-05	0.0208	0.0725	0.00431	0.0288	0.00873	0.0435	0.0105	0.058	0.0611	0.127	0.00115	0.22	0.173	0.468	0.108	0.0926	0.216	7912	1541
IKBKB	IL13RA1	0.00123	0.038	0.0291	0.234	0.345	0.328	0.529	0.34	0.148	0.232	0.452	2.03e-05	4.06e-06	0.0107	0.00426	0.57	0.0381	0.232	0.0106	0.00121	0.0399	0.139	0.0776	0.000367	0.0329	0.0267	0.0282	0.0643	0.0875	7949	7967
IKBKB	PLS3	0.00538	0.0603	0.091	0.0122	0.0895	0.366	0.11	0.125	0.373	0.0203	0.224	8.62e-05	4.06e-06	0.000159	0.00494	0.19	0.0367	0.281	0.102	0.00136	0.103	0.258	0.35	0.192	0.0836	0.0236	0.0333	0.049	0.0847	7949	12529
IKBKB	DNMT1	6.82e-05	0.00526	7.48e-06	0.0604	0.12	0.0844	0.381	0.102	0.403	0.000873	0.363	0.036	0.00188	0.00605	0.0918	0.291	0.0706	0.185	0.0541	0.59	0.482	0.219	0.0128	0.186	0.147	0.284	0.251	0.00336	0.221	7949	4884
IKBKE	KIT	0.00179	0.23	0.0017	0.122	0.0245	0.0204	0.999	0.161	0.0686	0.286	0.134	1.14e-05	0.0453	0.00325	0.00948	0.0643	0.235	0.0472	0.289	0.164	0.0986	0.115	0.0399	0.0925	0.391	0.151	0.43	0.192	0.00214	7950	8676
IL13RA2	CCDC97	0.00606	0.111	0.105	0.0581	0.0472	0.0585	1	0.0638	0.253	0.349	0.241	0.181	0.00361	0.0157	0.0172	0.000917	0.0217	0.0105	0.213	0.0607	0.14	0.0782	0.000154	0.187	0.052	0.0779	0.162	0.112	0.0634	7968	3037
IL15	FAM71A	0.000875	0.00221	0.0105	0.342	0.164	0.258	0.999	0.193	0.0405	0.00764	0.279	0.00755	0.521	0.0183	0.00707	0.0737	0.0945	0.0419	0.307	0.0253	0.0982	0.136	0.0986	6.61e-05	0.025	0.0751	0.227	0.0651	0.211	7971	5864
INCENP	MGMT	0.00971	0.000551	0.00155	0.0762	0.449	0.354	0.999	0.053	0.0915	0.276	0.0202	0.0692	0.11	0.0536	7.78e-08	0.056	0.00909	0.0344	0.00878	0.0179	0.42	0.0141	0.429	0.0471	0.0961	0.00697	0.31	0.0489	0.123	8070	9923
INCENP	GPRASP1	0.00599	0.16	0.000943	0.0797	0.12	0.243	0.984	0.0767	0.0998	0.0155	0.0102	0.0465	0.0221	0.0125	0.0372	0.229	0.245	0.00358	0.0785	0.00743	0.084	0.258	0.196	0.0447	0.304	0.0551	0.287	0.0697	0.219	8070	7035
INHBE	DZIP1L	0.00654	0.00876	0.0333	0.0705	0.252	0.262	0.177	0.0417	0.0733	0.0163	0.153	0.0272	0.00372	0.0498	0.0107	0.0328	0.346	0.0586	0.553	0.0172	0.183	0.0402	0.34	0.0071	0.0652	0.455	0.284	0.998	0.367	8083	5081
IQGAP3	CTNND1	0.000273	0.0307	2.79e-05	0.00982	0.107	0.0756	0.999	0.0373	0.16	0.0663	0.179	2.31e-10	5.45e-05	0.0315	5.4e-05	0.0012	0.318	0.295	0.0716	0.00118	0.2	0.0444	0.207	0.109	0.176	0.999	0.0919	0.375	0.0614	8156	4212
IRAK3	TRIM28	0.00355	0.0117	1.77e-07	0.368	0.145	0.0405	0.303	0.0906	0.143	0.0671	0.0865	0.0236	0.029	0.0383	0.00296	0.0193	0.0941	0.0307	0.238	0.141	0.124	0.297	0.0709	0.00684	0.131	0.14	0.261	0.153	0.228	8164	17194
IRF9	COL1A1	0.00219	0.238	6.18e-06	0.0361	0.379	0.0753	0.997	0.115	0.141	0.0316	0.43	0.0482	0.261	0.00674	0.0154	0.0112	0.067	0.35	0.0446	0.0553	0.241	0.233	0.0183	0.0445	0.19	0.0697	0.2	0.191	0.172	8177	3852
ITGB1	PICK1	0.00198	0.0123	0.0344	0.0266	0.168	0.0256	0.381	0.306	0.0354	0.0636	0.578	0.298	0.0157	0.168	2.65e-06	0.225	0.00475	0.122	0.00746	0.0395	0.211	0.0327	0.0809	0.0339	0.013	0.371	0.281	0.169	0.213	8233	12300
ITPRIPL2	MAST1	2.86e-05	0.018	0.172	0.00694	0.00846	0.266	0.999	0.108	0.0443	0.0205	0.0703	0.00108	0.000404	0.0287	7.97e-06	0.288	0.0127	0.0292	0.282	0.00978	0.436	0.164	0.00224	0.211	0.00201	0.04	0.203	0.276	0.222	8264	9678
JAK1	BCL2L1	0.00522	0.0835	8.31e-05	0.177	0.142	0.0233	0.809	0.119	0.232	0.181	0.44	0.00713	0.0527	0.0639	0.0189	0.176	0.225	0.0155	0.0137	0.00226	0.419	0.0476	0.000581	0.143	0.00861	0.148	0.197	0.014	0.022	8277	1400
JAK1	BMP1	0.00845	0.364	0.00442	0.16	0.287	0.0759	1	0.00633	0.0978	0.0341	0.323	0.00179	0.00246	0.354	0.00628	0.0694	0.0191	0.0135	0.279	0.106	0.0132	0.0972	0.0309	0.305	0.0928	0.132	0.353	0.379	0.128	8277	1490
JAK2	GART	0.000221	0.109	0.00886	0.148	0.116	0.00532	0.11	0.0964	0.0384	0.0764	0.0349	0.367	0.000351	0.0641	0.00029	0.0853	0.0591	0.033	0.189	0.0326	0.379	0.181	0.00498	0.00318	0.0479	0.0148	0.0332	0.126	0.0957	8278	6535
JAK2	DRD3	9.72e-06	0.0845	0.00249	0.0217	0.214	0.00922	1	0.118	0.14	0.028	0.356	0.0274	0.122	0.129	0.0303	0.0445	0.0759	0.00828	0.00684	0.101	0.174	0.079	0.0402	0.000122	0.167	0.271	0.26	0.0804	0.0212	8278	4970
JAK2	PDK1	0.000807	0.015	0.0527	0.157	0.138	0.0721	0.11	0.0979	0.0538	0.0294	0.236	0.0307	0.0364	0.0118	0.168	0.0996	0.0848	0.0509	0.0239	0.0407	0.193	0.309	0.0471	0.067	0.149	0.118	0.274	0.0554	0.0226	8278	12089
JAK2	EHMT2	0.00136	0.00559	7.86e-07	0.0718	0.188	0.146	0.999	0.0114	0.258	0.151	0.107	0.0122	0.228	0.0354	0.000326	0.0607	0.00955	0.0337	0.00734	0.00933	0.0326	0.325	0.00879	0.0549	0.127	0.0888	0.0468	0.15	0.135	8278	5206
JAK2	DOT1L	0.00159	0.256	0.000159	0.000679	0.257	0.165	0.999	0.0056	0.269	0.00378	0.03	0.0232	0.0188	0.0857	0.0185	0.0679	0.0141	0.228	0.273	0.0476	0.13	0.208	0.0126	0.244	0.138	0.108	0.257	0.0411	0.0628	8278	4919
JAK2	DNMT1	1e-07	0.317	0.000111	0.0401	0.0485	0.122	0.11	0.545	0.133	0.00403	0.416	0.0211	0.0119	0.166	0.0409	0.0899	0.0218	0.0408	0.000655	0.481	0.214	0.224	0.0202	0.0607	0.102	0.115	0.3	0.00314	0.0227	8278	4884
JUN	BRD3	0.0019	0.00913	0.0208	0.412	0.0931	0.198	0.999	0.045	0.00749	0.225	0.00609	5.54e-05	0.00558	0.0119	0.00388	0.036	0.261	0.0712	0.0999	0.226	0.000531	0.421	0.00102	0.0454	0.177	0.0488	0.0623	0.564	0.0656	8309	1540
KANK3	POLQ	4.54e-06	0.00217	1.74e-05	0.0842	0.174	0.101	0.177	0.359	0.156	0.0131	0.0222	0.0896	0.017	0.0301	0.012	0.236	0.172	0.00191	0.123	0.00657	0.206	0.0285	0.164	0.0098	0.0952	0.999	0.316	0.148	0.483	8316	12635
KANK4	TEC	0.0178	0.0219	0.0876	0.00801	0.318	0.0201	0.999	0.145	0.129	0.0742	0.0612	0.00166	0.0795	0.00063	0.02	0.0621	0.11	0.0375	0.00622	0.0481	0.227	0.151	0.000511	0.255	0.444	0.414	0.257	0.0345	0.0158	8317	16429
KCNC2	CNTNAP2	0.00739	0.0131	0.000446	0.155	0.0979	0.0225	0.999	0.0919	0.0111	0.211	0.0327	0.00151	0.0434	0.0531	0.000151	0.0216	0.185	0.121	0.164	0.114	0.177	0.0488	0.197	0.01	0.0102	0.0585	0.0732	0.275	0.329	8354	3822
KCNG4	ERBB2	2.37e-05	0.0819	0.0224	0.183	0.309	0.156	1	0.0489	0.0191	0.0282	0.0455	0.0019	0.137	0.00341	4.26e-07	6.26e-07	0.0116	0.209	0.0367	0.0157	0.316	0.061	0.0282	0.445	0.168	0.0447	0.414	0.0503	0.158	8369	5434
KCNJ8	EHMT2	0.00651	0.0836	7.77e-09	0.0302	0.116	0.171	0.999	0.0112	0.298	0.0352	0.0607	0.0328	0.321	0.0543	0.00297	0.0915	0.00293	0.0284	0.143	0.112	0.217	0.0846	0.161	0.287	0.048	0.201	0.0979	0.075	0.34	8395	5206
KCNJ8	CHEK2	0.000483	0.0294	5.85e-05	0.095	0.371	0.00175	0.999	0.392	0.0395	0.0861	0.194	0.000364	0.078	0.000807	0.000171	0.0805	0.0223	0.00035	0.115	0.0368	0.293	0.194	0.205	0.293	0.206	0.341	0.343	0.177	0.189	8395	3506
KCNJ8	PORCN	0.000137	0.376	0.000878	0.0942	0.439	0.00128	0.746	0.145	0.262	0.0399	0.133	0.000181	0.00428	0.0765	0.0324	0.0711	0.191	0.0258	0.202	0.0351	0.0819	0.353	0.0848	0.0937	0.000427	0.624	0.45	0.0408	0.00174	8395	12689
KCNJ8	BRD1	0.00017	0.13	0.0443	0.0222	0.409	0.000492	0.999	0.193	0.193	0.0104	0.376	0.00133	0.0442	0.0173	2.18e-05	0.142	0.0233	0.0782	0.109	0.0542	0.36	0.08	0.03	0.142	0.012	0.149	0.373	0.117	0.0266	8395	1538
KCNJ8	BRD4	6.15e-06	0.12	2e-05	0.00616	0.0232	0.0545	0.303	0.0643	0.188	0.0109	0.157	0.00049	0.00309	0.0958	0.0557	0.00825	0.000963	0.0296	0.296	0.0469	0.308	0.141	0.0463	0.153	0.00271	0.685	0.26	0.298	0.0144	8395	1541
KCNJ8	DOT1L	7.95e-06	0.208	0.00012	9.26e-05	0.0618	0.0774	0.381	0.115	0.199	9.19e-05	0.283	1.36e-05	0.00509	0.04	0.113	0.327	0.0171	0.0248	0.0385	0.00841	0.278	0.456	0.349	0.103	0.335	0.677	0.298	0.0375	0.0417	8395	4919
KCNJ8	MAST1	1.89e-06	0.174	3.49e-05	0.00725	0.0232	0.0564	0.999	0.452	0.192	0.0451	0.207	0.00049	0.00688	0.0218	0.000152	0.0672	0.00425	0.0252	0.0565	0.0102	0.509	0.175	0.0396	0.171	0.0231	0.162	0.29	0.389	0.0117	8395	9678
KCNN4	CYP7B1	0.00165	0.0487	0.116	0.336	0.0749	0.298	0.999	0.0688	0.182	0.296	0.247	7.58e-08	0.183	0.0596	0.00623	0.0561	0.174	0.00628	0.221	0.0182	0.564	0.00692	0.164	0.054	0.127	0.73	0.496	0.0267	0.298	8419	4398
KCTD12	MRPL51	0.000546	0.0621	1.09e-05	0.0432	0.137	0.076	0.215	0.00438	0.177	0.277	0.0538	0.0165	0.138	0.00576	0.256	0.146	0.238	0.00153	0.181	0.0866	0.0973	0.159	0.00486	0.0889	0.136	0.152	0.327	0.239	0.265	8439	10186
KDELR2	MAPK1	0.00167	0.028	0.000561	0.0372	0.367	0.0377	1	0.00297	0.00507	0.0823	0.171	0.00861	9.97e-05	0.00992	9.47e-06	0.355	0.138	0.289	0.0998	0.0304	0.338	0.085	0.0473	0.085	0.172	0.285	0.175	0.148	0.0978	8461	9631
KDM6A	DNMT1	4.02e-06	0.167	0.00345	0.00368	0.0612	0.0411	0.11	0.465	0.0367	0.00134	0.552	0.018	0.00294	0.00134	0.208	0.208	0.142	0.0165	0.0182	0.141	0.377	0.0374	0.12	0.029	0.109	0.164	0.309	0.00116	0.0665	8477	4884
KDM6B	DNMT1	1.58e-06	0.304	0.000546	0.00891	0.0508	0.185	1	0.023	0.00674	0.000148	0.261	8.95e-07	0.000387	0.11	0.145	0.0114	0.0106	0.0316	0.102	0.196	0.342	0.0264	0.116	0.0784	0.216	0.353	0.199	0.0634	0.0269	8478	4884
KDR	DNMT1	4.92e-08	0.248	1.03e-06	0.0903	0.0567	0.0401	0.11	0.0888	0.237	0.00179	0.307	0.00139	0.0158	0.0168	0.258	0.304	0.027	0.00384	0.0148	0.521	0.408	0.146	0.102	0.0945	0.0344	0.591	0.0767	0.0116	0.0215	8479	4884
KIAA0494	PARP1	0.000354	0.039	4.41e-08	0.0544	0.134	0.0171	0.252	0.294	0.128	0.0773	0.407	0.00469	0.0285	0.144	0.00105	0.189	0.0725	0.0627	0.0254	0.0173	0.0207	0.241	0.000252	0.0492	0.159	0.0723	0.0655	0.0218	0.00392	8523	11870
KIAA0649	FLT1	0.00011	0.509	0.0108	0.0108	0.197	0.193	1	0.0927	0.0561	0.0448	0.382	2.59e-05	0.0363	0.0351	0.0195	0.13	0.244	0.00782	0.132	0.0265	0.221	0.154	0.0844	0.0231	0.162	0.69	0.355	0.0463	0.0117	8530	6221
KIAA0649	TEK	8.71e-05	0.0863	0.000761	0.00725	0.28	0.000185	0.529	0.125	0.41	0.0182	0.00131	2.93e-05	0.138	0.00174	0.00222	0.223	0.308	0.0953	0.152	0.00407	0.116	0.0395	0.323	0.0144	0.008	0.434	0.104	0.475	0.172	8530	16437
KIAA1267	ERBB2	0.000115	0.214	0.000545	0.139	0.349	0.0257	0.303	0.028	0.0422	0.101	0.0904	0.00553	0.003	0.00757	0.00582	0.267	0.115	0.0453	0.0161	0.078	0.112	0.309	0.00129	4.36e-08	0.157	0.0602	0.39	0.0545	0.245	8565	5434
KIDINS220	TSPAN4	0.0238	0.34	0.0166	0.0862	0.105	0.132	0.243	0.005	0.0117	0.216	0.00601	0.0269	0.000155	0.107	0.0275	0.258	0.114	0.0347	0.0084	0.0716	0.138	0.305	0.0486	0.0339	0.205	0.999	0.00111	0.0443	0.0287	8616	17345
KIF11	JAK1	0.00639	0.0197	0.152	0.23	0.127	0.000152	0.999	0.0607	0.244	0.192	0.000915	2.96e-07	0.109	0.0154	0.00256	0.121	0.164	0.0127	0.0271	0.00129	0.0995	0.0777	0.0558	0.0729	0.296	0.116	0.189	0.0464	0.125	8617	8277
KIF18A	RASL11A	0.0086	0.131	0.244	0.0954	0.414	0.133	0.999	0.352	0.393	0.102	0.00904	0.0114	0.0922	0.309	5.06e-07	0.0462	0.0741	0.0104	0.269	0.00238	0.0429	0.649	0.0066	0.125	0.0284	0.107	0.00782	0.0191	0.0428	8625	13540
KIF20A	TXNIP	0.00406	0.231	0.0148	0.0169	0.0613	0.102	1	0.0136	0.0488	0.121	0.0699	3.62e-07	0.0785	0.141	9.75e-05	0.0427	0.0612	0.00354	0.071	0.00239	0.0358	0.0847	0.00806	0.171	0.0795	0.307	0.177	0.459	0.398	8631	17502
KIF2C	MYL3	0.0014	0.117	0.00871	0.0721	0.0177	0.145	0.999	0.202	0.351	0.0762	0.413	1.03e-08	0.000212	0.462	9.98e-06	0.0348	0.178	0.141	0.0468	0.0484	0.0373	0.309	0.0551	0.0923	0.118	0.113	0.28	0.448	0.444	8644	10425
KIF3C	HSDL1	0.000478	0.0853	0.0167	0.262	0.162	0.0432	0.177	0.339	0.177	0.233	0.0533	3.43e-06	0.00191	0.000269	0.00299	0.129	0.0363	0.0337	0.0282	0.000355	0.0974	0.0103	0.202	0.00533	0.113	0.166	0.355	0.0185	0.048	8647	7723
KIF4A	ASB9	0.00198	0.0277	0.0469	0.24	0.192	0.151	0.456	0.206	0.067	0.0176	0.143	0.000268	0.00259	0.0133	0.024	0.0332	0.265	0.0922	0.0502	0.0207	0.00224	0.0718	0.00236	0.19	0.232	0.178	0.158	0.219	0.0186	8648	1057
KIF4A	DHRS9	0.000168	0.000728	0.0191	0.0088	0.381	0.439	1	0.493	0.0619	0.106	0.14	0.0296	0.00497	0.0396	1.91e-06	0.043	0.268	0.121	0.0189	0.00957	0.446	0.376	0.0624	0.0412	0.243	0.514	0.254	0.434	0.231	8648	4699
KIFC2	ZNF24	0.000201	0.108	0.000688	0.0279	0.263	0.327	0.666	0.263	0.0346	0.0105	0.146	2.02e-07	4.88e-05	0.00325	0.00105	0.273	0.0268	0.0262	0.132	0.0377	0.274	0.0885	0.0109	0.0384	0.19	0.104	0.00759	0.0318	0.424	8658	18515
KIT	LIMK1	0.00559	0.134	5.87e-08	0.0246	0.0598	0.00533	0.303	0.0744	0.00415	0.0398	0.321	0.00181	0.141	0.02	0.0286	0.123	0.287	0.0157	0.0726	0.0558	0.00897	0.0586	0.053	0.21	0.332	0.113	0.0427	0.292	0.36	8676	9078
KIT	DNMT1	1.59e-07	0.192	4.07e-07	0.0794	0.0748	0.0401	1	0.085	0.145	0.00179	0.399	0.00277	0.014	0.0199	0.0653	0.171	0.0429	0.0771	0.0182	0.54	0.446	0.145	0.113	0.046	0.26	0.588	0.0767	0.0384	0.028	8676	4884
KIT	DLG5	7.86e-05	0.0312	0.000243	0.149	0.412	0.523	0.138	0.0978	0.0764	0.00564	0.335	0.00943	0.399	0.0419	2.98e-05	0.0985	0.344	0.0192	0.0199	0.0404	0.312	0.256	0.304	0.0242	0.226	0.672	0.334	0.063	0.0476	8676	4764
KIT	PAK4	0.0023	0.00216	9.26e-07	0.087	0.127	0.0568	0.999	0.0911	0.301	0.0389	0.0358	0.0411	0.0101	0.0365	0.0296	0.238	0.0886	0.151	0.138	0.00281	0.0633	0.999	0.0517	0.0519	0.206	0.137	0.189	0.0977	0.16	8676	11814
KIT	TIGD3	0.00125	0.00473	4.34e-07	0.0232	0.0727	0.0663	0.593	0.0699	0.085	0.273	0.332	0.000126	0.0287	0.0337	1.89e-05	0.0762	0.00968	0.0176	0.102	0.0847	0.54	0.349	0.123	0.0767	0.138	0.111	0.191	0.103	0.33	8676	16581
KLF4	ARID3A	0.0108	0.481	0.00104	0.000286	0.366	0.13	1	0.305	0.0185	0.00901	0.17	0.0483	0.146	0.00265	0.321	0.00649	0.0709	0.0203	0.103	0.00212	0.0228	0.14	0.408	0.024	0.0197	0.199	0.105	0.035	0.134	8693	939
KLF7	IKBKB	0.00182	0.0125	0.00238	0.128	0.0925	0.0819	0.456	0.0503	0.03	0.00396	0.425	0.00364	0.21	0.0122	0.000137	0.113	0.0942	0.121	0.155	0.00999	0.018	0.11	0.0352	0.206	0.00427	0.999	0.113	0.0187	0.271	8696	7949
KLRF1	HHLA2	0.000547	0.00513	0.0137	0.383	0.102	0.0292	1	0.165	0.0407	0.00393	0.385	0.00218	0.0745	0.0249	0.017	0.0087	0.478	0.296	0.114	0.104	0.194	0.0283	0.0688	0.199	0.29	0.457	0.156	0.344	0.116	8768	7431
KRT34	ANO5	0.000747	0.455	0.00219	0.0696	0.103	0.036	0.413	0.178	0.0277	0.191	0.0383	0.000526	0.0339	0.0464	0.00136	0.0162	0.0977	0.016	0.391	0.0121	0.00394	0.344	0.122	0.141	0.0358	0.793	0.0233	0.18	0.0172	8820	717
KRT34	ENOX1	0.00984	0.104	0.00227	0.161	0.119	0.00776	0.341	0.284	0.0263	0.0935	0.022	0.129	0.0204	0.126	3.33e-05	0.0606	0.0195	0.205	0.126	0.282	0.0825	0.126	0.215	0.17	0.0145	0.793	0.205	0.475	0.0496	8820	5352
KRT34	FGD6	0.000171	4.95e-05	0.268	0.229	0.23	0.151	0.859	0.091	0.0755	0.139	0.208	0.0032	0.176	0.422	0.0204	0.125	0.121	0.0618	0.00238	0.00343	0.108	0.0171	0.00491	0.0389	0.047	0.135	0.0954	0.0376	0.164	8820	6106
LALBA	CASP14	1.41e-06	0.123	0.00439	0.000681	0.0168	0.1	0.999	0.0426	0.0275	0.00348	0.0503	0.00244	0.00562	0.0998	0.142	0.0913	0.0157	0.0537	0.03	0.00128	0.251	0.061	0.145	0.0615	0.0342	0.19	0.303	0.00477	0.0117	8878	2825
LALBA	TOP2A	6.4e-05	0.15	1.5e-07	0.298	0.165	0.0242	0.716	0.0726	0.0372	0.272	0.283	4.9e-05	0.0684	0.082	0.00573	0.0746	0.00275	0.0715	0.0156	0.0667	0.301	0.061	0.00696	0.0152	0.00616	0.0862	0.632	0.000587	0.206	8878	17054
LALBA	TYMS	3.09e-05	0.159	5.15e-09	0.0666	0.233	0.0719	0.999	0.0177	0.000935	0.291	0.138	0.000737	0.0643	0.143	0.00361	0.261	0.0821	0.15	0.177	0.038	0.424	0.0418	0.0631	0.126	0.00581	0.474	0.465	0.000893	0.0193	8878	17512
LAMA4	MRPS26	0.000344	0.0203	1.01e-05	0.153	0.178	0.252	0.998	0.129	0.101	0.0116	0.0172	0.0517	0.15	0.0412	0.126	0.308	0.183	0.0316	0.0419	0.0195	0.356	0.457	0.327	0.112	0.0494	0.418	0.187	0.385	0.0134	8882	10207
LAMA4	TRUB2	0.00248	0.038	3.34e-05	0.06	0.229	0.333	0.11	0.104	0.0727	0.101	0.000308	0.0081	0.0131	0.0359	0.0351	0.00659	0.265	0.0254	0.00884	0.343	0.23	0.704	0.132	0.0885	0.00983	0.355	0.223	0.671	0.0373	8882	17298
LAMB1	MAP2K5	0.000346	0.00316	0.0426	0.0344	0.131	0.184	1	0.0802	0.159	0.18	0.0018	0.00792	0.00485	0.0633	7.59e-05	0.0125	0.0441	0.386	0.0633	0.302	0.141	0.0331	0.0144	0.0445	0.0383	0.367	0.245	0.713	0.0292	8884	9592
LAMB1	MAST1	0.000521	0.0903	0.039	0.00752	0.127	0.224	1	0.361	0.00102	0.00229	0.0981	0.000451	0.005	0.0194	2.72e-05	0.0694	0.0714	0.298	0.05	0.00149	0.117	0.061	0.154	0.442	0.014	0.418	0.0189	0.286	0.144	8884	9678
LCK	INSR	0.00228	0.0184	0.0664	0.00377	0.0701	0.324	0.999	0.0258	0.307	0.0108	0.00562	0.0107	0.11	0.00299	0.12	0.0247	0.0284	0.0639	0.13	0.00583	0.145	0.0946	0.000332	0.245	0.0403	0.229	0.283	0.0696	0.378	8951	8111
LCK	JAK2	1.64e-05	0.123	0.0122	0.0308	0.123	0.0142	0.243	0.191	0.26	0.0668	0.0955	4.98e-05	0.00551	0.0711	0.000681	0.00267	0.141	0.207	0.00524	0.0484	0.291	0.288	0.0387	0.0376	0.249	0.5	0.0742	0.0952	0.44	8951	8278
LCK	TYK2	6.07e-05	0.0117	0.057	0.0172	0.0701	0.264	1	0.318	0.134	0.0127	0.505	0.0107	0.0512	0.0195	0.0767	0.0391	0.105	0.089	0.0125	0.0234	0.158	0.0946	0.000115	0.12	0.0418	0.28	0.279	0.0659	0.44	8951	17510
LCK	SIRT1	0.0138	0.00437	0.0864	0.00898	0.165	0.0194	0.999	0.163	0.311	0.00777	0.0741	0.000847	0.301	0.0463	5.41e-07	7.68e-05	0.315	0.0241	0.219	0.089	0.0614	0.108	0.0139	0.0519	0.195	0.301	0.0745	0.0665	0.201	8951	14850
LCK	CDC14B	0.000108	0.077	0.000451	0.0205	0.0797	0.0329	0.214	0.0587	0.147	0.119	0.0031	4.48e-07	0.000679	0.0394	0.0546	0.0298	0.315	0.136	0.0408	0.0685	0.262	0.406	0.0185	0.01	0.139	0.0903	0.153	0.0627	0.0123	8951	3221
LCK	MYOZ1	0.00796	0.159	0.0523	0.00875	0.193	0.0252	0.303	0.0606	0.12	0.335	0.0741	0.00108	0.43	0.0544	3.52e-05	0.000187	0.00536	0.102	0.113	0.0834	0.0775	0.108	0.0206	0.0169	0.203	0.0947	0.0731	0.0888	0.188	8951	10473
LCK	OIT3	4.06e-05	0.0556	0.000749	0.01	0.468	0.0399	0.999	0.0606	0.111	0.222	0.0741	0.00136	0.467	0.0547	3.52e-05	0.000152	0.0184	0.143	0.326	0.0212	0.099	0.108	0.0236	0.13	0.241	0.165	0.0733	0.0889	0.0558	8951	11255
LCK	SYNPO2L	0.00831	0.159	0.00933	0.00876	0.0275	0.0245	0.998	0.0606	0.0727	0.0283	0.0741	0.00107	0.43	0.0544	3.52e-05	0.000187	0.129	0.0128	0.296	0.035	0.0776	0.108	0.0206	0.138	0.0854	0.469	0.0731	0.0888	0.188	8951	16129
LEPRE1	PTAR1	0.000111	0.0541	0.0876	0.127	0.291	0.00576	0.539	0.0171	0.259	0.0125	0.00109	3.32e-05	6.83e-05	0.121	0.000402	0.0536	0.654	0.371	0.00028	0.235	0.446	0.0902	0.168	0.0597	0.263	0.316	0.0898	0.0413	0.017	9002	13175
LEPRE1	TRAF6	2e-05	0.0504	0.000349	0.0794	0.0298	0.333	0.456	0.00981	0.413	0.014	0.0201	2.6e-07	0.000157	0.104	0.000671	0.000178	0.167	0.00747	0.415	0.00013	0.247	0.0902	0.00167	0.21	0.19	0.999	0.0451	0.125	0.157	9002	17138
LEPRE1	CHRNB1	0.0164	0.0211	0.138	0.072	0.104	0.163	0.999	0.0926	0.134	0.402	0.496	0.00124	0.029	0.000384	0.0151	0.133	0.0993	0.0232	0.133	0.015	0.384	0.264	0.00194	0.183	0.00312	0.68	0.134	0.566	0.112	9002	3561
LEPRE1	STMN4	0.000178	0.0978	0.101	0.0344	0.368	0.0269	0.999	0.0698	0.0665	0.00348	0.151	0.000168	0.0775	0.212	0.000313	0.0214	0.225	0.029	0.0185	0.00631	0.236	0.106	0.0487	0.0733	0.123	0.247	0.0703	0.161	0.321	9002	15984
LIMK1	EGFR	0.0191	0.139	0.232	0.2	0.0171	0.00114	0.221	0.109	0.021	0.0515	0.251	1.19e-05	0.0172	0.0412	0.0144	0.385	0.174	0.214	0.0593	0.00285	0.194	0.0528	0.0597	0.0133	0.214	0.21	0.211	0.101	0.337	9078	5187
LIMK1	KIT	0.00641	0.223	0.0953	0.163	0.503	0.000893	0.999	0.376	0.00138	0.031	0.264	6.4e-07	0.0142	0.000478	5.6e-05	0.0158	0.0318	0.0249	0.0469	0.12	0.162	0.129	0.151	0.0407	0.129	0.0886	0.0806	0.194	0.00222	9078	8676
LMNB2	RNF13	0.000918	0.00902	0.136	0.0244	0.357	0.142	0.671	0.00708	0.279	0.209	0.00952	2.19e-11	0.00146	0.0193	0.0879	0.026	0.0635	0.00647	0.0534	0.0123	0.383	0.0377	2.42e-05	0.000506	0.0491	0.999	0.166	0.135	0.429	9128	13912
LOXL1	CHODL	0.00424	0.0992	0.0148	0.00546	0.0405	0.00577	0.544	0.129	0.0526	0.148	0.0176	0.0034	0.0128	0.0071	0.019	0.00142	0.0292	0.0131	0.00132	0.0396	0.298	0.0226	0.0116	0.0395	0.121	0.0549	0.0497	0.0266	0.00585	9245	3535
LOXL4	CELA2A	0.003	0.000325	0.00107	0.139	0.088	0.00408	0.999	0.0559	0.000762	0.374	0.496	0.00271	0.238	0.000287	1.01e-06	0.28	0.0129	0.307	0.00893	0.179	0.297	0.0536	0.0556	0.0628	0.0302	0.175	0.0677	0.18	0.0881	9248	3377
LPAL2	ERBB2	3.01e-06	0.155	4.56e-05	0.0378	0.0242	0.0871	0.478	0.163	0.0427	0.174	0.05	2.71e-05	0.0701	0.000236	0.000874	0.014	0.11	0.00533	0.0537	0.00501	0.0954	0.0318	0.0164	0.271	0.0807	0.0502	0.126	0.0539	0.354	9250	5434
LRPPRC	PDLIM4	0.00341	0.223	0.162	0.0292	0.221	0.0121	0.456	0.154	0.00989	0.0257	0.28	0.0228	0.167	0.00824	0.0266	0.187	0.123	0.0188	0.0772	0.0121	0.0196	0.178	0.00845	0.0264	0.0173	0.473	0.209	0.281	0.121	9309	12096
LRRN3	FAT2	0.00116	0.0358	0.0114	0.0534	0.234	0.081	0.285	0.192	0.0604	0.00521	0.554	0.00366	0.389	0.163	0.0592	0.0101	0.00403	0.0252	0.0472	0.0216	0.0118	0.0859	0.167	0.00907	0.166	0.999	0.239	0.0155	0.0598	9384	5956
LRRN4	TOP2A	9.74e-05	0.0494	3.2e-06	0.118	0.0179	0.000854	0.463	0.144	0.0666	0.151	0.224	1.65e-05	0.0913	0.000108	4.54e-08	0.0478	0.0203	0.000215	0.00463	0.0378	0.426	0.061	0.00329	0.00883	0.083	0.0606	0.123	0.0536	0.234	9386	17054
LTBP1	AR	1.97e-05	0.167	0.0946	0.000813	0.407	0.0244	0.456	0.0482	0.0899	0.0893	0.353	0.000147	0.00083	0.0697	0.00194	0.0115	0.0164	0.039	0.0488	0.0307	0.0182	0.384	0.113	0.0453	0.00187	0.168	0.257	0.0744	0.0198	9419	1031
LTBP2	B3GALT5	0.00136	0.0484	0.039	0.00102	0.284	0.452	0.381	0.16	0.0773	0.014	0.0998	0.22	0.0171	0.154	0.028	0.00102	0.244	0.000676	0.448	0.00198	0.411	0.309	0.107	0.109	0.132	0.0201	0.00946	0.205	0.0168	9420	1281
LUM	KIT	0.000121	0.107	0.0126	0.118	0.299	0.0398	1	0.281	0.0212	0.000767	0.0889	0.000954	0.0532	0.0166	0.00475	0.0497	0.00622	0.00223	0.273	0.279	0.0323	0.26	0.19	0.0233	0.187	0.459	0.131	0.33	0.0257	9432	8676
LYN	TEK	0.00109	0.105	0.00711	0.000411	0.0786	0.0674	0.895	0.0578	0.214	0.0933	0.000286	0.000643	0.00518	0.000437	0.0002	0.278	0.458	0.0694	0.0312	0.0151	0.11	0.254	0.132	0.128	0.134	0.449	0.159	0.492	0.126	9457	16437
LYVE1	TRIM28	0.000319	0.00151	1.42e-07	0.284	0.223	0.124	1	0.111	0.0661	0.128	0.39	0.0226	0.0686	0.00568	0.0894	0.0434	0.074	0.00411	0.066	0.213	0.0466	0	0.0403	0.13	0.129	0.26	0.327	0.148	0.349	9478	17194
MAD1L1	UTRN	0.000279	0.0283	0.000354	0.368	0.0666	0.402	1	0.465	0.0525	0.158	0.0741	0.0102	0.0654	0.332	0.0907	0.322	0.119	0.0347	0.12	0.0112	0.566	0.0558	0.147	0.00031	0.0846	0.123	0.0762	0.1	0.0946	9496	17810
MAN1A1	NACA2	0.0201	0.278	0.092	0.0811	0.0333	0.278	0.999	0.0971	0.148	0.141	0.464	0.0997	0.401	0.0028	0.00317	0.00112	0.112	0.442	0.00883	0.0777	0.264	0.0248	0.0477	0.217	0.00544	0.0712	0.114	0.0283	0.194	9563	10511
MAN1A1	SLC35B1	1.73e-06	0.105	8.36e-06	0.0775	0.0301	0.0363	1	0.188	0.117	0.00431	0.156	0.00693	0.135	0.00642	0.0125	0.00274	0.0334	0.107	0.0414	0.125	0.412	0.0219	0.0111	0.0208	0.312	0.0687	0.112	0.0517	0.0592	9563	15089
MAN1A1	TBL3	0.00911	0.0329	3.17e-08	0.136	0.058	0.214	0.671	0.0182	0.0617	0.166	0.121	0.0154	0.211	0.0556	0.032	0.113	0.0318	0.0837	0.272	0.0334	0.257	0.578	0.0654	0.074	0.0125	0.38	0.213	0.149	0.0104	9563	16319
MAP2K1	MAST1	0.000103	0.441	0.0846	0.0688	0.05	0.387	0.999	0.0158	0.0606	0.0416	0.0372	0.000178	0.0576	0.184	4.06e-05	0.0433	0.0487	0.288	0.168	0.0212	0.235	0.0272	0.0427	0.444	0.00102	0.0978	0.0409	0.455	0.202	9588	9678
MAP2K1	PIK3CB	0.000512	0.0929	0.00405	0.0198	0.186	0.0468	0.309	0.0476	0.00828	0.00628	0.453	0.0208	0.0222	0.0084	0.097	0.0866	0.0511	0.0311	0.181	0.00221	0.249	0.184	0.0399	0.159	0.0913	0.999	0.0428	0.33	0.0813	9588	12333
MAP2K5	DNMT1	1.37e-06	0.293	1.25e-06	0.0404	0.185	0.128	0.999	0.0252	0.204	0.00589	0.212	0.0225	0.0339	0.308	0.0456	0.161	0.0783	0.216	0.0739	0.139	0.253	0.149	0.346	0.0793	0.0177	0.793	0.0409	0.0099	0.0845	9592	4884
MAP3K7	KIT	0.00048	0.332	0.0116	0.0525	0.0331	0.0184	0.999	0.204	0.0258	0.137	0.0751	0.000392	0.00113	0.0256	0.00342	0.023	0.00263	0.0149	0.225	0.0956	0.169	0.487	0.0447	0.0794	0.0275	0.627	0.0166	0.472	0.0267	9608	8676
MAP3K8	CDK4	0.000347	0.126	1.66e-05	0.302	0.114	0.135	0.998	0.143	0.243	0.09	0.192	0.000546	0.0659	0.00986	0.00314	0.184	0.198	0.00603	0.0896	0.075	0.0183	0.0284	0.0396	0.00563	0.144	0.0792	0.0604	0.0521	0.185	9609	3306
MAP4K3	AMFR	4.53e-05	0.0801	0.00624	0.171	0.162	0.177	0.593	0.358	0.00325	0.127	0.0833	3.81e-06	0.0575	0.0428	0.285	0.0449	0.348	0.135	0.289	0.000812	0.331	0.0708	0.0827	0.0268	0.111	0.999	0.23	0.0154	0.152	9613	587
MAPK9	AURKC	5.39e-05	0.0824	0.0227	0.422	0.0336	0.158	0.309	0.0237	0.0492	0.0493	0.7	0.032	0.00106	0.00944	0.00889	0.00886	0.14	0.000297	0.119	0.298	0.0866	0.164	0.0832	0.0438	0.0682	0.19	0.0102	0.325	0.203	9640	1255
MAST1	DLG5	0.00226	0.0331	0.108	0.0966	0.271	0.216	1	0.219	0.00609	0.000721	0.00248	0.000366	0.372	0.00874	6.63e-08	0.154	0.664	0.0492	0.0463	0.0143	0.616	0.278	0.223	0.0148	0.0861	0.507	0.026	0.0439	0.181	9678	4764
MAST1	ERRFI1	0.00187	0.0793	5.11e-05	0.0743	0.149	0.0647	0.999	0.0793	0.032	0.0177	0.00674	0.000379	0.00128	0.0479	0.000876	0.426	0.0943	0.186	0.456	0.0208	0.365	0.101	0.0402	0.141	0.112	0.069	0.111	0.168	0.142	9678	5470
MAST1	FCHO2	9.43e-05	0.0797	0.0914	0.0122	0.0241	0.112	0.999	0.0951	0.176	0.123	0.364	3.46e-05	0.0918	0.0061	0.0563	0.0201	0.106	0.0102	0.223	0.00272	0.0265	0.052	0.0442	0.0441	0.0111	0.999	0.149	0.645	0.085	9678	6056
MAST1	RBM9	0.000489	0.00734	8.52e-06	0.125	0.149	0.0434	1	0.136	0.127	0.0142	0.00681	0.0182	0.0225	0.072	2.62e-05	0.237	0.00752	0.235	0.377	0.0508	0.0408	0.0253	0.0288	0.00167	0.106	0.274	0.382	0.259	0.0741	9678	13606
MATN3	BARX2	0.0088	0.229	0.0121	0.0786	0.0158	0.103	0.177	0.0581	0.0268	0.112	0.196	0.0087	0.000466	0.0609	0.00756	0.00722	0.043	0.0382	0.125	0.0448	0.0307	0.0752	0.29	0.0707	0.0102	0.167	0.383	0.0605	0.227	9689	1342
MATN3	CES3	4.68e-05	0.0232	0.0285	0.365	0.125	0.00694	0.999	0.104	0.0893	0.000105	0.0646	1.9e-06	0.0228	0.333	0.00333	0.00444	0.0787	0.146	0.367	7.75e-05	0.286	0.527	0.118	0.0198	0.0656	0.778	0.299	0.0157	0.154	9689	3440
MCL1	DNMT1	7.15e-06	0.0255	0.000799	0.0417	0.175	0.0666	0.999	0.678	0.0216	2.43e-05	0.195	0.0113	2.78e-05	0.0894	0.0204	0.0229	0.0121	0.0793	0.0365	0.0944	0.0493	0.224	0.0351	0.0441	0.0117	0.676	0.188	0.0152	0.00886	9742	4884
MCL1	THAP3	0.00919	0.00774	0.0118	0.421	0.201	0.103	0.997	0.0922	0.0218	0.177	0.452	0.000183	0.0127	0.0527	0.103	0.0278	0.0422	0.126	0.0425	0.127	0.0559	0.369	0.0179	0.292	0.0842	0.363	0.257	0.246	0.0675	9742	16526
MCM2	PGM5	0.00154	0.0428	0.00739	0.0107	0.397	0.122	0.337	0.123	0.126	0.174	0.00151	0.000388	0.0278	0.0894	0.00238	0.0265	0.000968	0.0584	0.0628	0.0284	0.215	0.159	0.00126	0.0279	0.392	0.203	0.244	0.197	0.143	9744	12217
MCM8	RASL11A	0.0129	0.0477	0.02	0.277	0.0896	0.2	0.999	0.205	0.0548	0.042	0.0622	0.00119	0.0212	0.176	4.47e-07	0.00183	0.0699	0.14	0.24	0.000374	0.229	0.915	0.000458	0.128	0.316	0.316	0.0958	0.0999	0.00261	9751	13540
MCM9	ABCA6	0.000685	0.231	0.00992	0.0248	0.0333	0.00809	0.177	0.504	0.00378	0.00498	0.454	0.0103	0.0963	0.0043	0.000338	0.00258	0.127	0.0901	0.0136	0.126	0.265	0.03	0.0024	0.135	0.0314	0.0634	0.113	0.0432	0.0888	9752	45
MDM1	DZIP3	0.012	0.0175	0.0832	0.0512	0.162	0.103	1	0.0552	0.0721	0.0548	0.0373	0.0136	0.0745	0.0606	2.83e-06	0.0196	0.254	0.243	0.000976	0.0353	0.168	0.0589	0.214	0.00178	0.0522	0.075	0.225	0.0187	0.151	9770	5083
MDM2	PARP2	0.000405	0.178	0.0369	0.285	0.249	0.000429	1	0.142	0.49	0.000458	0.441	0.00239	0.012	0.053	2.09e-05	0.247	0.184	0.0364	0.141	0.22	0.0795	0.563	0.143	0.079	0.0364	0.0309	0.067	0.246	0.0987	9771	11871
MDM2	PTK2B	0.00397	0.000163	0.0238	0.064	0.00251	0.0225	0.999	0.0925	0.0481	0.0173	0.181	0.00474	0.067	0.00851	0.158	0.266	0.0738	0.0362	0.0879	0.0781	0.12	0.127	0.00928	0.013	0.0991	0.999	0.0801	0.066	0.212	9771	13215
MDM2	BCL2	0.000193	0.0451	0.00252	0.017	0.0934	0.00193	1	0.145	0.155	0.0285	0.0749	0.00481	0.0272	0.0348	0.00207	0.0727	0.02	0.00476	0.101	0.0176	0.0905	0.135	0.0954	0.0414	0.129	0.999	0.403	0.216	0.0491	9771	1402
MDM2	BIRC3	0.0132	0.16	0.00968	0.495	0.0391	0.242	0.998	0.0939	0.0205	0.0395	0.219	0.067	0.0571	0.00542	0.0801	0.101	0.0201	0.393	0.168	0.00666	0.237	0.103	0.103	0.00521	0.0562	0.999	0.444	0.0174	0.224	9771	1468
MDM2	DNMT1	8.28e-07	0.191	0.0265	0.0143	0.146	0.0585	0.999	0.158	0.234	0.000112	0.387	0.000415	0.00432	0.231	0.147	0.172	0.0593	0.113	0.00357	0.317	0.434	0.377	0.254	0.000271	0.0221	0.19	0.245	0.0639	0.153	9771	4884
MDM2	DCK	1.74e-05	0.0476	0.00305	0.102	0.284	0.0307	0.671	0.186	0.239	0.00145	0.264	0.000503	0.0343	0.00344	0.00437	0.298	0.00251	0.085	0.184	0.169	0.112	0.195	0.0929	0.0766	0.181	0.999	0.363	0.0972	0.0538	9771	4490
MDM2	MAP4	9.52e-05	0.149	0.0165	0.0425	0.0341	0.0739	0.999	0.0315	0.372	0.0107	0.436	0.0987	0.0338	0.131	0.0518	0.217	0.08	0.14	0.0135	0.0813	0.0439	0.0685	0.306	0.226	0.244	0.069	0.32	0.074	0.187	9771	9616
MDM2	GAB4	3.76e-05	0.0999	0.0043	0.0591	0.289	7.96e-05	0.243	0.389	0.0734	0.0315	0.054	0.00242	0.0184	0.00235	0.000308	0.249	0.242	0.259	0.000522	0.416	0.127	0.00949	0.0326	0.0254	0.182	0.762	0.146	0.0916	0.0423	9771	6439
MDM2	EOMES	0.00014	0.0114	0.0557	0.0158	0.0816	0.0114	1	0.135	0.141	0.0288	0.432	0.0477	0.0743	0.0858	0.154	0.28	0.353	0.116	0.0175	0.24	0.0707	0.0943	0.0524	0.148	0.143	0.0667	0.221	0.0702	0.445	9771	5373
MED19	MPHOSPH8	0.000834	0.0306	0.0566	0.0523	0.0893	0.151	0.999	0.0872	0.0233	0.0513	0.000584	0.0021	0.0393	0.162	0.000653	0.137	0.0228	0.118	0.0479	0.0123	0.363	0.203	0.13	0.313	0.161	0.306	0.28	0.125	0.102	9795	10098
MELK	AQP2	0.000657	0.0734	0.121	0.106	0.204	0.0624	0.381	0.0514	0.0617	0.0071	0.278	0.0297	0.194	0.0544	0.00457	0.0074	0.0697	0.104	0.00132	0.00024	0.0119	0.0352	0.0188	0.0449	0.36	0.124	0.0201	0.0631	0.0361	9831	847
METAP1	AURKC	2.99e-05	0.0178	0.0284	0.315	0.0881	0.0299	0.243	0.111	0.00473	0.126	0.361	0.00408	0.011	0.0743	0.0136	0.108	0.112	0.00719	0.0249	0.000801	0.252	0.121	0.0364	0.115	0.0903	0.851	0.201	0.0204	0.0564	9846	1255
METAP2	DNMT1	2.3e-08	0.0766	0.0108	0.00314	0.0527	0.204	1	0.18	0.22	0.00134	0.565	0.00011	0.00141	0.0762	0.106	0.0163	0.00869	0.0358	0.000377	0.163	0.595	0.135	0.232	0.0301	0.0252	0.27	0.247	0.00786	0.196	9847	4884
MITF	E2F8	0.000558	0.0702	2.8e-09	0.115	0.00969	0.234	0.243	0.103	0.133	0.00453	0.00155	0.0395	0.0182	0.0403	0.0221	0.00159	0.0953	0.128	0.0175	0.0367	0.246	0.18	0.0307	0.0135	0.0312	0.999	0.102	0.12	0.157	9966	5091
MKI67	NAP1L5	0.00509	0.162	0.254	0.0309	0.482	0.0879	1	0.436	0.204	0.343	0.101	7.1e-05	0.0544	0.0882	2.98e-06	0.0273	0.0648	0.0628	0.334	0.00231	0.0891	0.104	0.0754	0.118	0.0626	0.615	0.367	0.0474	0.122	9969	10540
MKI67	CMYA5	0.00211	0.305	0.0547	0.00144	0.0624	0.182	0.999	0.311	0.193	0.0856	0.339	3.04e-08	0.000499	0.219	0.0181	0.0179	0.0142	0.217	0.0909	0.0214	0.015	0.0946	0.00259	0.0157	0.0566	0.1	0.07	0.0445	0.0122	9969	3765
MKI67	FCAR	0.00159	0.000185	0.149	0.151	0.196	0.157	0.999	0.114	0.203	0.0305	0.0487	0.0297	0.0284	0.0658	0.00818	0.00216	0.0299	0.215	0.119	0.0237	0.0016	0.597	0.051	0.000795	0.205	0.562	0.00856	0.38	0.187	9969	6041
MKNK2	HSP90AA1	0.0154	0.179	0.000139	0.041	0.0559	0.0238	1	0.0439	0.047	0.0549	0.0205	2.81e-07	0.0027	0.00251	1.24e-06	0.0952	0.00579	0.0199	0.0697	0.122	0.248	0.0902	0.0338	0.0987	0.396	0.286	0.0536	0.291	0.762	9975	7734
MKNK2	AURKC	0.000215	0.0388	0.00428	0.0758	0.0742	0.202	0.999	0.252	0.364	0.0811	0.0123	0.0387	0.0408	0.0201	0.0145	0.146	0.0383	0.00813	0.104	0.00595	0.0254	0.163	0.181	0.0262	0.178	0.695	0.277	0.17	0.028	9975	1255
MKNK2	GART	0.000645	0.0977	0.0492	0.0134	0.396	0.381	1	0.161	0.019	0.0184	0.000545	0.00018	0.364	0.00431	0.147	0.16	0.019	0.174	0.189	0.00814	0.562	0.0137	0.0539	0.0937	0.0172	0.281	0.181	0.435	0.0399	9975	6535
MMP27	CENPI	0.000586	0.101	0.00114	0.0602	0.0566	0.0192	0.999	0.113	0.0897	0.22	0.00262	0.16	0.0145	7.78e-05	0.0011	0.392	0.212	0.108	0.146	0.0543	0.0755	0.132	0.0309	0.14	0.0302	0.175	0.115	0.0971	0.174	10034	3401
MMP27	LRRC59	0.0033	0.301	0.000142	0.212	0.141	0.131	0.995	0.183	0.0554	0.00999	0.244	0.0194	0.0683	0.0694	0.0192	0.136	0.00688	0.151	0.18	0.0167	0.184	0.108	0.248	0.0176	0.0569	0.0684	0.0942	0.0721	0.04	10034	9361
MMP27	TOP1	1.24e-05	0.00215	6.44e-06	0.069	0.0352	0.302	0.999	0.0395	0.0335	0.00288	0.0554	0.00893	0.141	0.0778	0.00172	0.304	0.113	0.17	0.0464	0.0111	0.00148	0.602	0.112	0.16	0.0381	0.0595	0.3	0.00982	0.143	10034	17053
MMRN1	ZWINT	0.000642	0.00627	1.69e-05	0.00832	0.29	0.374	0.303	0.0718	0.0899	0.0485	0.345	0.0276	0.317	0.0111	1.52e-06	0.000864	0.1	0.00019	0.042	0.00786	0.0795	0.378	0.179	4.35e-05	0.265	0.256	0.237	0.09	0.493	10041	18992
MPL	SKA3	0.00485	0.109	2.11e-07	0.0427	0.427	0.017	0.381	0.112	0.177	0.105	0.0236	0.00239	0.291	0.00254	0.0388	0.000881	0.172	0.187	0.118	0.00188	0.0913	0.0815	0.00151	0.141	0.0323	0.142	0.233	0.0307	0.0125	10101	14868
MPO	CCNE1	0.000916	0.181	0.000428	0.0747	0.00311	0.0189	0.381	0.304	0.061	0.0846	0.366	1.31e-05	0.0176	0.0136	0.00569	0.00224	0.273	0.0117	0.125	0.146	0.0719	0.255	0.0655	0.0576	0.0625	0.45	0.0736	0.0192	0.0464	10103	3084
MRTO4	RET	0.000227	0.00887	0.000332	0.0464	0.237	0.00376	0.187	0.0849	0.133	0.275	0.0741	0.00106	0.131	0.145	4.51e-05	0.00471	0.0432	0.128	0.032	0.0592	0.0347	0.00827	0.0539	0.0409	0.0582	0.0474	0.0271	0.0649	0.00885	10223	13699
MTA1	CYP19A1	0.0183	0.0807	0.00234	0.026	0.115	0.212	0.999	0.0351	0.0109	0.324	0.0674	0.0853	0.0113	0.00128	0.0335	0.00264	0.0333	0.0151	0.126	0.0648	0.0277	0.0928	0.00845	0.218	0.124	0.225	0.57	0.263	0.2	10281	4348
MTL5	CRELD1	0.0013	0.132	0.173	0.0212	0.163	0.14	1	0.36	0.00407	0.00177	0.131	0.00592	0.00222	0.112	0.0546	0.015	0.00251	0.00139	0.0187	0.043	0.386	0.0512	0.00865	0.196	0.123	0.173	0.249	0.393	0.124	10309	4043
MTOR	MAPK8	9.29e-05	0.16	0.0166	0.207	0.178	0.00758	0.821	0.0931	0.3	0.317	0.0741	0.00158	0.407	0.153	1.57e-11	0.0029	0.423	0.0191	0.0245	0.0771	0.0274	0.999	0.00415	0.000322	0.48	0.311	0.0278	0.0572	0.0814	10327	9639
MTOR	PRKCQ	0.000153	0.00243	0.0413	0.128	0.0676	0.0726	0.461	0.00605	0.0461	0.0773	0.158	0.0216	0.143	0.213	0.000306	0.216	0.17	0.0926	0.0268	0.115	0.084	0.315	0.0466	0.00445	0.00253	0.394	0.0719	0.0201	0.00136	10327	12956
MTOR	JAK2	0.000138	0.138	0.0066	0.209	0.135	0.0202	0.427	0.282	0.187	0.174	0.0206	0.000573	0.0297	0.0643	0.00457	0.0872	0.132	0.0212	0.00272	0.0782	0.36	0.303	0.0539	0.0202	0.165	0.483	0.111	0.301	0.191	10327	8278
MTOR	TYK2	3.48e-05	0.297	0.0968	0.0229	0.0868	0.326	0.521	0.0108	0.0831	0.00758	0.51	0.0607	0.0132	0.0125	0.0263	0.00769	0.0422	0.00698	0.0443	0.0193	0.0937	0.0946	0.000115	0.249	0.002	0.28	0.215	0.365	0.38	10327	17510
MTOR	MAP3K8	6.09e-06	0.0177	0.00273	0.289	0.0697	0.00139	0.999	0.0513	0.419	0.0204	0.43	0.00259	0.434	0.248	0.000597	0.32	0.0108	0.0346	0.000376	0.0524	0.0412	0.626	0.0268	0.018	0.0388	0.348	0.139	0.0863	0.00116	10327	9609
MTOR	SIRT1	0.00228	0.0191	0.102	0.112	0.291	0.0204	1	0.181	0.192	0.232	0.0741	0.0013	0.31	0.135	2.21e-06	0.000285	0.315	0.104	0.0589	0.025	0.0294	0.061	0.0206	0.0108	0.279	0.376	0.0139	0.0971	0.0334	10327	14850
MTOR	MAP2K1	0.015	0.119	0.00125	0.106	0.115	0.0278	0.525	0.122	0.113	0.162	0.0618	0.0373	0.0116	0.00024	4.23e-05	0.00629	0.16	0.0877	0.12	0.104	0.334	0.0473	7.86e-06	0.0182	0.0368	0.437	0.114	0.0746	0.00446	10327	9588
MTOR	TNKS2	0.0114	0.147	0.0194	0.169	0.0452	0.0909	0.962	0.148	0.174	0.0953	0.0741	0.0125	0.187	0.121	5.02e-06	0.000493	0.384	0.00973	0.0585	0.056	0.156	0.0402	0.125	0.15	0.0995	0.0288	0.117	0.107	0.0821	10327	17008
MTOR	DNAJB12	0.000558	0.152	0.0421	0.182	0.422	0.0246	0.381	0.148	0.35	0.0881	0.0741	0.00444	0.376	0.0211	2.84e-07	0.00249	0.139	0.0124	0.0233	0.0465	0.0347	0.061	0.0111	0.0534	0.438	0.339	0.123	0.0176	0.0579	10327	4825
MTOR	HECTD2	0.0108	0.0643	0.0717	0.0533	0.231	0.117	0.999	0.148	0.516	0.0905	0.0741	0.0125	0.382	0.122	0.000121	6.33e-05	0.237	0.0287	0.0705	0.0349	0.155	0.0405	0.0603	0.0399	0.2	0.0288	0.161	0.107	0.0786	10327	7372
MTOR	PIK3CA	0.0119	0.0956	0.0621	0.108	0.0553	0.25	0.997	0.17	0.0194	0.362	0.03	0.000587	0.166	0.0317	0.0747	0.235	0.281	0.119	0.000513	0.0254	0.857	0.321	0.179	0.121	0.241	0.523	0.032	0.444	0.297	10327	12332
MTTP	GIT1	0.00104	0.0243	0.121	0.143	0.0362	0.0138	0.332	0.0212	0.129	0.0999	0.261	0.00848	0.262	0.0431	0.000576	0.191	0.309	0.159	0.142	0.0157	0.0348	0.387	0.113	0.207	0.258	0.0395	0.0598	0.0533	0.119	10336	6699
MYBL1	BIRC3	0.00048	0.0791	0.033	0.156	0.37	0.275	0.512	0.165	0.0606	0.2	0.162	9.65e-05	1.26e-05	0.141	0.00498	0.0534	0.0747	0.218	0.213	0.0283	0.285	0.157	0.0796	0.00791	0.0553	0.999	0.115	0.0741	0.184	10383	1468
MYBL1	BCL2	0.000229	0.0146	0.0203	0.0757	0.162	0.12	0	0.203	0.424	0.0895	0.0904	5.55e-08	4.82e-06	0.000437	0.000852	0.00132	0.278	0.0421	0.206	0.0482	0.00131	0.0267	0.0661	0.102	0.12	0.999	0.509	0.157	0.0132	10383	1402
MYBL2	NDUFAF1	0.000203	0.476	0.00882	0.143	0.391	0.404	0.456	0.0962	0.00574	0.00363	0.0571	0.00015	3.08e-05	0.0119	4.22e-05	0.0852	0.116	0.0257	0.011	0.286	0.454	0.0564	4.63e-06	0.00145	0.132	0.416	0.134	0.49	0.0305	10384	10682
MYBL2	NEGR1	0.000589	0.207	4.48e-05	0.0787	0.275	0.00182	1	0.204	0.171	0.017	0.338	0.0029	0.0568	0.161	2.73e-11	0.0303	0.0142	0.0764	0.25	0.137	0.286	0.436	0.00214	0.00946	0.289	0.363	0.0984	0.119	0.621	10384	10726
MYBL2	NFE2L2	0.00117	0.129	0.00269	0.0142	0.339	0.159	1	0.165	0.0528	0.24	0.0741	7.19e-07	0.284	0.134	0.00154	0.294	0.451	0.18	0.327	0.0341	0.326	0.288	0.00516	0.0565	0.329	0.339	0.28	0.49	0.226	10384	10778
MYBL2	OMD	0.00407	0.109	3.05e-05	0.0568	0.404	0.0126	1	0.0464	0.145	0.0202	0.042	0.00599	0.0309	0.00653	0.0333	0.026	0.0297	0.0198	0.0266	0.136	0.264	0.0143	0.0097	0.0444	0.2	0.115	0.299	0.0581	0.0627	10384	11271
MYBL2	PCDHB4	9.37e-05	0.0246	0.00762	0.00198	0.0388	0.00512	0.998	0.0914	0.241	0.16	0.138	0.000361	0.0358	6.57e-05	0.00462	0.195	0.0204	0.041	0.0869	0.0307	0.021	0.271	0.00509	0.0127	0.095	0.545	0.631	0.0845	0.307	10384	11957
MYBL2	PCDHGA2	0.000392	0.0635	0.00569	0.00198	0.319	0.00512	0.999	0.304	0.344	0.162	0.567	0.000625	0.00186	0.00547	6.59e-06	0.00872	0.0217	0.0093	0.0786	0.0606	0.021	0.118	0.195	0.0166	0.164	0.999	0.492	0.0759	0.307	10384	11966
MYBL2	PCDHGB6	0.000553	0.155	0.000389	0.00198	0.57	0.00512	0.381	0.0526	0.0254	0.162	0.0497	0.000279	0.1	0.00925	0.0972	0.016	0.0224	0.00886	0.0603	0.258	0.021	0.147	0.0046	0.0166	0.261	0.543	0.248	0.0235	0.251	10384	11978
MYBL2	PDE2A	0.000143	0.0344	0.000172	0.0523	0.116	0.0088	0.381	0.308	0.0576	0.319	0.156	1.58e-07	0.0561	9.43e-05	4.32e-10	0.00416	0.0495	0.00785	0.0215	0.0998	0.152	0.127	0.037	0.00957	0.367	0.367	0.232	0.469	0.344	10384	12050
MYBL2	POLK	0.000757	0.0343	4.41e-06	0.0266	0.0325	0.0101	0.381	0.544	0.108	0.273	0.566	1.55e-06	0.192	0.0195	0.00304	0.0295	0.0274	0.0328	0.129	0.0183	0.0697	0.0912	0.0628	0.0523	0.434	0.395	0.209	0.196	0.108	10384	12631
MYBL2	S1PR1	0.00576	0.16	0.0266	0.153	0.282	0.00113	0.456	0.059	0.158	0.0584	0.141	1.1e-08	0.142	0.0315	2.92e-06	0.00897	0.173	0.0156	0.257	0.282	0.205	0.292	0.0655	0.136	0.063	0.353	0.123	0.062	0.403	10384	14286
MYBL2	SCARB2	0.00173	0.0179	0.000388	0.165	0.153	0.00716	0.999	0.156	0.244	0.0159	0.0741	1.37e-07	0.0099	0.0053	0.0145	0.141	0.119	0.105	0.0094	0.166	0.462	0.702	0.0369	0.0516	0.0724	0.999	0.0311	0.266	0.0494	10384	14376
MYBL2	SECISBP2L	9.73e-06	0.332	0.000243	0.12	0.0806	0.0519	0.999	0.169	0.0163	0.0618	0.000311	1.18e-05	0.00027	0.0122	0.0015	0.0611	0.135	0.00362	0.018	0.187	0.197	0.0501	0.0185	0.169	0.163	0.39	0.259	0.0787	0.0428	10384	14519
MYBL2	SETDB2	0.000333	0.161	0.011	0.00928	0.129	0.0056	0.996	0.0936	0.0239	0.031	0.000573	0.000849	1.94e-05	0.0196	2.11e-05	0.139	0.0924	0.026	0.138	0.0142	0.192	0.0103	6.04e-05	0.0875	0.156	0.505	0.0883	0.0279	0.031	10384	14650
MYBL2	SIK3	0.0148	0.0806	6.76e-07	0.386	0.115	0.0532	1	0.301	0.089	0.138	0.159	0.00535	0.00465	0.255	4.23e-08	0.255	0.322	0.0187	0.015	0.0155	0.0159	0.085	0.105	0.0493	0.309	0.999	0.273	0.217	0.191	10384	14832
MYBL2	SLC46A3	0.000338	0.0959	0.000958	0.166	0.205	0.00148	0.999	0.0828	0.0598	0.065	0.108	1.13e-05	0.0123	0.0899	8.54e-06	0.055	0.162	0.0019	0.00474	0.0307	0.196	0.35	0.000351	0.0383	0.0657	0.716	0.0749	0.044	0.0657	10384	15161
MYBL2	SLK	3.77e-05	0.175	0.00138	0.0399	0.124	0.0755	0.999	0.0365	0.19	0.267	0.0394	1.43e-07	0.028	0.0155	9.48e-07	0.127	0.0509	0.072	0.0999	0.0408	0.253	0.106	0.131	0.00818	0.599	0.193	0.0303	0.0875	0.433	10384	15265
MYBL2	ST6GALNAC6	0.000126	0.0147	0.022	0.208	0.635	0.0501	1	0.279	0.267	0.0774	0.00802	0.0059	0.0242	0.0815	5.24e-07	0.02	0.0394	0.00892	0.147	0.145	0.0854	0.0835	0.00512	0.115	0.0978	0.335	0.34	0.806	0.15	10384	15900
MYBL2	TLR3	0.00713	0.0401	0.00203	0.0558	0.512	0.0197	0.999	0.0407	0.0242	0.145	0.0017	4.08e-08	0.00033	0.0249	0.003	0.0913	0.0485	0.00672	0.154	0.00263	0.0324	0.478	4.41e-05	0.0459	0.0479	0.999	0.309	0.34	0.0868	10384	16635
MYBL2	TMEM59	1.4e-05	0.269	0.0182	0.393	0.227	0.0017	0.999	0.126	0.124	0.101	0.0607	2.11e-11	0.0482	0.0768	0.00228	0.0546	0.0988	0.123	0.0226	0.201	0.538	0.65	0.0035	0.0617	0.128	0.0867	0.0837	0.53	0.0985	10384	16875
MYBL2	TRAF6	0.000272	0.0718	6.59e-06	0.0879	0.149	0.026	0.243	0.172	0.1	0.267	0.112	8.31e-07	0.00246	0.0111	0.00274	0.177	0.187	0.0356	0.224	0.0566	0.257	0.32	0.00394	0.0669	0.16	0.999	0.296	0.118	0.0507	10384	17138
MYBL2	TXNDC15	0.000349	0.0542	0.027	0.0059	0.12	0.0115	0.999	0.164	0.16	0.111	0.47	2.34e-06	0.119	4.98e-05	0.0757	0.178	0.0245	0.0307	0.0035	0.318	0.0495	0.167	0.00497	0.0435	0.139	0.336	0.122	0.0209	0.0671	10384	17493
MYBL2	UBR1	0.000481	0.0905	0.00164	0.132	0.423	0.0325	0.243	0.0763	0.0107	0.172	0.0044	0.000903	0.00585	0.0118	0.0015	0.0322	0.179	0.0131	0.0454	0.0622	0.672	0.0506	0.0106	0.0772	0.0829	0.414	0.0963	0.0504	0.246	10384	17605
MYBL2	USP38	0.000918	0.0233	0.00102	0.0718	0.197	0.0138	0.999	0.288	0.0328	0.0745	0.0231	2.34e-07	0.0191	0.0921	0.0654	0.0635	0.0523	0.00167	0.00727	0.102	0.58	0.638	0.00589	0.277	0.173	0.385	0.478	0.012	0.0474	10384	17775
MYBL2	UTRN	0.00107	0.124	0.0014	0.26	0.0432	0.0871	0.177	0.302	0.0247	0.3	0.0741	0.00113	0.228	0.112	0.0279	0.0583	0.325	0.0137	0.154	0.0474	0.173	0.0949	0.265	0.0179	0.0398	0.121	0.0235	0.0144	0.205	10384	17810
MYBL2	WWC2	0.00357	0.00286	0.0046	0.245	0.538	0.0184	0.456	0.565	0.0223	0.0749	0.0017	2.91e-08	0.0174	0.212	0.0498	0.0493	0.0484	0.0625	0.195	0.046	0.0745	0.899	0.0498	0.139	0.354	0.609	0.263	0.28	0.13	10384	18128
MYBL2	H6PD	0.000186	0.038	0.00518	0.22	0.145	0.0165	0.999	0.0129	0.00248	0.0211	0.113	0.000285	0.0471	0.0264	0.00283	0.247	0.142	0.349	0.155	0.0526	0.0259	0.0766	0.0234	0.199	0.205	0.12	0.0584	0.0238	0.229	10384	7261
MYBL2	IL6ST	0.000755	0.093	0.00037	0.0436	0.117	0.0127	0.243	0.197	0.0905	0.524	0.311	3e-05	0.129	0.112	0.0475	0.0465	0.234	0.232	0.0388	0.152	0.0531	0.375	0.0278	0.228	0.537	0.321	0.0175	0.0592	0.181	10384	8040
MYBL2	JAK1	0.00386	0.229	0.000758	0.453	0.292	0.00528	0.624	0.0402	0.177	0.0348	0.496	1.39e-06	0.0684	0.00548	6.05e-06	0.0551	0.0348	0.00622	0.147	0.031	0.169	0.35	0.00538	0.0409	0.0617	0.289	0.0223	0.0177	0.31	10384	8277
MYBL2	KRT6A	0.00277	0.0959	0.00214	0.202	0.206	0.102	0.999	0.0726	0.0994	0.204	0.0229	5.71e-06	0.023	0.063	3.1e-05	0.00219	0.185	0.0301	0.248	0.00899	0.311	0.301	0.00235	0.0117	0.126	0.0779	0.048	0.0926	0.199	10384	8830
MYC	CHST9	0.000409	0.032	5.58e-07	0.0323	0.0171	0.364	0.456	0.00284	0.0129	0.0785	0.292	0.000689	1.97e-05	0.000447	0.000698	0.0908	0.0296	0.114	0.106	0.0897	0.0747	0.00664	0.00921	0.0968	0.0719	0.52	0.056	0.204	0.339	10398	3582
MYOF	MAST1	0.000686	0.0281	0.036	0.0315	0.171	0.0514	0.999	0.166	0.0799	0.0706	0.00791	0.00333	0.0577	0.0328	5.09e-05	0.0273	0.0625	0.302	0.0808	0.00799	0.161	0.117	0.00209	0.46	0.000214	0.367	0.218	0.29	0.4	10467	9678
NACC1	PPARGC1A	2.08e-05	0.00399	0.000847	0.0991	0.541	0.0686	0.998	0.241	0.138	0.0136	0.000979	3.42e-06	0.00122	0.0489	0.156	0.229	0.041	0.0972	0.116	0.00317	0.27	0.0672	0.0306	0.0189	0.113	0.728	0.139	0.473	0.0387	10515	12730
NACC1	CGNL1	0.00647	0.0786	0.0258	0.149	0.119	0.187	1	0.0425	0.259	0.207	0.0282	0.00452	0.000571	0.04	0.0619	0.1	0.307	0.0397	0.0561	0.23	0.12	0.0109	0.025	0.0169	0.0699	0.421	0.0362	0.172	0.0565	10515	3473
NAV3	SLC29A2	0.000255	0.00784	1.69e-06	0.0809	0.209	0.272	0.456	0.035	0.0627	0.0271	0.13	0.00153	0.00765	0.129	0.0197	0.303	0.0184	0.0103	0.0232	0.03	0.0811	0.0392	0.213	0.00507	0.231	0.229	0.0769	0.504	0.284	10566	15049
NAV3	DLX4	0.000443	0.0429	5.67e-06	0.0713	0.139	0.0358	1	0.138	0.0971	0.183	0.0429	0.000255	0.0541	0.0298	0.00522	0.0105	0.00561	3.21e-05	0.0417	0.0638	0.562	0.598	0.119	0.249	0.259	0.0642	0.238	0.0344	0.163	10566	4779
NAV3	TOP2B	1.62e-06	0.00632	0.0136	0.0204	0.146	0.0834	0.133	0.0749	0.0423	0.0049	0.0537	4.76e-05	0.135	0.000498	0.125	0.0331	0.0153	0.00292	0.00749	0.304	0.12	0.0228	0.108	0.0721	0.0901	0.121	0.194	0.0645	0.377	10566	17055
NCAPD2	TMEM59	4.7e-05	0.214	0.0529	0.0906	0.0471	0.0409	0.999	0.354	0.0337	0.145	0.327	2.66e-08	0.0528	0.102	0.00134	0.134	0.0587	0.166	0.00731	0.0245	0.539	0.0581	0.00823	0.334	0.117	0.0897	0.236	0.0935	0.479	10588	16875
NCAPD2	VTI1B	0.00173	0.0152	2.92e-05	0.205	0.22	0.0316	0.11	0.0784	0.0292	0.0751	0.000204	0.000117	0.018	0.261	5.49e-09	0.0421	0.196	0.215	0.00536	0.00752	0.331	0.458	0.0621	0.162	0.68	0.999	0.0849	0.29	0.107	10588	17944
NCAPG	TXNIP	0.0101	0.00608	0.0654	0.00546	0.193	0.216	0.177	0.0286	0.0998	0.0684	0.0287	0.000189	0.0955	0.0898	7.01e-07	0.0212	0.258	0.0613	0.00744	0.00437	0.0399	0.00779	0.00394	0.286	0.14	0.143	0.157	0.3	0.309	10591	17502
NCAPG	ZBTB16	0.00697	0.0328	0.0253	0.0298	0.0794	0.173	1	0.137	0.134	0.144	0.00619	6.46e-12	0.00793	0.0352	0.00107	0.245	0.435	0.0192	0.00621	0.032	0.377	0.339	0.0622	0.163	0.171	0.38	0.436	0.393	0.324	10591	18244
NCAPG	ARID4B	6.31e-06	0.00215	0.00175	0.177	0.0573	0.346	0.997	0.0299	0.213	0.00298	0.679	0.0391	0.0113	0.00654	0.00172	0.344	0.0168	0.0103	0.0173	0.0134	0.0494	0.0139	0.0121	0.015	0.179	0.0964	0.33	0.166	0.219	10591	943
NCAPH	SIAE	0.000228	0.141	0.0764	0.00122	0.239	0.364	0.994	0.0805	0.00533	0.0979	0.16	4.39e-09	2.12e-05	0.131	0.000112	0.0213	0.176	0.0068	0.0494	0.0411	0.305	0.157	0.0926	0.268	0.262	0.595	0.335	0.0313	0.288	10593	14809
NCAPH	FFAR3	1.37e-05	0.00951	0.0174	0.306	0.0272	0.0266	0.999	0.332	0.231	0.0542	0.31	0.000639	0.013	0.0111	0.00334	0.00138	0.182	0.0133	0.14	8.92e-05	0.0195	0.363	0.00584	0.0512	0.25	0.334	0.0638	0.148	0.156	10593	6098
NDRG1	CHRNA6	0.000298	0.0441	1.24e-05	0.0317	0.0373	0.185	0.999	0.0769	0.00877	0.108	0.36	0.00351	0.0175	0.0609	0.109	0.0548	0.168	0.266	0.00823	0.0929	0.0297	0.0048	0.278	0.0276	0.137	0.999	0.0156	0.398	0.166	10659	3558
NEDD1	BRD7	0.00101	0.146	0.0184	0.0267	0.327	0.275	0.999	0.0183	0.0934	0.0806	0.00039	5.12e-06	0.0603	0.00339	1.06e-07	0.413	0.0368	0.0354	0.0393	0.0508	0.537	0.827	0.0689	0.175	0.192	0.147	0.0173	0.00562	0.0618	10718	1542
NEDD1	KIT	0.000209	0.247	0.0187	0.000366	0.299	0.0317	1	0.249	0.199	0.000389	0.0609	0.00221	0.0543	0.00109	6.29e-06	0.0268	0.000155	0.0647	0.192	0.249	0.0592	0.038	0.139	0.021	0.382	0.186	0.16	0.321	0.0383	10718	8676
NEIL3	CCL13	0.0012	0.0282	0.0659	0.297	0.245	0.0286	0.309	0.397	0.114	0.102	0.129	0.00129	0.223	0.0128	1.2e-06	0.0544	0.0462	0.006	0.134	0.151	0.209	0.245	0.0285	0.12	0.264	0.037	0.201	0.214	0.314	10729	3046
NFATC3	ITGB4	0.0131	0.00759	0.223	0.231	0.166	0.292	0.177	0.228	0.14	0.0451	0.0728	0.00821	0.279	0.00313	4.52e-06	0.0652	0.0471	0.0148	0.253	0.0074	0.305	0.061	0.143	0.306	0.123	0.0665	0.296	0.0386	0.334	10775	8237
NHEJ1	ATMIN	0.00171	0.155	0.00121	0.342	0.279	0.0174	0.999	0.293	0.0334	0.225	0.0271	0.00389	0.000156	0.0877	0.0153	0.0144	0.0708	0.00826	0.0514	0.025	0.319	0.0323	0.149	0.00158	0.224	0.335	0.0695	0.0254	0.112	10813	1135
NLRP12	C4orf45	0.00416	0.124	0.0255	0.08	0.216	0.00806	0.401	0.639	0.0673	0.0317	0.000186	0.00263	0.00141	0.114	0.0247	0.0196	0.0762	0.000674	0.00793	0.142	0.322	0.999	0.115	0.105	0.00788	0.999	0.14	0.0601	0.00468	10873	2390
NMI	FAM71A	0.0028	0.00518	0.065	0.0592	0.139	0.07	0.522	0.174	0.0132	0.0176	0.177	0.00102	0.504	0.00201	6.07e-05	0.00295	0.0946	0.0343	0.302	0.00391	0.0225	0.239	0.00893	5.28e-05	0.0916	0.0512	0.171	0.364	0.23	10896	5864
NR1H3	CYFIP1	0.00278	0.0882	0.0191	0.219	0.193	0.179	0.456	0.0778	0.107	0.0892	0.451	0.00171	0.000857	0.0041	0.0103	0.116	0.101	0.00968	0.119	0.0116	0.129	0.0647	0.0697	0.0898	0.118	0.423	0.264	0.0767	0.076	11020	4336
NR1H3	PVR	0.000144	0.0171	0.00184	0.0256	0.0931	0.139	0.999	0.102	0.0738	0.00765	0.0378	0.00303	0.0112	0.0884	0.15	0.317	0.0085	0.0933	0.111	0.136	0.0274	0.563	0.134	0.166	0.319	0.0201	0.171	0.109	0.0515	11020	13295
NR1H3	TNFRSF12A	0.00173	0.0435	0.0143	0.0383	0.0448	0.374	0.381	0.103	0.0262	0.0353	0.000584	0.00308	0.149	0.028	0.000538	0.178	0.202	0.0723	0.00336	0.00338	0.446	0.205	0.0739	0.0759	0.296	0.318	0.0855	0.203	0.0168	11020	16974
NR1H4	C14orf179	0.00019	0.0307	1.82e-05	0.0324	0.128	0.0416	0.593	0.13	0.116	0.163	0.152	0.00208	0.00731	0.0136	0.00551	0.00688	0.0105	0.0085	0.0174	0.0653	0.162	0.448	0.166	0.262	0.264	0.0929	0.0797	0.206	0.248	11021	1811
NR1H4	FAM64A	0.00377	0.254	4.28e-05	0.00431	0.0832	0.196	0.529	0.0559	0.173	0.199	0.281	0.0446	0.00482	0.00689	0.00997	0.572	0.00354	0.00137	0.0577	0.0113	0.43	0.383	0.224	0.174	0.192	0.587	0.69	0.0725	0.053	11021	5851
NR1H4	NOL3	8.33e-05	0.00249	0.000746	0.0445	0.163	0.177	0.262	0.191	0.0602	0.0365	0.00039	0.000277	0.149	0.00161	0.0101	0.103	0.115	0.0128	0.151	0.0586	0.517	0.344	0.00892	0.35	0.275	0.585	0.114	0.0345	0.165	11021	10922
NR1I2	KIT	0.00112	0.289	0.0738	0.0892	0.0215	0.0064	0.999	0.00715	0.114	0.211	0.0741	8.12e-05	0.109	0.0141	0.0286	0.0183	0.0667	0.000736	0.00987	0.0276	0.0202	0.329	0.0311	0.03	0.334	0.45	0.0204	0.179	0.0115	11022	8676
NR1I2	TEK	0.00285	0.0604	0.0278	0.00639	0.479	0.0103	0.6	0.00274	0.0638	0.0365	0.00432	3e-05	0.136	0.116	0.0035	0.0471	0.351	0.0124	0.000687	0.0633	0.161	0.0414	0.112	0.0333	0.0567	0.177	0.0785	0.355	0.246	11022	16437
NR1I2	JAK3	0.000108	0.206	0.000182	0.0822	0.102	0.0858	0.593	0.000109	0.19	0.0209	0.337	0.00151	0.0316	0.00689	0.294	0.164	0.0219	0.00284	0.103	0.0204	0.122	0.0319	0.0906	0.0363	0.202	0.39	0.367	0.0214	0.121	11022	8279
NR2F2	MAST1	8.39e-07	0.366	0.139	0.0197	0.123	0.222	0.999	0.0947	0.0817	0.0347	0.21	0.00366	0.015	0.0342	8.35e-08	0.365	0.0166	0.0197	0.000603	0.00038	0.0114	0.0406	0.118	0.458	0.0111	0.028	0.0272	0.253	0.00764	11030	9678
NRD1	MAST1	0.000138	0.127	0.11	0.00795	0.0344	0.0675	0.999	0.133	0.0737	0.000434	0.0266	0.000195	0.0449	0.00898	4.72e-07	0.0372	0.00277	0.0572	0.209	0.0178	0.0175	0.142	0.000363	0.248	0.00139	0.0855	0.243	0.493	0.00117	11047	9678
NTF4	GPR68	0.00259	0.214	6.38e-09	0.0264	0.405	0.0773	0.243	0.278	0.16	0.171	0.021	3.28e-05	0.139	0.0967	1.04e-06	0.125	0.142	0.246	0.151	0.0535	0.698	0.352	0.294	0.218	0.021	0.175	0.182	0.344	0.733	11101	7019
NUF2	SIAE	0.000737	0.129	0.00656	0.0109	0.0769	0.224	0.6	0.0488	0.16	0.134	0.154	1.99e-09	1.32e-05	0.028	0.000643	0.0269	0.116	0.0651	0.398	0.0466	0.133	0.373	0.307	0.169	0.369	0.374	0.273	0.08	0.0821	11152	14809
NUMB	STMN1	0.000347	0.0169	6.36e-06	0.0439	0.139	0.137	0.999	0.205	0.462	0.196	0.496	0.0807	0.000609	0.05	1.47e-05	0.658	0.0897	0.0019	0.0548	0.0221	0.234	0.0852	0.0761	0.118	0.374	0.135	0.212	0.0718	0.349	11157	15981
NUMB	TOP2A	0.000141	0.0399	0.000176	0.0359	0.402	0.0788	0.512	0.0955	0.0668	0.0316	0.0102	0.00702	0.049	0.0674	0.00362	0.268	0.0464	0.00489	0.0206	0.0137	0.391	0.251	0.0493	0.111	0.00584	0.0531	0.413	0.206	0.129	11157	17054
NUP37	SATB1	3.58e-05	0.0298	0.000206	0.00462	0.122	0.331	0.177	0.313	0.136	0.00084	0.117	0.0329	0.105	0.0272	1.03e-10	0.0793	0.0359	0.0961	0.01	0.0477	0.295	0.012	0.173	0.00563	0.306	0.151	0.126	0.0385	0.243	11169	14347
NUP98	LTBP3	5.28e-05	0.004	0.0264	0.00464	0.12	0.00683	0.381	0.00869	0.258	0.0128	0.0622	0.00996	0.0175	0.11	0.00453	0.031	0.252	0.00262	0.0771	0.00482	0.206	0.33	0.0485	0.0187	0.231	0.481	0.257	0.436	0.198	11178	9421
OAS2	DAP	0.00013	0.0148	0.0514	0.176	0.0617	0.00165	0.381	0.212	0.0241	0.0203	0.16	0.000139	0.105	0.0106	0.0188	0.0931	0.18	0.0559	0.00207	0.0256	0.107	0.0391	0.268	0.0506	0.279	0.408	0.0345	0.21	0.17	11206	4439
OLFML3	MAPT	0.000276	0.0165	0.0042	0.157	0.133	0.157	1	0.218	0.258	0.0949	0.496	0.00122	0.499	0.0149	3.86e-06	0.000897	0.113	0.000792	0.00547	0.105	0.267	0.0755	0.595	0.115	0.156	0.0509	0.262	0.343	0.269	11265	9650
ONECUT2	FEV	0.00122	0.206	0.146	0.231	0.114	0.207	0.301	0.309	0.137	0.00334	0.0469	7.24e-09	0.0405	0.0323	0.084	0.242	0.312	0.0074	0.00916	0.0258	0.369	0.0267	0.0912	0.00963	0.118	0.247	0.189	0.19	0.0186	11275	6091
OR10K1	PGD	0.000253	0.035	0.227	0.363	0.182	0.0278	1	0.0747	0.106	0.0107	0.496	0.000324	0.0164	0.0737	0.00094	0.121	0.0125	0.325	0.0676	0.0714	0.0159	0.323	0.0183	0.00648	0.012	0.361	0.24	0.378	0.00366	11319	12202
OR2A1	TOP1	2.59e-08	0.181	7.99e-06	0.122	0.0349	0.0162	0.999	0.184	0.0709	0.0278	0.0807	0.000247	0.417	0.125	0.000115	0.334	0.216	0.00412	0.0119	0.0586	0.0685	0.128	0.32	0.156	0.117	0.0751	0.12	0.122	0.318	11383	17053
OR4D6	TOP2A	4.76e-05	0.327	2.76e-08	0.15	0.256	0.0366	0.729	0.22	0.0527	0.289	0.291	0.000106	0.0598	0.0291	0.00586	0.223	0.0695	0.00399	0.112	0.0525	0.311	0.142	0.00721	0.312	0.000141	0.0397	0.513	0.107	0.0093	11465	17054
OR51A7	NOS2	1.74e-05	0.0364	0.00113	0.00153	0.0194	0.192	0.292	0.0424	0.147	0.0359	0.0951	1.31e-05	0.277	0.000759	0.065	0.0398	0.292	0.5	0.00078	0.169	0.144	0.061	0.123	0.0344	0.00231	0.108	0.12	0.122	0.00393	11496	10942
OR5I1	KIAA1191	0.00731	0.457	0.0658	0.00586	0.0454	0.0849	0.999	0.125	0.0922	0.0474	0.496	7.98e-05	0.302	0.0436	0.15	0.019	0.08	0.0428	0.0539	0.188	0.00683	0.0289	0.107	0.136	0.0479	0.274	0.276	0.303	0.145	11570	8557
OR5T2	MPHOSPH8	0.00368	0.171	0.00885	0.00995	0.444	0.134	0.746	0.0556	0.0182	0.0807	0.000584	0.004	0.0393	0.162	0.0139	0.154	0.00178	0.031	0.105	0.0499	0.3	0.349	0.0236	0.157	0.0145	0.283	0.291	0.18	0.0127	11588	10098
OSTM1	PRRG2	6.84e-06	0.0303	3.39e-08	0.264	0.214	0.0151	0.997	0.104	0.401	0.365	0.297	0.0925	0.107	0.0346	0.0169	0.053	0.128	0.0624	0.118	0.0154	0.277	0.178	0.1	0.195	0.112	0.0631	0.161	0.112	0.325	11703	13052
OSTM1	THAP4	0.000152	0.41	9.31e-07	0.237	0.047	0.196	0.999	0.0852	0.207	0.0697	0.251	0.119	0.00564	0.187	0.0139	0.0619	0.148	0.0699	0.296	0.00713	0.265	0.064	0.0313	0.127	0.0383	0.1	0.0831	0.125	0.0644	11703	16527
P2RX6	FGFR3	9.52e-08	0.0422	0.0126	0.0605	0.624	0.00676	0.999	0.259	0.0345	0.0625	0.0181	3.75e-06	0.121	0.226	0.00293	0.0207	0.0963	0.00244	0.568	0.0412	0.413	0.0538	0.103	0.209	0.178	0.581	0.264	0.319	0.00168	11751	6136
P2RY6	MYPN	0.0064	0.0754	0.0419	0.025	0.471	0.411	0.999	0.148	0.0149	0.0548	0.0151	0.0218	0.338	0.0309	5.41e-10	0.192	0.0698	0.00862	0.331	0.00866	0.046	0.22	0.189	0.0708	0.168	0.26	0.22	0.125	0.178	11761	10476
P4HA2	KLHL1	0.0116	0.174	0.0159	0.0268	0.138	0.0947	0.997	0.0415	0.0504	0.284	0.236	0.0108	0.0065	0.293	0.00168	0.0531	0.0864	0.237	0.0542	0.251	0.462	0.563	0.057	0.0807	0.0151	0.46	0.144	0.153	0.0209	11763	8718
PAK1	DNMT1	1.83e-05	0.415	0.000115	0.00303	0.0294	0.174	0.999	0.18	0.0117	0.0136	0.0618	0.0116	0.00975	0.0986	0.153	0.105	0.000872	0.0187	0.0776	0.0573	0.611	0.0778	0.0627	0.186	0.191	0.148	0.401	0.0766	0.197	11811	4884
PAK4	JAK2	3.14e-05	0.0516	0.000244	0.0972	0.0445	0.415	0.593	0.305	0.353	0.322	0.108	0.00166	0.258	0.205	0.00078	0.351	0.124	0.0533	0.000809	0.0322	0.347	0.288	0.145	0.000361	0.0128	0.437	0.0489	0.242	0.401	11814	8278
PAK6	CYP19A1	0.00025	0.0708	0.002	0.0253	0.101	0.0628	0.11	0.00691	0.252	0.0345	0.0123	0.019	0.0157	0.0299	0.104	0.023	0.272	0.0672	0.224	0.0208	0.00442	0.0932	0.00836	0.229	0.0167	0.494	0.216	0.131	0.0516	11815	4348
PAPOLB	CABP5	0.000721	0.0191	0.000497	0.0089	0.0412	0.00567	0.424	0.0908	0.115	0.0436	0.381	0.0464	0.00305	0.032	0.0191	0.122	0.269	0.273	0.381	0.0788	0.436	0.0373	0.229	0.0873	0.185	0.556	0.0602	0.101	0.395	11840	2685
PARP1	JAK2	0.002	0.147	0.000364	0.00113	0.165	0.349	0.221	0.315	0.388	0.191	0.0806	3.89e-05	0.00476	0.0224	0.0338	0.192	0.101	0.176	0.0152	0.0523	0.5	0.061	0.0622	0.0274	0.436	0.0626	0.157	0.138	0.0878	11870	8278
PARP1	EPHA2	0.00554	0.0311	0.000503	0.202	0.38	0.0774	0.309	0.034	0.153	0.168	0.0455	0.0028	0.00501	0.00773	0.00288	0.0327	0.114	0.00226	0.0896	0.0444	0.397	0.527	0.0155	0.00121	0.015	0.286	0.0817	0.0339	0.0269	11870	5394
PARP1	C8A	0.00435	0.0536	0.0306	0.234	0.255	0.0299	0.999	0.162	0.18	0.00923	0.0457	0.000233	0.0284	0.129	0.0387	0.15	0.0958	0.00594	0.213	0.35	0.0883	0.343	0.00435	0.0178	0.0307	0.0558	0.389	0.142	0.354	11870	2551
PARP1	GCFC1	0.000309	0.001	0.00226	0.0803	0.271	0.116	0.177	0.172	0.251	0.0132	0.486	4.1e-05	0.00163	0.205	0.00101	0.0477	0.138	0.185	0.256	0.00627	0.0414	0.248	0.0588	0.0667	0.0803	0.128	0.0369	0.107	0.0236	11870	6583
PCDHA10	GLIPR1L1	0.00353	0.0266	0.0749	0.0188	0.245	0.00562	0.405	0.0391	0.0356	0.00583	0.0383	0.00694	0.045	0.11	0.136	0.0171	0.0226	4.89e-05	0.12	0.0162	0.146	0.181	0.0194	0.213	0.0565	0.0655	0.133	0.324	0.447	11932	6743
PCDHB3	INHBA	0.000213	0.00212	1.07e-06	0.00152	0.146	0.00347	1	0.0957	0.0496	0.0833	0.493	0.067	0.172	0.0477	0.0331	0.00245	0.084	0.105	0.0487	0.094	0.0584	0.136	0.0611	0.202	0.299	0.243	0.178	0.435	0.537	11956	8080
PCDHGA11	PDRG1	0.00389	0.132	6.11e-07	0.0132	0.0807	0.0665	0.671	0.114	0.0937	0.0364	0.663	0.0194	0.224	0.0382	0.0381	0.0714	0.0793	0.0337	0.204	0.00321	0.127	0.108	0.0884	0.254	0.353	0.0988	0.0959	0.284	0.244	11963	12104
PCDHGA3	COL11A1	0.00566	0.0456	8.8e-09	0.0696	0.0385	0.00101	0.999	0.0436	0.124	0.156	0.414	0.14	0.021	0.0502	0.00183	0.284	0.111	0.00794	0.0982	0.0325	0.215	0.0472	0.0399	0.384	0.223	0.0115	0.27	0.144	0.322	11967	3842
PCDHGA8	NCAPG2	0.00196	0.108	3.91e-05	0.038	0.176	0.00758	0.187	0.0367	0.259	0.0206	0.196	0.00209	0.0745	0.26	0.054	0.0678	0.166	0.164	0.0104	0.0323	0.116	0.0599	0.13	0.00136	0.0588	0.999	0.352	0.0191	0.344	11972	10590
PCDHGB7	PDRG1	0.00888	0.0465	4.29e-08	0.0831	0.0807	0.0363	1	0.0965	0.535	0.0364	0.663	0.018	0.317	0.0382	0.0381	0.0123	0.0793	0.0629	0.204	0.00321	0.0615	0.612	0.388	0.481	0.149	0.0988	0.31	0.054	0.244	11979	12104
PCDHGB7	KRT12	0.00173	0.041	0.0268	0.0377	0.0945	0.013	0.512	0.0809	0.1	0.0377	0.494	0.00212	0.0865	0.0135	0.00863	0.00652	0.123	0.0128	0.139	0.0412	0.588	0.646	0.0254	0.402	0.00977	0.0743	0.0237	0.25	0.0787	11979	8798
PCSK5	CAPN12	0.00783	0.0177	0.0549	0.129	0.0824	0.157	0.999	0.0648	0.0297	0.0586	0.246	0.0169	0.0181	0.0457	0.0155	0.101	0.19	0.108	0.251	0.0397	0.224	0.727	0.0966	0.0221	0.0991	0.141	0.499	0.219	0.28	12016	2776
PDGFRA	IGF1R	0.000168	0.0328	0.00131	0.2	0.0124	0.184	0.999	0.272	0.147	0.0886	0.0129	0.00443	0.00109	0.101	0.0893	0.0124	0.0876	0.00471	0.0391	0.0811	0.343	0.0435	0.0952	0.429	0.0457	0.139	0.2	0.109	0.257	12075	7910
PDGFRA	KIT	7.19e-05	0.00515	0.0311	0.107	0.204	0.0292	1	0.112	0.21	0.194	0.061	0.00845	0.0142	0.00701	0.00198	0.0105	0.113	0.00018	0.0565	0.187	0.0474	0.0992	0.19	0.00617	0.348	0.33	0.0222	0.5	0.0114	12075	8676
PDGFRA	HDAC6	0.00053	0.000127	0.000997	0.219	0.129	0.0172	0.381	0.0748	0.128	0.000826	0.125	0.0286	0.00367	0.135	0.0466	0.116	0.00891	0.0284	0.553	0.0119	0.122	0.122	0.14	0.183	0.208	0.0335	0.145	0.0101	0.0035	12075	7345
PDGFRA	MAP2K2	2.21e-05	0.156	4.57e-05	0.00235	0.313	0.0501	0.999	0.154	0.0553	0.00686	0.305	0.000471	0.0467	0.0324	0.0029	0.103	0.0122	0.0817	0.0094	0.119	0.218	0.196	0.124	0.154	0.0714	0.344	0.0767	0.0391	0.0129	12075	9589
PDGFRA	DLG5	4.13e-05	0.0312	2.04e-05	0.105	0.0146	0.499	1	0.0371	0.126	0.000979	0.415	0.00234	0.0659	0.0589	1.78e-06	0.00119	0.404	0.0856	0.0993	0.0258	0.312	0.209	0.165	0.0264	0.0546	0.119	0.29	0.0631	0.0476	12075	4764
PDGFRA	KIAA0649	0.000114	0.0219	0.00077	0.235	0.00457	0.0535	0.999	0.0521	0.0223	0.0359	0.00327	0.00123	0.000244	0.0528	0.0116	0.225	0.218	0.00495	0.355	0.184	0.0994	0.404	0.0827	0.14	0.00154	0.0587	0.106	0.999	0.0123	12075	8530
PDGFRA	PAK4	0.000458	0.0236	1.21e-07	0.0783	0.0267	0.0608	0.999	0.0952	0.321	0.0303	0.0565	0.0301	0.0025	0.0364	0.0554	0.123	0.0904	0.171	0.0509	0.172	0.0633	0.999	0.206	0.00409	0.193	0.247	0.189	0.0889	0.0469	12075	11814
PDGFRA	TMEM184B	0.000151	0.0162	3e-06	0.0517	0.00159	0.0117	0.512	0.178	0.115	0.0817	0.197	0.151	0.0251	0.208	0.00751	0.00285	0.063	0.0471	0.0654	0.124	0.0481	0.119	0.0827	0.0733	0.105	0.125	0.478	0.0816	0.159	12075	16788
PDGFRB	POLA1	0.00129	0.133	0.0238	0.0679	0.0616	0.0476	0.177	0.376	0.0238	0.0207	0.0812	0.00231	0.00689	0.144	0.00232	0.303	0.0128	7.48e-05	0.034	0.0913	0.127	0.104	0.379	0.0809	0.157	0.127	0.0852	0.106	0.0106	12076	12614
PDGFRL	LECT1	0.00371	0.035	0.00759	0.177	0.359	0.371	0.243	0.151	0.15	0.0613	0.038	0.00017	0.00104	0.218	0.019	0.075	0.183	0.00644	0.135	0.0452	0.0385	0.226	0.226	0.124	0.0716	0.474	0.107	0.266	0.0232	12077	8987
PERP	KIAA0513	0.00226	0.00865	0.0023	0.0526	0.0973	0.00453	0.639	0.169	0.217	0.146	0.0271	0.000592	0.116	0.0304	0.0352	0.0256	0.0063	0.0574	0.108	0.000381	0.358	0.0275	0.00173	0.173	0.134	0.494	0.299	0.0233	0.0337	12146	8524
PEX3	XYLT2	0.00476	0.191	0.000153	0.345	0.0138	0.0569	0.999	0.427	0.173	0.227	0.496	0.0256	0.0862	0.00115	0.0161	0.00653	0.233	0.414	0.00107	0.221	0.593	0.0137	0.00934	0.258	0.155	0.0556	0.121	0.106	0.0145	12161	18183
PGP	DNMT1	4.22e-05	0.014	3.79e-05	0.04	0.0368	0.0149	0.33	0.486	0.0366	0.000406	0.35	0.0168	0.0006	0.0594	0.0282	0.271	0.00266	0.0529	0.0552	0.187	0.372	0.306	0.00914	0.00106	0.212	0.216	0.31	0.0678	0.364	12220	4884
PHACTR2	PRCC	0.00222	0.107	2.78e-07	0.312	0.0257	0.0874	1	0.351	0.0359	0.0128	0.0222	0.0142	0.158	0.0542	0.149	0.154	0.201	0.0437	0.172	0.244	0.0532	0.444	0.0198	0.0357	0.0549	0.026	0.293	0.539	0.338	12226	12886
PHACTR2	RDM1	0.000225	0.329	1.87e-07	0.167	0.00267	0.0786	1	0.199	0.00161	0.175	0.496	0.0374	0.319	0.0024	0.00452	0.0322	0.0832	0.0166	0.381	0.0396	0.215	0.015	0.00518	0.0416	0.352	0.0395	0.0361	0.18	0.183	12226	13657
PHACTR2	ZNF282	0.00024	0.0678	1.91e-08	0.0464	0.0222	0.272	0.368	0.697	0.00242	0.0152	0.215	0.0188	0.0388	0.106	0.039	0.301	0.0801	0.12	0.000258	0.251	0.62	0.106	0.0546	0.0457	0.0837	0.369	0.139	0.37	0.289	12226	18542
PHACTR2	TOP2A	0.000273	0.162	2e-08	0.29	0.0123	0.00464	0.521	0.252	0.00111	0.219	0.31	0.0224	0.0568	0.00244	0.00179	0.0115	0.0848	0.0999	0.0827	0.0342	0.167	0.0176	0.0811	0.303	0.0135	0.0491	0.0691	0.115	0.0119	12226	17054
PHC1	HEATR2	0.00356	0.464	1.08e-05	0.153	0.0573	0.035	0.177	0.149	0.0171	0.0736	0.457	0.00639	0.0204	0.0209	0.0242	0.0185	0.125	0.054	0.146	0.368	0.243	0.075	0.0206	0.0134	0.0602	0.233	0.435	0.0529	0.175	12232	7360
PHC2	GLDN	1.87e-06	0.0342	0.0586	0.0968	0.52	0.175	0.999	0.0641	0.0868	7.09e-05	0.285	0.00486	0.0275	0.00623	0.0125	1.95e-06	0.0113	0.00063	0.0244	0.0391	0.0118	0.0718	5.66e-06	0.0633	0.396	0.427	0.346	0.0871	0.357	12233	6736
PIK3CA	AKT3	0.0139	0.00472	0.00915	0.371	0.237	0.000151	0.999	0.0265	0.111	0.0335	0.544	0.00033	0.00408	0.269	0.0142	0.106	0.00109	0.0278	0.34	0.00863	0.0713	0.0333	0.0857	0.0207	0.351	0.316	0.014	0.419	0.267	12332	496
PIK3CA	KIT	0.0397	0.0884	0.00295	0.0579	0.0443	0.0587	0.999	0.332	0.0499	0.282	0.137	0.0087	0.0464	0.00196	0.000346	0.0844	0.000206	0.0464	0.078	0.16	0.0302	0.246	0.0567	0.0294	0.148	0.715	0.0362	0.0617	0.0341	12332	8676
PIK3CA	SRC	0.0207	0.00263	2.99e-05	0.0173	0.142	0.0911	0.729	0.0404	0.253	0.0271	0.414	0.00103	0.303	0.0119	0.0224	0.338	0.115	0.12	0.267	0.0137	0.63	0.108	0.0398	0.101	0.164	0.0332	0.363	0.342	0.273	12332	15807
PIK3CB	DNMT1	2.93e-05	0.158	0.0159	0.0133	0.0472	0.193	0.671	0.0651	0.118	1.04e-07	0.257	0.109	0.0118	0.0889	0.0828	0.172	0.0594	0.0965	0.00299	0.0664	0.455	0.131	0.0365	0.0197	0.0273	0.39	0.172	0.0193	0.149	12333	4884
PIK3CD	DNMT1	0.000106	0.121	7.62e-05	0.0103	0.0868	0.329	1	0.0109	0.252	0.00195	0.41	0.0448	0.0132	0.0116	0.0861	0.00656	0.00491	0.00961	0.115	0.042	0.0832	0.061	0.000115	0.0642	0.134	0.243	0.328	0.0164	0.00191	12334	4884
PIK3CD	DLG5	0.000148	0.0118	0.00625	0.036	0.598	0.00273	0.656	0.148	0.0622	0.00691	0.0741	0.00219	0.595	0.0507	0.00013	0.00417	0.0273	0.02	0.105	0.0866	0.0394	0.061	0.00205	0.175	0.131	0.31	0.0992	0.0921	0.0319	12334	4764
PIM1	DNMT1	3.6e-09	0.15	1.65e-06	0.0187	0.0493	0.0832	0.999	0.0567	0.239	0.00716	0.295	0.0477	0.0101	0.039	0.13	0.0712	0.00347	0.0277	0.0751	0.266	0.106	0.024	0.00412	0.0436	0.0297	0.65	0.265	0.0241	0.0398	12346	4884
PIM1	MAP2K2	3.04e-07	0.327	3.36e-05	0.00498	0.111	0.149	0.999	0.166	0.18	0.0486	0.468	0.000512	0.0442	0.0525	2.97e-05	0.534	0.00652	0.0395	0.0131	0.117	0.0868	0.061	0.000789	0.19	0.0698	0.128	0.264	0.138	0.0753	12346	9589
PINK1	CCNF	0.0014	0.00321	8.13e-06	0.037	0.0354	0.0472	0.999	0.107	0.133	0.197	0.169	0.0281	0.103	0.000506	0.152	0.00879	0.0829	0.00737	0.149	0.0499	0.485	0.218	0.0441	0.0791	0.0998	0.264	0.142	0.342	0.0321	12352	3086
PIP4K2C	AURKB	0.00265	0.0623	0.00122	0.0485	0.0571	0.166	0.999	0.0579	0.153	0.123	0.167	0.0698	0.000469	0.00286	0.00315	0.257	0.0418	0.0347	0.0611	0.0422	0.555	0.292	0.155	0.0836	0.0732	0.418	0.00331	0.265	0.0681	12357	1254
PITPNM2	HOXC11	0.00197	0.0693	0.0149	0.0275	0.329	0.111	0.999	0.0242	0.0339	0.154	0.1	0.000375	0.167	0.0235	0.00196	0.268	0.0461	0.0023	0.0187	0.186	0.0459	0.0823	0.0878	0.007	0.195	0.128	0.0496	0.109	0.289	12372	7635
PKMYT1	BRAF	1.8e-05	0.0534	7.7e-07	0.106	0.176	0.139	0.999	0.0693	0.0163	0.178	0.00786	3.43e-05	0.102	0.143	0.0694	0.434	0.113	0.0826	0.273	0.0589	0.237	0.358	0.332	0.0144	0.252	0.0747	0.0762	0.279	0.376	12400	1533
PLA2G4A	CLEC16A	0.00264	0.43	0.0521	0.351	0.144	0.114	1	0.148	0.00767	0.194	0.462	0.0017	0.0699	0.00326	0.000117	0.0252	0.0921	0.115	0.163	0.0689	0.211	0.299	0.0759	0.0101	0.113	0.999	0.233	0.0969	0.00627	12424	3674
PLA2R1	TRIM28	0.0052	0.0685	7.78e-09	0.198	0.00678	0.00718	0.177	0.148	0.172	0.0031	0.392	0.00125	0.00209	0.0245	0.00503	0.0227	0.476	0.00641	0.0716	0.174	0.202	0.204	0.0212	0.0198	0.155	0.288	0.0708	0.114	0.308	12432	17194
PLA2R1	CASP2	0.00376	0.204	1.78e-06	0.00699	0.113	0.173	0.895	0.0362	0.0089	0.0364	0.158	0.073	0.0558	0.00924	0.00681	0.00812	0.251	0.0866	0.000507	0.00123	0.117	0.574	0.038	0.16	0.205	0.415	0.197	0.231	0.283	12432	2827
PLAGL1	NEXN	0.0018	0.226	0.00157	0.137	0.0298	0.00178	0.999	0.00958	0.0697	0.0508	0.408	0.0615	0.0608	0.0194	0.0246	0.0883	0.0802	0.00254	0.0287	0.154	0.239	0.218	0.00793	0.00756	0.0231	0.113	0.107	0.776	0.158	12441	10766
PLAGL1	OSBPL7	3.06e-05	0.00229	0.016	0.0955	0.296	0.378	0.887	0.144	0.0547	0.114	0.0662	7.26e-06	0.315	0.00198	0.00637	0.0139	0.121	0.0306	0.244	0.185	0.189	0.0158	0.0266	0.175	0.0718	0.0456	0.121	0.102	0.0207	12441	11684
PLCG1	EGFR	0.000208	0.209	0.0736	0.0168	0.0258	0.307	1	0.284	0.0447	0.177	0.224	8.89e-07	0.152	0.000576	0.00128	0.145	0.0258	0.0384	0.0447	0.00716	0.0431	0.135	0.126	0.0944	0.0116	0.199	0.143	0.334	0.0266	12457	5187
PLEKHM1	CD53	0.00107	0.0407	0.000234	0.0143	0.00575	0.173	0.999	0.013	0.185	0.207	0.496	0.000477	0.00699	0.0119	0.00314	0.0588	0.0988	0.0858	0.113	0.0591	0.0432	0.344	0.0831	0.00618	0.327	0.298	0.132	0.124	0.243	12500	3187
PLK1	AURKC	1.05e-07	0.000752	0.0339	0.193	0.113	0.206	1	0.0589	0.374	0.0615	0.228	6.73e-05	0.000328	0.0516	0.0118	0.0331	0.062	0.00141	0.0394	0.0438	0.00275	0.0714	0.0705	0.00851	0.148	0.344	0.425	0.0858	0.0468	12515	1255
PLK1	CRTC1	5.24e-05	0.0949	0.000685	0.15	0.0243	0.128	0.999	0.239	0.287	0.00594	4.06e-05	0.00804	0.00133	0.0526	5.04e-07	0.0222	2.04e-07	0.0145	0.241	3.99e-05	0.322	0.263	0.0128	0.0619	0.419	0.325	0.209	0.0356	0.372	12515	4076
PLK3	AURKA	0.000179	0.21	3.81e-06	0.157	0.00149	0.282	0.177	0.399	0.184	0.181	0.181	0.00238	0.0929	0.0577	0.00598	0.0135	0.0782	0.000394	0.217	0.0333	0.349	0.061	0.121	0.307	0.128	0.118	0.127	0.163	0.128	12517	1253
PLK3	FLT3	2.9e-06	0.0898	4.37e-07	0.0342	0.193	0.00464	0.996	0.0372	0.108	0.113	0.0904	0.000719	0.162	0.00199	1.1e-05	0.000624	0.108	0.0191	0.261	0.119	0.0467	0.152	0.00253	0.0225	0.143	0.716	0.0978	0.609	0.048	12517	6223
PLK3	JAK2	2.05e-06	0.148	0.0147	0.0519	0.314	0.00407	1	0.61	0.00603	0.0136	0.0859	6.97e-05	7.37e-06	0.0312	2.05e-05	0.0396	0.0342	0.0785	0.0839	0.0866	0.271	0.151	0.115	0.0312	0.509	0.289	0.0762	0.0938	0.291	12517	8278
PLK3	GART	0.00212	0.143	0.0316	0.0114	0.182	0.0598	0.678	0.0423	0.0146	0.0637	0.0568	0.00037	0.0167	0.0159	0.0267	0.0285	0.0245	0.0451	0.418	0.0414	0.276	0.0547	0.000996	0.164	0.00939	0.108	0.0125	0.361	0.0197	12517	6535
PLK3	MAP2K1	0.00097	0.247	0.00899	0.116	0.199	0.0748	0.381	0.152	0.154	0.139	0.00612	0.00157	0.00661	0.00529	0.000647	0.000145	0.176	0.0204	0.152	0.151	0.36	0.0718	3.72e-05	0.106	0.114	0.283	0.389	0.251	0.284	12517	9588
PLK3	KIT	0.00844	0.125	0.0209	0.105	0.248	0.0174	0.999	0.437	0.00891	0.107	0.00664	0.0055	0.0194	0.000425	0.000658	0.0216	0.109	0.00469	0.103	0.163	0.0513	0.135	0.00166	0.0821	0.302	0.601	0.0491	0.312	0.00246	12517	8676
PLK3	STAT5B	0.0097	0.247	0.112	0.0479	0.273	0.252	0.235	0.0533	0.171	0.158	0.126	1.52e-05	0.0293	0.000521	0.000271	0.00144	0.0419	0.0799	0.0969	0.0041	0.15	0.0227	0.0201	0.247	0.153	0.0791	0.117	0.207	0.191	12517	15943
PLK3	DNMT1	1.54e-05	0.056	4.33e-05	0.0673	0.155	0.152	0.381	0.331	0.209	0.00319	0.513	0.0108	0.0324	0.0123	0.119	0.00904	0.153	0.0011	0.101	0.0261	0.284	0.0664	0.00236	0.098	0.0705	0.407	0.279	0.0583	0.0089	12517	4884
PLK3	ANXA2	3.69e-05	0.161	0.00727	0.427	0.106	0.0576	0.11	0.0311	0.0834	0.0101	0.472	0.000268	0.00661	0.00943	0.000931	8.83e-05	0.11	0.0823	0.365	0.00116	0.0103	0.0718	2.55e-06	0.146	0.418	0.321	0.299	0.301	0.141	12517	735
PLK3	CBY1	0.0122	0.0702	0.121	0.0107	0.261	0.000204	1	0.0885	0.0322	0.0763	0.214	0.000183	0.00134	0.0527	2.7e-06	0.0542	0.0488	0.162	0.213	0.133	0.166	0.0494	0.0249	0.133	0.261	0.271	0.075	0.0992	0.00267	12517	2882
PLK3	CDC14B	0.00069	0.00546	0.00146	0.0752	0.473	0.00777	0.402	0.0464	0.273	0.122	0.00273	5.47e-07	0.00203	0.0367	0.0441	0.135	0.0356	0.0267	0.361	0.311	0.484	0.22	0.0641	0.00893	0.223	0.0602	0.16	0.111	0.126	12517	3221
PLK3	CYFIP1	0.000733	0.0771	0.00307	0.0895	0.126	0.0624	0.999	0.0299	0.326	0.0418	0.328	1.92e-05	7e-05	0.000893	0.0184	3e-05	0.184	0.0136	0.116	0.003	0.451	0.0718	0.00347	0.284	0.109	0.312	0.235	0.0883	0.11	12517	4336
PLK3	GIPC1	4.69e-06	0.109	2.65e-07	0.215	0.0853	0.0914	1	0.108	0.337	0.00193	0.338	0.0394	0.0375	0.0122	0.0233	0.0266	0.0366	0.0552	0.229	0.0785	0.582	0.018	0.00116	0.378	0.323	0.337	0.279	0.158	0.132	12517	6694
PLK3	KDELR3	0.0118	0.0371	2.8e-05	0.263	0.249	0.000523	0.292	0.0885	0.309	0.166	0.187	2.72e-06	0.00133	0.0273	4.03e-06	0.0362	0.00149	0.0883	0.132	0.0413	0.24	0.0494	0.0249	0.181	0.311	0.271	0.0124	0.0992	0.231	12517	8462
PLK3	KIAA1279	0.0118	0.0943	0.0207	0.0121	0.0433	0.0127	1	0.0204	0.0989	0.172	0.0504	0.00165	0.0567	0.0488	4.29e-07	0.00417	0.104	0.0274	0.0022	0.211	0.0781	0.108	0.0448	0.148	0.248	0.284	0.0608	0.0335	0.089	12517	8567
PLK3	MYO6	0.0026	0.0281	0.00857	0.0816	0.157	0.0432	1	0.243	0.109	0.0499	0.104	3.4e-05	0.214	0.00671	0.0255	0.17	0.0165	0.00194	0.0578	0.0176	0.121	0.0473	0.0376	0.0802	0.119	0.107	0.122	0.0344	0.186	12517	10459
PLK3	NACC2	0.00114	0.0037	0.0398	0.0856	0.0454	0.0191	1	0.187	0.068	0.208	0.00596	0.000125	0.0214	0.0336	0.0119	0.059	0.214	0.003	0.17	0.218	0.262	0.113	0.00504	0.223	0.174	0.204	0.188	0.542	0.12	12517	10516
PLK3	OSBPL10	0.00718	0.308	0.009	0.0348	0.128	0.134	0.999	0.182	0.0483	0.13	0.0904	0.0077	0.413	0.0303	0.0894	0.000767	0.213	0.0486	0.225	0.118	0.0774	0.152	0.0548	0.409	0.18	0.135	0.468	0.446	0.385	12517	11677
PLK3	PFN2	0.000131	0.0125	0.00341	0.0224	0.38	0.127	0.381	0.0947	0.0345	0.0981	0.06	0.00669	0.061	0.0804	1.68e-06	0.0141	0.0883	9.9e-06	0.373	0.0233	0.324	0.00791	0.00547	0.266	0.158	0.681	0.0187	0.615	0.0645	12517	12182
PLK3	PRSS23	0.00256	0.00959	0.0114	0.144	0.000983	0.192	0	0.214	0.409	0.00907	0.107	0.00161	3.21e-06	0.035	2.37e-05	0.0337	0.3	0.087	0.127	0.0117	0.0804	0.0395	0.0355	0.0581	0.0234	0.26	0.265	0.0662	0.441	12517	13066
PLK3	WDFY3	0.000261	0.0418	0.0103	0.269	0.208	0.0496	0.232	0.361	0.112	0.352	0.0122	0.00027	0.0664	0.00122	0.012	0.075	0.252	0.0814	0.0158	0.255	0.668	0.0823	0.000947	0.0375	0.338	0.473	0.365	0.455	0.0123	12517	17984
PLK3	WFS1	0.0027	0.164	0.00674	0.12	0.242	0.0227	0.999	0.314	0.00414	0.0262	0.0049	0.00139	0.0909	0.00341	0.00405	0.0381	0.174	0.00352	0.0677	0.0922	0.197	0.135	0.0132	0.105	0.041	0.0418	0.19	0.159	0.00352	12517	18076
PLK3	ZBTB38	2.07e-05	0.0689	0.0388	0.0537	0.3	0.0925	0.284	0.203	0.0101	0.0507	0.0198	0.00341	0.166	0.000695	0.0483	0.317	0.305	0.000226	0.188	0.0233	0.308	0.00791	0.0393	0.0335	0.0731	0.999	0.352	0.507	0.256	12517	18257
PLK3	ITGA11	0.00826	0.0812	9.4e-05	0.103	0.229	0.105	0.11	0.155	0.413	0.0651	0.278	0.00157	0.00661	0.00563	0.0269	3.04e-06	0.0311	0.0517	0.28	0.0335	0.341	0.0718	3.72e-05	0.158	0.0496	0.307	0.223	0.309	0.065	12517	8213
PLK3	MAPK4	0.00364	0.00105	0.0669	0.135	0.0778	0.0889	0.223	0.0947	0.178	0.0399	0.0189	0.0383	0.0548	0.0183	0.00998	0.069	0.0133	0.0865	0.35	0.00136	0.217	0.0556	0.000354	0.359	0.324	0.00785	0.188	0.488	0.0058	12517	9633
PLK3	ST8SIA3	8.04e-07	0.00496	0.000451	0.265	0.319	0.0592	0.484	0.379	0.439	0.0526	0.0189	0.00159	0.0579	0.0158	1.32e-06	0.13	0.122	0.00243	0.0231	0.00943	0.33	0.15	0.000452	0.197	0.194	0.537	0.0472	0.39	0.0204	12517	15906
PLK3	ZNF645	0.000935	0.003	0.0022	0.333	0.251	0.126	0.381	0.0921	0.0664	0.0118	0.0958	0.0026	0.236	0.000941	0.000233	0.0149	0.0503	0.000547	0.244	0.00803	0.12	0.109	0.0037	0.284	0.0732	0.11	0.204	0.292	0.00752	12517	18792
PLK4	TENC1	0.00702	0.122	0.00334	0.0286	0.3	0.191	0.374	0.128	0.0441	0.312	0.0028	0.00316	0.0226	0.166	0.00409	0.00022	0.00451	0.16	0.0356	0.000361	0.142	0.33	0.00654	0.02	0.107	0.103	0.0168	0.0251	0.173	12518	16439
PLOD1	CAPN6	0.00635	0.0151	0.0826	0.0712	0.311	0.109	0.999	0.0205	0.0346	0.148	0.391	0.108	0.00273	0.138	0.000274	0.0185	0.0454	0.107	0.2	0.0114	0.0452	0.0395	0.0863	0.288	0.0648	0.0656	0.125	0.0373	0.0187	12522	2783
POLQ	RNASE4	0.000947	0.0253	3.61e-05	0.291	0.13	0.0125	0.998	0.0828	0.248	0.187	0.139	7.66e-06	4.98e-07	0.263	0.000113	0.277	0.467	0.0553	0.211	0.128	0.00456	0.0886	0.00346	0.000791	0.444	0.243	0.0951	0.362	0.122	12635	13875
POLR1D	NECAP2	6.57e-05	0.026	0.00133	0.00914	0.0742	0.0828	1	0.00581	0.0197	0.064	0.0213	0.0363	0.0576	0.111	0.00876	0.0697	0.0119	0.101	0.0229	0.0879	0.522	0.041	0.00682	0.000744	0.206	0.121	0.0512	0.326	0.148	12639	10717
POM121	C15orf39	0.000243	0.121	0.00546	0.0395	0.115	0.187	0.999	0.0585	0.0606	0.0673	0.00146	0.051	0.000703	0.00631	0.00559	0.0492	0.211	0.364	0.0748	0.0559	0.137	0.0397	0.00496	0.0373	0.016	0.999	0.0563	0.443	0.0949	12673	1844
POM121L12	ATF7IP2	0.00225	0.0118	0.166	0.148	0.0936	0.0565	0.998	0.0392	0.24	0.103	0.515	0.057	0.063	0.138	0.335	0.00165	0.0687	0.00803	0.496	0.121	0.0718	0.108	0.39	0.0303	0.214	0.999	0.0803	0.0886	0.0689	12668	1112
POMC	BHLHE40	5.08e-05	0.0695	0.00853	0.00906	0.141	0.0102	1	0.253	0.0231	0.161	0.407	0.0315	0.000452	0.0891	0.0476	0.213	0.463	0.00647	2.15e-05	0.0371	0.0281	0.0267	0.0222	0.373	0.19	0.139	0.107	0.121	0.0756	12674	1455
PON2	MAST1	1.85e-05	0.0361	0.0281	0.00869	0.149	0.0301	0.999	0.234	0.236	0.000428	0.195	4.69e-05	0.00126	0.04	0.000127	0.0667	0.108	0.0117	0.00465	0.00543	0.116	0.061	0.0342	0.301	0.00971	0.14	0.189	0.299	0.249	12681	9678
PPM1D	DNMT1	8.19e-05	0.368	4.52e-09	0.0339	0.0387	0.189	0.962	0.108	0.286	0.00175	0.37	8.37e-05	0.0213	0.0829	0.0357	0.266	0.021	0.0511	0.0888	0.441	0.0704	0.077	0.136	0.0776	0.0608	0.468	0.0816	0.0338	0.127	12771	4884
PPM1G	RBMS3	0.00399	0.0379	0.000899	0.00104	0.413	0.0252	0.309	0.259	0.054	0.137	0.213	0.0441	0.00199	0.207	0.0798	0.0982	0.000164	0.241	0.00651	0.000102	0.0105	0.0372	0.0563	0.00662	0.00509	0.158	0.239	0.0784	0.532	12774	13609
PPP1R15A	DNMT1	6.55e-06	0.0402	2.71e-05	0.0788	0.207	0.126	0.999	0.45	0.0104	5.99e-05	0.237	0.000107	0.00757	0.0714	0.228	0.00287	0.0114	0.0162	0.00868	0.209	0.0584	0.123	0.0203	0.142	0.00626	0.589	0.00615	0.00707	0.0696	12797	4884
PPP1R15B	FAM64A	9.15e-05	0.17	2.77e-06	0.0826	0.0794	0.49	0.999	0.0346	0.184	0.0208	0.206	0.0853	0.034	0.01	0.0137	0.264	0.144	0.000403	0.502	0.0221	0.391	0.247	0.174	0.0668	0.194	0.64	0.169	0.239	0.102	12798	5851
PPYR1	TOP1	0.000134	0.0939	4.23e-08	0.00399	0.336	0.0236	0.999	0.0719	0.123	0.00444	0.568	0.0186	0.21	0.174	0.00355	0.107	0.0547	0.169	0.013	0.0029	0.00641	0.0483	0.287	0.106	0.0252	0.278	0.376	0.177	0.294	12853	17053
PRDM16	CYP19A1	0.000354	0.119	0.000299	0.000371	0.115	0.0351	0.999	0.00941	0.122	0.415	0.368	0.0106	0.0269	0.00306	0.00544	0.000563	0.0364	0.0123	0.0604	0.0939	0.00301	0.0718	7.19e-06	0.106	0.0907	0.377	0.371	0.0437	0.00468	12895	4348
PRDM5	CRABP2	0.000117	0.0599	2.95e-06	0.0103	0.334	0.175	0.593	0.273	0.151	0.0505	0.0491	0.000261	0.229	0.105	0.125	0.0832	0.162	0.0224	0.258	0.0641	0.369	0.327	0.123	0.00242	0.0595	0.108	0.0151	0.102	0.0731	12899	4021
PRKAA1	MAST1	8.62e-05	0.0198	0.00188	0.0192	0.274	0.0814	0.999	0.055	0.137	0.0419	0.0539	6.1e-05	0.00439	0.00915	8.1e-08	0.322	0.113	0.167	0.349	0.00916	0.191	0.0272	0.0103	0.291	0.012	0.256	0.255	0.42	0.103	12934	9678
PRKCD	AURKC	0.000273	0.00242	0.0207	0.321	0.0247	0.3	0.999	0.025	0.319	0.0114	0.281	0.0254	0.0109	0.0465	0.0124	0.0517	0.0887	0.000101	0.033	0.0248	0.00374	0.114	0.131	0.132	0.122	0.614	0.163	0.177	0.0794	12951	1255
PRKCQ	AURKC	2.25e-05	0.0346	0.112	0.439	0.0723	0.101	0.529	0.117	0.293	0.0789	0.197	0.00349	0.0476	0.0908	0.0142	0.00797	0.292	0.000253	0.0634	0.211	0.33	0.0642	0.124	0.0124	0.0478	0.863	0.00256	0.061	0.0678	12956	1255
PRKDC	DNMT1	4.45e-05	0.368	0.00455	0.0702	0.0652	0.047	0.999	0.0336	0.403	0.00292	0.414	0.0501	0.00332	0.00605	0.0828	0.265	0.0623	0.165	0.00206	0.242	0.268	0.107	0.0174	0.0321	0.0507	0.367	0.0969	0.0333	0.198	12962	4884
PROS1	TRAF2	0.00214	0.00123	1.01e-06	0.29	0.133	0.0704	0.999	0.321	0.0175	0.141	0.00598	0.00196	0.0801	0.0921	0.0338	0.0316	0.287	0.439	0.105	0.151	0.0315	0.2	0.0942	0.227	0.0392	0.0337	0.188	0.0259	0.578	13000	17131
PROX1	EYA3	0.00358	0.0186	0.00987	0.0595	0.00941	0.019	0.999	0.0201	0.0638	0.153	0.29	0.00149	0.0153	0.0833	0.0044	0.313	0.2	0.00795	0.0689	0.027	0.523	0.277	0.0687	0.238	0.000615	0.0463	0.093	0.00909	0.0023	13002	5556
PRPF40B	TTC39B	1.46e-06	0.307	0.0228	0.0015	0.154	0.0745	0.177	0.0735	0.0411	0.0106	0.151	8.79e-08	0.043	0.14	0.00922	0.324	0.152	0.0665	0.0107	0.0284	0.609	0.0688	0.222	0.0961	0.0134	0.486	0.296	0.187	0.319	13013	17403
PRPF40B	ZNF426	1.55e-07	0.181	0.113	0.000871	0.135	0.13	1	0.451	8.15e-05	0.0056	0.257	2.48e-09	0.00355	0.0998	0.0887	0.243	0.0304	0.0832	0.00519	0.029	0.432	0.0127	0.123	0.0518	0.0532	0.19	0.308	0.393	0.123	13013	18626
PRRG1	PCDHB11	0.00363	0.102	0.0109	0.00199	0.126	0.0495	1	0.365	0.142	0.0107	0.138	0.092	0.226	0.0367	0.288	0.0576	0.000506	0.127	0.00651	0.000636	0.0219	0.0127	0.0398	0.162	0.122	0.999	0.00924	0.0526	0.175	13051	11948
PSAPL1	CITED2	0.00593	0.232	0.0837	0.0446	0.0748	0.164	0.999	0.0531	0.249	0.288	0.0151	1.1e-07	0.0572	0.0745	0.121	0.118	0.0793	0.021	0.29	0.159	0.129	0.019	0.476	0.0057	0.0138	0.293	0.125	0.0298	0.346	13091	3612
PSRC1	STMN4	0.000498	0.0258	0.00847	0.0393	0.21	0.203	1	0.0309	0.0254	0.0811	0.323	5.61e-05	0.00554	0.0608	2.83e-09	0.0122	0.0315	0.00695	0.242	0.0931	0.154	0.172	0.1	0.146	0.0794	0.339	0.528	0.103	0.156	13170	15984
PTCH2	DLX3	0.00601	0.00803	0.0627	0.135	0.229	0.0766	0.999	0.105	0.238	0.181	0.0122	0.00157	0.163	0.0127	0.0236	0.00488	0.267	0.0882	0.116	0.0354	0.178	0.999	0.0341	0.0172	0.0525	0.105	0.219	0.219	0.393	13182	4778
PTGFR	TRAIP	0.000431	0.0829	6.58e-09	0.029	0.0402	0.0408	0.997	0.0308	0.0378	0.057	0.374	0.00085	0.0679	0.149	0.0495	0.154	0.12	0.0115	0.0295	0.313	0.0613	0.0683	0.013	0.0931	0.185	0.274	0.36	0.0567	0.111	13203	17141
PTGFR	ACOT11	2.12e-05	0.0532	0.00484	0.00946	0.0714	0.00461	0.521	0.0237	0.275	0.133	0.367	0.0321	0.0446	0.00857	0.00829	0.026	0.0778	0.000246	0.00399	0.11	0.0982	0.265	0.0101	0.251	0.244	0.311	0.268	0.0369	0.168	13203	159
PTGIS	CEP135	0.00199	1.46e-06	0.0656	0.224	0.0275	0.0062	0.999	0.261	0.0018	0.0949	0.00736	0.0193	0.0955	0.157	0.0305	0.00601	0.0224	0.00447	0.0185	0.0815	0.435	0.0417	0.0216	0.277	0.0108	0.293	0.0029	0.302	0.0975	13205	3415
PTGS1	DNMT1	0.000112	0.072	0.0195	0.00961	0.0524	0.264	0.999	0.0746	0.244	0.0134	0.191	0.00507	0.032	0.0103	0.0854	0.0622	0.0891	0.102	0.0239	0.23	0.195	0.0798	0.0605	0.0176	0.0832	0.173	0.292	0.0424	0.0315	13208	4884
PTGS2	DNMT1	1.99e-06	0.085	3.43e-06	0.0434	0.188	0.0495	0.399	0.413	0.266	0.000608	0.0335	0.0868	2.01e-05	0.0881	0.0452	0.0039	0.00445	0.000373	0.0391	0.102	0.593	0.186	0.0293	0.193	0.238	0.655	0.362	0.00253	0.171	13209	4884
PTK2	ROCK1	0.000353	0.0796	0.000259	0.0821	0.105	0.184	0.999	0.151	0.0141	0.0518	0.146	0.000174	0.000103	0.000525	0.000524	0.00202	0.0688	0.169	0.0211	0.0316	0.0921	0.324	0.00387	0.0506	0.123	0.999	0.0396	0.00146	0.528	13216	13995
PTK2	IKBKB	0.00074	0.000971	0.0424	0.104	0.323	0.234	0.999	0.0159	0.00677	0.0357	0.236	0.00121	0.0826	0.0124	0.132	0.197	0.169	0.0483	0.278	0.22	0.0149	0.0191	0.193	0.44	0.133	0.999	0.0488	0.391	0.215	13216	7949
PTK2	MTOR	0.144	0.0305	0.00692	0.345	0.325	0.0097	0.999	0.0608	0.164	0.245	0.467	0.0138	2.56e-05	0.0941	0.0102	0.243	0.401	0.0527	0.0455	0.0998	0.0561	0.339	0.00629	0.212	0.0855	0.199	0.297	0.397	0.328	13216	10327
PTPN1	KIT	9.84e-05	0.0631	4.98e-05	0.238	0.0648	0.00399	0.999	0.048	0.11	0.057	0.0741	7.71e-06	0.0373	0.00208	0.00164	0.00612	0.174	0.00485	0.00104	0.154	0.0115	0.183	0.066	0.0774	0.147	0.00106	0.0587	0.302	0.055	13235	8676
PTPN1	EGFR	0.0188	0.202	0.00495	0.145	0.0258	0.227	0.645	0.263	0.0611	0.0524	0.124	4.79e-06	0.156	0.000126	0.00699	0.147	0.164	0.0353	0.0353	0.00771	0.0031	0.112	0.102	0.13	0.0901	0.252	0.141	0.0196	0.015	13235	5187
PTPN1	TEK	5.55e-05	0.317	0.00124	0.00817	0.277	0.116	0.999	0.0258	0.317	0.00706	0.0895	3.56e-08	0.241	0.00405	0.000638	0.0907	0.268	0.16	0.211	0.0583	0.353	0.172	0.142	0.107	0.0526	0.5	0.0396	0.573	0.0431	13235	16437
PTPN11	JAK2	2.4e-06	0.193	0.0102	0.0383	0.267	0.113	0.411	0.246	0.412	0.092	0.1	0.0225	0.0206	0.18	0.0264	0.39	0.102	0.235	0.0251	0.044	0.276	0.064	0.0166	0.0351	0.163	0.517	0.0205	0.29	0.162	13230	8278
PTPN11	KIT	0.00191	0.344	0.0184	0.022	0.586	0.0998	1	0.0978	0.0897	0.000541	0.127	0.00998	0.0438	0.000158	0.089	0.0564	0.00363	0.00508	0.205	0.49	0.0986	0.103	0.155	0.00997	0.084	0.602	0.231	0.257	0.0365	13230	8676
PTPN11	DNMT1	2.82e-07	0.146	1.32e-09	0.000351	0.151	0.0132	0.999	0.213	0.212	0.000905	0.298	0.000343	0.000936	0.13	0.0608	0.041	0.025	0.158	0.000535	0.19	0.634	0.132	0.0811	0.000521	0.112	0.234	0.0885	0.0277	0.0998	13230	4884
PTPN11	DCK	8.57e-05	0.00669	3.71e-06	0.0728	0.551	0.0637	0.746	0.426	0.233	0.0011	0.294	0.00119	0.105	0.201	0.0554	0.303	0.00104	0.0712	0.0321	0.358	0.118	0.4	0.149	0.0423	0.0133	0.999	0.0905	0.0189	0.0236	13230	4490
PTPRE	TOP2A	0.000133	0.0165	1.35e-05	0.00277	0.119	0.13	1	0.0478	0.0298	0.0385	0.136	0.00988	0.099	0.00473	0.0198	0.00391	0.0916	0.00537	0.112	0.0559	0.425	0.251	0.0099	0.0939	0.00427	0.0382	0.119	0.00991	0.164	13252	17054
PTPRF	MAP3K7	0.00402	0.0814	0.102	0.0444	0.186	0.129	1	0.218	0.113	0.0108	0.359	0.038	0.0557	0.0656	0.0427	0.277	0.0545	0.00526	0.102	0.0336	0.0423	0.00802	0.0391	0.000789	0.00878	0.106	0.0466	0.229	0.375	13253	9608
PTPRF	TEK	5.65e-06	0.139	0.00353	0.000294	0.518	0.002	0.506	0.112	0.00818	0.00211	0.0806	6.18e-05	1.57e-06	0.0785	4.98e-08	0.00104	0.264	0.217	0.179	0.022	0.155	0.257	0.102	0.0229	0.0246	0.312	0.325	0.475	0.211	13253	16437
PTPRN	KIAA1191	0.00204	0.164	0.137	0.244	0.115	0.108	1	0.0706	0.00502	0.0726	0.0654	0.000605	0.0816	0.0709	0.0909	0.00731	0.258	0.0156	0.0037	0.325	0.0437	0.161	0.000907	0.196	0.307	0.229	0.151	0.0284	0.0298	13260	8557
PUF60	ROCK1	0.000447	0.257	0.00038	0.161	0.105	0.175	1	0.0263	0.016	0.186	0.146	0.000174	0.000103	0.00112	0.0018	0.0737	0.0551	0.0213	0.0203	0.0431	0.645	0.324	0.00387	0.0533	0.101	0.999	0.0396	0.11	0.49	13278	13995
PYCRL	RIOK3	0.000286	0.0721	0.000579	0.0394	0.145	0.0512	1	0.00297	0.023	0.0593	0.137	0.000762	2.06e-05	0.00112	0.00103	0.0565	0.106	0.0709	0.0649	0.0199	0.437	0.0413	0.107	0.0917	0.0289	0.492	0.0396	0.249	0.373	13313	13846
QTRTD1	KSR1	0.000127	0.169	0.0999	0.311	0.16	0.097	0.729	0.404	0.0183	0.059	0.33	0.000318	0.268	0.0185	5.47e-08	0.0281	0.0191	0.382	0.0915	0.000279	0.0244	0.0373	0.17	0.00501	0.196	0.0908	0.0673	0.0612	0.163	13342	8855
RAB10	TUBB1	0.000451	0.212	0.19	0.00718	0.23	0.00309	1	0.0562	0.105	0.0919	0.168	0.00327	0.0206	0.0517	0.0141	0.0132	0.0398	0.199	0.129	0.000351	0.465	0.315	0.188	0.114	0.0437	0.157	0.398	0.0489	0.0266	13347	17448
RACGAP1	FSTL5	6.33e-06	0.0568	0.0243	0.0145	0.252	0.0723	0.157	0.0772	0.048	0.00248	0.0587	0.00133	0.0534	0.261	2.62e-10	0.0499	0.015	0.161	0.286	0.0266	0.0606	0.253	0.00452	0.0676	0.218	0.164	0.106	0.29	0.0355	13433	6365
RACGAP1	PIK3C2A	0.00353	0.00386	0.00752	0.0714	0.00393	0.378	0.243	0.0546	0.278	0.0114	0.339	9.44e-05	0.000202	0.166	0.0199	0.0135	0.00549	0.0682	0.146	0.0223	0.157	0.0261	0.15	0.0294	0.278	0.354	0.0526	0.29	0.046	13433	12328
RAF1	CRTC1	0.000374	0.201	0.0693	0.0951	0.248	0.167	0.994	0.311	0.16	0.000221	0.12	0.0184	0.0615	0.198	0.00121	0.464	0.00363	0.000981	0.152	0.00271	0.433	0.0319	0.27	0.0651	0.134	0.515	0.145	0.0326	0.122	13460	4076
RAPH1	TYK2	0.000102	0.181	0.0566	0.0407	0.311	0.239	0.456	0.0991	0.16	0.00524	0.691	3.22e-05	7.51e-05	0.137	0.104	0.181	0.123	0.0566	0.0644	0.000517	0.259	0.147	0.0654	0.0243	0.174	0.261	0.2	0.106	0.297	13508	17510
RARS	NFIB	0.000874	0.0596	0.0409	0.288	0.167	0.0746	0.999	0.0861	0.231	0.133	0.00962	0.00025	0.0375	0.0689	5.49e-07	0.107	0.00118	0.364	0.119	0.00792	0.151	0.449	0.0427	0.165	0.0396	0.396	0.124	0.401	0.119	13517	10782
RASA2	ABCA7	4.31e-06	0.0135	0.00062	0.000748	0.0928	0.0541	0.999	0.0412	0.126	0.00168	0.258	0.000158	0.0643	0.0346	0.00192	0.102	0.0935	0.121	0.117	0.00622	0.474	0.0319	0.19	0.0602	0.0485	0.103	0.0622	0.0965	0.0267	13519	46
RASGRP2	ZWILCH	4.06e-06	0.0118	3.13e-05	0.139	0.201	0.219	0.999	0.193	0.0148	0.14	0.229	0.25	0.0323	0.00461	0.0656	0.109	0.122	7.18e-05	0.0585	0.0122	0.195	0.061	0.0923	0.113	0.161	0.083	0.153	0.0725	0.218	13534	18991
RBAK	MEIS3	0.000306	0.29	0.0787	0.13	0.0674	0.00695	1	0.0344	0.197	0.0383	0.0891	0.00526	0.0029	0.0315	0.00062	0.00189	0.00439	0.118	0.395	0.0137	0.343	0.0372	0.126	0.255	0.217	0.556	0.408	0.101	0.121	13558	9830
RBM19	KIT	0.000314	0.00312	0.0269	0.128	0.424	0.0404	0.999	0.402	0.144	8.01e-05	0.306	0.000246	0.0564	0.00848	0.00834	0.0203	0.00674	0.0378	0.0988	0.239	0.0223	0.117	0.201	0.0188	0.00248	0.385	0.111	0.207	0.0366	13579	8676
RBM27	SLC38A10	0.00538	0.0258	0.0008	0.00601	0.284	0.144	0.999	0.309	0.0509	0.114	0.164	0.0161	0.0575	0.0284	0.163	0.216	0.0141	0.147	0.00622	0.00283	0.284	0.126	0.347	0.0554	0.0656	0.072	0.0671	0.317	0.0314	13586	15116
RCAN1	HRH3	0.000113	0.153	0.00476	0.0668	0.29	0.348	0.507	0.0784	0.316	0.424	0.157	0.00123	0.0286	0.00334	9.89e-10	0.0108	0.018	0.216	0.0568	0.00112	0.157	0.028	0.0307	0.151	0.0535	0.0878	0.0563	0.0286	0.179	13628	7682
RECQL4	TSPYL4	0.00533	0.227	0.00366	0.212	0.224	0.0282	0.997	0.267	0.0628	0.0769	0.0473	0.000967	0.000376	0.00208	3.8e-06	0.119	0.0563	0.107	0.25	0.0518	0.154	0.13	0.0107	0.000134	0.0904	0.243	0.0103	0.19	0.0616	13661	17355
RECQL4	UTP14C	0.0034	0.1	0.0505	0.213	0.146	0.16	0.309	0.089	0.148	0.0386	0.0592	2.23e-07	0.00407	0.0671	0.00075	0.165	0.204	0.14	0.0426	0.000219	0.214	0.221	0.171	0.00113	0.133	0.427	0.00261	0.209	0.00818	13661	17803
RECQL4	ZNF426	0.000145	0.0813	0.000852	0.0107	0.216	0.16	0.998	0.11	0.00741	0.00231	0.318	2.12e-05	0.000364	0.0149	0.106	0.0133	0.0632	0.16	0.0802	0.132	0.308	0.0283	0.0284	0.0007	0.204	0.256	0.221	0.0671	0.23	13661	18626
RECQL4	ZNF619	0.000391	0.298	0.000609	0.0797	0.109	0.0728	0.381	0.148	0.292	0.0509	0.167	0.000159	0.000905	0.00248	0.0396	0.0734	0.201	0.316	0.0369	0.0422	0.0399	0.00632	0.00521	0.085	0.517	0.204	0.193	0.309	0.318	13661	18774
REL	TSSC4	0.00843	0.325	0.296	0.675	0.105	0.0837	1	0.18	0.033	0.0469	0.386	0.000888	0.00271	0.0551	0.000813	0.287	0.248	0.109	0.00166	0.0176	0.185	0.061	0.0103	0.285	0.101	0.363	0.15	0.16	0.0672	13681	17361
RET	TEK	0.000703	0.049	0.0376	0.0354	0.0808	0.0373	0	0.0154	0.099	0.0522	0.00494	3.54e-08	0.294	0.00646	9.24e-06	0.184	0.0567	0.0554	0.143	0.0358	0.0663	0.128	0.00308	0.117	0.0187	0.0468	0.152	0.322	0.143	13699	16437
RGS20	TYMS	0.000261	0.044	7.1e-05	0.249	0.0851	0.119	0.177	0.123	0.00831	0.507	0.117	4.31e-07	0.00121	0.000941	0.012	0.234	0.0269	0.103	0.233	0.00525	0.375	0.278	1.44e-06	0.0754	0.121	0.418	0.0894	0.0502	0.115	13768	17512
RGS22	ESCO1	0.000787	0.0298	7.98e-05	0.233	0.0673	0.222	0.176	0.0367	0.0598	0.0249	0.0187	0.000694	3.36e-05	0.00346	0.00296	0.266	0.0428	0.00238	0.0575	0.0606	0.572	0.0888	0.24	0.136	0.0906	0.417	0.235	0.0676	0.239	13770	5472
RHPN2	TYK2	6.93e-05	0.201	0.00455	0.0207	0.0863	0.241	0.28	0.037	0.439	0.00252	0.265	2.67e-05	0.00564	0.0378	0.0133	0.0713	0.0434	0.239	0.0226	0.00715	0.522	0.033	0.00731	0.186	0.0856	0.609	0.0589	0.021	0.5	13817	17510
RILPL2	DTX2	0.0131	0.109	0.0535	0.0632	0.00939	0.11	0.951	0.0282	0.00916	0.171	0.597	0.0825	0.025	0.241	7.63e-05	0.00528	0.239	0.00243	0.139	0.0783	0.146	0.0124	0.00789	0.0101	0.267	0.0944	0.345	0.228	0.585	13827	5010
RLF	TOP2A	1.27e-06	0.246	1.86e-07	0.098	0.296	0.00926	0.999	0.00867	0.114	0.0342	0.247	0.000634	0.0237	0.0167	0.00546	0.00132	0.00959	0.0294	0.000695	0.0544	0.44	0.535	0.0135	0.147	0.0796	0.0885	0.0227	0.211	0.137	13856	17054
RMND1	ELTD1	0.00107	0.0944	0.073	0.176	0.123	0.000418	0.309	0.0854	0.0819	0.0363	0.496	0.00028	0.212	0.0133	0.0155	0.158	0.114	0.00293	0.2	0.0888	0.225	0.308	0.0126	0.0856	0.0735	0.113	0.107	0.761	0.319	13863	5308
RNASE7	TOP1	1.13e-05	0.0172	9.61e-07	0.00942	0.436	0.402	1	0.077	0.286	0.00218	0.406	0.00187	0.284	0.0353	0.0048	0.157	0.133	0.0498	0.031	0.0157	0.336	0.061	0.103	0.114	0.00526	0.103	0.0474	0.132	0.273	13877	17053
RNFT2	TLR3	0.000286	0.176	0.000235	0.0235	0.234	0.0299	0.999	0.304	0.0167	0.00917	0.0679	0.00083	0.0158	0.396	0.00132	0.0328	0.0162	0.153	0.0523	0.000508	0.154	0.434	0.00486	0.000598	0.00497	0.999	0.0933	0.266	0.0552	13975	16635
ROCK1	DNMT1	1.62e-06	0.173	2.19e-05	0.0351	0.00624	0.229	0.367	0.645	0.241	0.00249	0.373	0.0258	0.00458	0.177	0.147	0.0516	0.0189	0.0662	0.0243	0.16	0.538	0.224	0.0872	0.0648	0.105	0.703	0.155	0.0105	0.0466	13995	4884
ROCK1	CTTN	4.12e-05	0.051	0.00825	0.101	0.355	0.234	0.456	0.2	0.0949	0.0116	0.123	0.0247	0.0765	0.0422	7.03e-05	0.0788	0.0576	0.00661	0.00241	0.0079	0.0352	0.0891	0.234	0.00925	0.0983	0.344	0.0728	0.64	0.307	13995	4240
ROCK2	DNMT1	1.72e-05	0.297	4.66e-09	0.00133	0.0284	0.0887	0.962	0.0184	0.0553	0.000615	0.25	1.61e-05	0.000598	0.0105	0.0416	0.144	0.0468	0.0705	0.00265	0.371	0.214	0.084	0.0622	0.0642	0.325	0.173	0.176	0.109	0.136	13996	4884
ROCK2	CTTN	0.00416	0.148	0.00155	0.184	0.496	0.169	0.456	0.164	0.00495	0.0118	0.0587	0.00759	0.000174	0.232	0.0149	0.048	0.137	0.0281	8.11e-05	0.0073	0.277	0.208	0.364	0.0561	0.115	0.655	0.425	0.804	0.438	13996	4240
ROCK2	PLS3	0.0154	0.0214	0.0141	0.0067	0.291	0.217	0.998	0.326	0.416	0.0131	0.657	0.0319	3.06e-06	0.0249	0.00768	0.0476	0.0415	0.00767	0.0898	0.00388	0.35	0.112	0.178	0.309	0.106	0.195	0.109	0.0403	0.000495	13996	12529
RP9	BAX	0.000741	0.0806	0.000272	0.109	0.125	0.0249	0	0.0914	0.0914	0.0696	0.26	0.089	0.0077	0.0144	0.0172	0.0583	0.0942	0.238	0.222	0.4	0.048	0.0371	0.351	0.273	0.371	0.592	0.034	0.101	0.331	14015	1355
RPGRIP1	B4GALNT2	0.0159	0.00694	0.0268	0.202	0.379	0.0968	0.997	0.259	0.124	0.0638	0.442	0.00123	0.107	0.00456	0.00374	0.156	0.124	0.0473	0.341	0.0275	0.193	0.0147	0.041	0.218	0.0657	0.0389	0.0381	0.171	0.147	14029	1298
RPP40	ZBTB16	0.00372	0.0287	0.00548	0.134	0.0424	0.07	0.998	0.0237	0.276	0.0215	0.161	1.72e-06	0.0207	0.0415	0.00568	0.05	0.0434	0.0266	0.0103	0.0889	0.362	0.157	0.154	0.204	0.0461	0.464	0.304	0.398	0.127	14103	18244
RPS6KB1	AURKC	0.00352	0.0959	0.309	0.147	0.000812	0.107	0.999	0.154	0.698	0.258	0.303	0.00111	0.00286	0.162	0.00237	0.0812	0.0192	0.0109	0.0322	0.00381	0.00517	0.705	0.0554	0.0188	0.313	0.468	0.123	0.043	0.134	14145	1255
RUNX3	COL1A1	0.000836	0.0107	0.00288	0.0954	0.455	0.396	0.177	0.00509	0.298	0.0929	0.4	0.00215	0.0728	0.0242	0.0219	0.0134	0.163	0.0614	0.00417	0.274	0.333	0.061	0.175	0.0936	0.0687	0.115	0.0277	0.154	0.172	14242	3852
SAMD4B	ITSN2	0.000384	0.0741	0.111	0.0114	0.266	0.327	0.998	0.0517	0.0357	0.108	0.000601	5.11e-06	0.0961	0.105	0.00196	0.0735	0.00035	0.0103	0.0489	0.145	0.287	0.0184	0.186	0.0128	0.426	0.122	0.0251	0.548	0.333	14316	8267
SARNP	TGFBR2	1.85e-05	0.0606	0.0628	0.0236	0.0769	0.0669	0.178	0.152	0.129	0.00373	0.555	0.000333	0.0985	0.0861	0.0167	0.333	0.0255	0.0987	0.321	0.242	0.165	0.151	0.0729	0.261	0.232	0.156	0.179	0.0661	0.156	14337	16504
SCD	GART	0.00246	0.232	0.184	0.0493	0.0696	0.019	0.593	0.0574	0.033	0.0485	0.103	0.0311	0.0267	0.277	0.136	0.145	0.0438	0.0517	0.27	0.0548	0.288	0.0258	0.0127	0.0388	0.08	0.127	0.0451	0.0361	0.000279	14394	6535
SCML1	TYK2	7.66e-06	0.146	7.31e-06	0.00342	0.0868	0.0219	1	0.0288	0.0529	0.00396	0.471	0.0442	0.00127	0.0892	0.0803	0.122	0.0695	0.0818	0.092	0.000879	0.347	0.137	0.151	0.276	0.000116	0.229	0.0965	0.248	0.272	14417	17510
SCNN1A	CYP19A1	5.1e-05	0.181	4.92e-05	0.215	0.149	0.0716	0.11	0.252	0.00294	0.135	0.0391	0.000229	0.0166	0.05	0.0661	0.00142	0.024	0.00864	0.0137	0.0958	0.00715	0.135	0.00474	0.189	0.0447	0.334	0.505	0.0127	0.129	14435	4348
SDC1	RAF1	0.00143	0.261	0.0102	0.000598	0.428	0.0106	0.243	0.0155	0.00572	0.13	0.262	0.0108	0.000452	0.0197	0.0127	0.0962	0.047	0.00523	0.00284	0.0305	0.0337	0.159	0.261	0.541	0.178	0.151	0.107	0.0644	0.000962	14460	13460
SDC1	NLRC5	2.19e-06	0.0643	0.0016	0.0156	0.188	0.00517	0.529	0.108	0.123	0.00451	0.121	1.41e-06	0.0451	0.0209	0.142	0.258	0.265	0.0752	0.205	0.000949	0.38	0.247	0.0143	0.133	0.278	0.999	0.23	0.0157	0.1	14460	10870
SDPR	ZWILCH	0.00356	0.0285	0.000148	0.144	0.158	0.132	0.999	0.362	0.308	0.0161	0.178	0.116	0.000117	0.03	0.0433	0.00791	0.0333	0.0207	0.368	0.051	0.218	0.0718	0.124	0.133	0.00608	0.289	0.261	0.19	0.325	14482	18991
SEC23IP	KCNS3	0.00547	0.0624	0.00519	0.0238	0.106	0.164	0.55	0.402	0.178	0.0671	0.0663	0.012	0.106	0.0185	0.000933	0.0346	0.155	0.0104	0.0156	0.189	0.0613	0.514	0.257	0.0859	0.214	0.0531	0.329	0.147	0.36	14506	8430
SELP	SKA1	0.00331	0.0132	2.95e-05	0.0377	0.185	0.166	1	0.0701	0.314	0.00239	0.00333	0.000295	0.047	0.00581	0.00194	4.77e-05	0.143	0.00259	0.00355	0.0854	0.267	0.275	0.0474	0.0447	0.0948	0.187	0.184	0.0898	0.254	14530	14866
SFRP5	EAF2	1.71e-05	0.000105	0.000251	0.000157	0.0837	0.0957	1	0.31	0.115	0.0042	0.721	0.00514	9.03e-05	0.163	0.0186	0.0625	0.0662	0.0814	0.195	0.00818	0.353	0.0275	0.0205	0.00227	0.167	0.0639	0.243	0.0716	0.333	14675	5094
SGK1	DNMT1	5.87e-06	0.24	3.34e-06	0.0478	0.122	0.201	0.536	0.194	0.375	0.00111	0.65	0.0111	0.015	0.084	0.17	0.00144	0.0242	0.19	0.101	0.262	0.439	0.0415	0.00474	0.0232	0.0476	0.584	0.0163	0.0807	0.425	14720	4884
SGK1	BIRC5	0.00418	0.0573	6.4e-07	0.0729	0.264	0.0887	1	0.491	0.134	0.0699	0.232	0.0348	0.165	0.00462	0.00479	0.0232	0.119	0.0506	0.11	0.138	0.137	0.0228	0.0115	0.0775	0.17	0.0346	0.135	0.021	0.312	14720	1469
SH3BP4	PI4KA	0.00815	0.0424	0.0457	0.29	0.062	0.0049	1	0.163	0.264	0.109	0.141	0.000323	0.00512	0.146	0.00541	0.0508	0.369	0.112	0.0706	0.0211	0.048	0.0127	0.211	0.071	0.457	0.611	0.432	0.00966	0.0915	14756	12292
SH3PXD2A	MACF1	0.000674	0.0243	0.278	0.143	0.0385	0.0177	0.374	0.103	0.0329	0.00041	0.0177	0.00564	0.00542	0.0447	0.0129	0.0767	0.0163	0.00664	0.02	0.0694	0.143	0.0777	0.0122	0.0212	0.0641	0.101	0.476	0.32	0.381	14766	9493
SIPA1	TFAM	0.00598	0.377	0.0149	0.0789	0.141	0.0158	0.998	0.159	0.0773	0.378	0.141	3.3e-05	0.317	0.0178	2.91e-10	0.124	0.103	0.00173	0.116	0.00624	0.498	0.31	0.0414	0.0233	0.276	0.0747	0.338	0.155	0.0984	14844	16468
SIX3	MMP15	1.06e-05	0.0937	0.0188	0.214	0.188	0.286	0.593	0.525	0.0894	0.0965	0.121	1.45e-05	0.0567	0.196	0.00643	0.0457	0.061	0.0448	0.144	0.000581	0.367	0.812	0.0651	0.0521	0.233	0.999	0.193	0.013	0.143	14861	10023
SKA3	FCER2	0.000155	0.0758	0.0585	0.00284	0.256	0.163	0.309	0.174	0.28	2.63e-05	0.172	0.000349	0.00775	0.00829	4.63e-06	0.0337	0.0105	0.0101	0.206	0.101	0.335	0.0923	0.0214	0.0267	0.066	0.359	0.062	0.242	0.316	14868	6044
SKA3	IFNA13	8.78e-06	0.0637	0.0495	0.21	0.41	0.15	0.997	0.0118	0.279	0.0563	0.014	7.4e-06	3.16e-05	0.0509	7.85e-06	0.153	0.166	0.147	0.0702	0.00277	0.127	0.115	0.0209	0.0364	0.191	0.672	0.328	0.459	0.158	14868	7872
SLC16A1	FLT3	0.00512	0.0562	0.00252	0.000802	0.554	0.0724	1	0.0173	0.0619	0.00148	0.0416	0.000634	0.167	0.0647	6.89e-06	0.000406	0.000882	0.18	0.294	0.0207	0.0201	0.364	0.00169	0.00121	0.0551	0.699	0.234	0.0336	0.004	14921	6223
SLC16A1	JAK2	1.07e-05	0.0375	5.19e-05	0.00382	0.215	0.16	0.177	0.258	0.0322	0.00365	0.0676	7.63e-06	0.0338	0.0444	8.84e-05	0.134	0.0261	0.082	0.0147	0.055	0.277	0.0595	0.00451	0.00974	0.332	0.382	0.0754	0.323	0.125	14921	8278
SLC16A1	BCL2	0.00866	0.00651	0.0566	0.0332	0.319	0.0741	0.999	0.185	0.407	0.116	0.0536	0.000637	0.00228	0.000897	0.00494	0.329	0.00936	0.0426	0.336	0.0108	0.258	0.237	0.00217	0.00118	0.292	0.999	0.116	0.227	0.0795	14921	1402
SLC16A1	BCL2L2	0.00489	0.0618	0.00278	0.0838	0.471	0.0337	0.999	0.0932	0.322	0.0821	0.0313	0.000936	0.0437	0.0164	1.2e-05	0.113	0.136	0.103	0.104	0.00301	0.0897	0.0734	0.00652	0.0582	0.234	0.101	0.254	0.562	0.425	14921	1401
SLC16A1	STAT5B	0.00119	0.338	0.0007	0.207	0.225	0.15	0.999	0.0457	0.148	0.257	0.00346	0.000639	0.14	0.00675	1.09e-06	0.124	0.0332	0.0313	0.00714	0.0129	0.119	0.0121	0.0013	0.0789	0.195	0.067	0.0102	0.0889	0.115	14921	15943
SLC1A5	NOS1AP	2.89e-06	0.0464	0.0156	0.238	0.212	0.061	1	0.0704	0.0123	0.00627	0.0315	0.001	0.0724	0.0233	0.0669	0.0813	0.161	0.000133	0.0236	0.0324	0.186	0.0773	0.293	0.000658	0.246	0.17	0.0454	0.999	0.226	14949	10940
SLC20A1	PMP2	3.76e-06	0.0791	0.0067	0.102	0.119	0.0266	0.439	0.398	0.0238	0.000307	0.338	1e-05	0.0504	0.319	0.0362	0.234	0.0738	0.251	0.0307	0.0941	0.0546	0.009	0.032	0.144	0.0597	0.334	0.154	0.175	0.173	14952	12562
SLC20A1	RASA2	0.00302	0.0032	0.004	0.364	0.171	0.197	1	0.195	0.115	0.00138	0.0301	0.003	0.00435	0.187	0.11	0.0733	0.18	0.047	0.0598	0.0231	0.168	0.0218	0.151	0.0665	0.0117	0.437	0.12	0.33	0.194	14952	13519
SLC22A1	AADACL4	0.00155	0.0205	0.00112	0.136	0.0998	0.00983	1	0.0901	0.168	0.111	0.496	0.000381	0.00542	0.00686	0.0232	0.000221	0.299	0.012	0.0189	0.159	0.23	0.0916	0.0115	0.346	0.234	0.0967	0.05	0.112	0.211	14964	19
SLC26A6	SLC30A4	0.00182	0.0348	0.0378	0.0934	0.248	0.333	0.175	0.211	0.106	0.105	0.121	4.94e-10	0.0112	0.096	0.0571	0.0725	0.316	0.108	0.0834	0.304	0.019	0.0932	0.0236	0.132	0.0267	0.401	0.207	0.322	0.231	15035	15071
SLC29A1	ITIH4	0.000101	0.00632	0.00126	0.0174	0.276	0.29	1	0.313	0.241	0.285	0.361	0.00033	0.0573	0.275	0.0144	0.0434	0.0356	0.00516	0.00137	0.186	0.186	0.0272	0.000336	0.0149	0.0717	0.265	0.0962	0.0649	0.156	15048	8246
SLC34A2	PGD	5.27e-06	0.0117	0.026	0.208	0.328	0.111	0.998	0.0936	0.171	0.00131	0.496	0.0167	0.0248	0.00428	0.00159	0.0291	0.0333	0.0177	0.0607	0.0285	0.112	0.127	0.0395	0.257	0.229	0.11	0.425	0.0555	0.175	15082	12202
SLC38A1	HBG2	0.000159	0.0871	0.0171	0.162	0.00393	0.295	0.243	0.0363	0.0548	0.0768	0.203	0.0406	0.0103	0.000538	0.0281	0.00746	0.0207	0.0407	0.0182	0.0679	0.0857	0.344	0.206	0.206	0.00453	0.00482	0.226	0.537	0.104	15118	7311
SLC38A1	SHOX2	0.00156	0.0454	0.0982	0.00808	0.238	0.0946	0.11	0.00288	0.138	0.0404	0.0568	0.01	0.0702	0.0567	0.00884	0.0351	0.201	0.0191	0.132	0.0799	0.0538	0.141	0.0506	0.11	0.169	0.702	0.171	0.131	0.165	15118	14801
SLC43A3	RPH3A	0.00179	0.0045	0.0146	0.0933	0.37	0.0361	0.999	0.0357	0.00133	0.128	0.296	0.00746	0.301	0.0174	0.0198	0.16	0.0865	0.014	0.142	0.105	0.0471	0.121	0.0024	0.00819	0.221	0.18	0.108	0.258	0.0253	15149	14032
SLC5A6	CASP7	5.8e-06	0.12	0.0283	3.24e-06	0.318	0.372	0.671	0.289	0.349	0.0768	0.208	7.18e-07	0.0679	0.0304	2.53e-06	0.017	0.191	0.157	0.0179	0.0307	0.211	0.0742	0.0561	0.0554	0.0394	0.19	0.201	0.0776	0.192	15184	2832
SLC6A15	DYNC1LI1	1.5e-05	0.0726	0.00107	0.0532	0.0788	0.0928	0.997	0.16	0.0242	0.000495	0.214	0.0564	0.0211	0.0356	0.0509	0.0588	0.151	0.0474	0.034	0.153	0.0961	0.0242	0.21	0.00766	0.09	0.0723	0.386	0.1	0.0337	15193	5062
SLCO1B1	SCMH1	0.000537	0.0952	0.0168	0.204	0.0856	0.138	0.999	0.0151	0.1	0.0887	0.569	0.00831	0.0483	0.00606	0.000481	0.0974	0.00255	0.0212	0.147	0.0304	0.0451	0.0818	0.0904	0.345	0.039	0.565	0.418	0.121	0.2	15239	14416
SMIM21	ERBB2	2.31e-05	0.224	8.11e-06	0.0401	0.326	0.122	0.11	0.0254	0.0656	0.167	0.0879	6.16e-06	0.0963	0.00691	0.0113	0.255	0.1	0.234	0.0272	0.0585	0.0869	0.344	0.00245	0.00592	0.113	0.0645	0.0944	0.0618	0.33	1970	5434
SMNDC1	ADCY8	0.00133	0.172	0.142	0.258	0.282	0.00959	0.999	0.00999	0.0344	0.00229	0.135	0.289	0.0188	0.12	0.0489	0.0725	0.0118	0.121	0.415	0.000775	0.0511	0.0238	0.033	0.271	0.265	0.0516	0.452	0.225	0.379	15319	313
SMS	FAIM2	0.00187	0.022	0.0614	0.0334	0.11	0.112	0.999	0.376	0.0395	0.101	0.271	0.000195	0.0217	0.0913	6.6e-09	0.0172	0.00287	0.145	0.00985	0.0123	0.0327	0.185	0.000244	0.0527	0.0534	0.133	0.00763	0.274	0.2	15333	5602
SNORA55	CHD1	1.12e-06	0.134	0.113	0.0379	0.128	0.0175	0.999	0.0559	0.628	0.219	0.447	0.0187	0.126	0.00026	0.00196	0.224	0.0272	0.197	0.000749	0.000435	0.051	0.0946	0.201	0.508	0.165	0.37	0.133	0.0773	0.0675	15404	3495
SNX21	ZWILCH	0.000279	0.0183	5.41e-06	0.253	0.229	0.206	0.999	0.253	0.00268	0.418	0.0071	0.00976	0.00545	0.0102	0.00275	0.0577	0.133	0.00726	0.159	0.0107	0.181	0.061	0.0112	0.105	0.18	0.0786	0.216	0.231	0.256	15559	18991
SNX7	MAST1	7.72e-05	0.182	0.169	0.0514	0.0516	0.181	1	0.164	0.253	0.00857	0.149	0.0124	0.022	0.204	6.35e-05	0.0253	0.0936	0.0289	0.138	0.017	0.121	0.154	0.00294	0.227	0.0131	0.0621	0.189	0.469	0.146	15574	9678
SOBP	CBX4	0.00315	0.0305	1.5e-07	0.106	0.00459	0.0669	0.999	0.522	0.105	0.211	0.0417	0.00185	0.339	0.00096	0.00846	0.0614	0.138	0.101	0.138	0.00417	0.186	0.0604	0.00163	0.297	0.00533	0.0619	0.0709	0.0238	0.154	15579	2877
SORBS2	TRIM28	0.000247	0.11	2.24e-08	0.192	0.0593	0.0719	0.999	0.271	0.433	0.0614	0.214	0.00823	0.269	0.0447	0.0305	0.145	0.227	0.0114	0.15	0.197	0.106	0.262	0.349	0.0292	0.0605	0.189	0.255	0.119	0.202	15595	17194
SORBS2	UHRF1	2.16e-07	0.172	6.7e-08	4.05e-06	0.0639	0.216	1	0.312	0.0223	0.00783	0.00763	0.000599	0.0806	0.000539	0.00639	0.0561	0.0613	0.0355	0.0468	0.0422	0.0876	0.0309	0.00784	0.00132	0.0741	0.606	0.0671	0.189	0.341	15595	17671
SOX5	RUNDC3B	0.0152	0.0133	0.00426	0.231	0.0467	0.0133	1	0.352	0.0573	0.0742	0.214	6.15e-06	0.0588	0.048	0.000112	0.173	0.135	0.0404	0.0503	0.0258	0.00722	0.0723	0.153	0.03	0.145	0.0628	0.32	0.102	0.119	15621	14238
SPDEF	LGALS7	0.000111	0.447	0.0232	0.0986	0.242	0.241	0.999	0.113	0.12	0.126	0.186	0.00356	0.127	0.0349	0.0432	0.365	0.0308	0.00096	0.00468	0.0646	0.0736	0.108	0.0644	0.432	0.0194	0.142	0.0415	0.289	0.172	15696	9023
SPINT1	MDH1B	0.0039	0.0909	0.0494	0.0987	0.022	0.0611	0.303	0.0822	0.0882	0.314	0.0017	0.0768	0.0244	0.423	0.071	0.331	0.313	0.124	0.0245	0.00089	0.521	0.164	0.0141	0.356	0.0029	0.216	0.102	0.143	0.0388	15737	9766
SPRED1	LARP4B	0.0104	0.097	0.00101	0.0241	0.222	0.104	0.729	0.107	0.472	0.0947	0.0741	0.0146	0.0869	0.0484	6.3e-10	0.0512	0.0535	0.122	0.0812	0.0943	0.424	0.18	0.319	0.0998	0.162	0.35	0.015	0.253	0.0541	15761	8904
SRC	KIT	9.29e-05	0.0917	0.0212	0.265	0.197	0.000803	0.998	0.0407	0.104	0.0157	0.0741	8.59e-09	0.0373	0.0021	0.024	0.0109	0.0666	0.00357	0.208	0.163	0.000525	0.349	0.0477	0.0127	0.119	0.265	0.283	0.248	0.0393	15807	8676
SRC	EGFR	0.00655	0.0693	0.0671	0.242	0.0258	0.164	0.2	0.0956	0.0144	0.132	0.0274	7.4e-10	0.143	0.000795	0.00574	0.167	0.0151	0.0468	0.111	0.000241	0.00422	0.109	0.0375	0.137	0.122	0.289	0.174	0.0302	0.0208	15807	5187
SRC	INSR	4.48e-06	0.00816	0.00176	0.000966	0.0868	0.368	0.999	0.023	0.0301	0.00846	0.0868	1.28e-07	0.0704	0.000148	0.00367	0.246	0.0294	0.114	0.199	0.0712	0.109	0.3	0.00069	0.00676	0.104	0.164	0.221	0.295	0.0528	15807	8111
SRC	RXRA	0.0218	0.164	0.0722	0.0749	0.176	0.607	0.761	0.102	0.19	0.131	0.00802	3.12e-05	0.0509	0.107	0.000378	0.00991	0.0983	0.128	6.05e-05	0.0744	0.00921	0.235	0.0026	0.165	0.0326	0.11	0.119	0.453	0.0144	15807	14256
SRC	KANK4	0.00285	0.0587	0.0087	0.0603	0.0518	0.0121	0.84	0.0217	0.577	0.00942	0.421	0.00248	0.0678	0.0015	0.0228	0.0728	0.0588	0.105	0.287	0.00442	0.0102	0.173	0.00763	0.13	0.201	0.0679	0.0969	0.079	0.0646	15807	8317
SRCRB4D	UTP14C	0.00139	0.256	0.0349	0.129	0.00105	0.0166	0.309	0.117	0.00905	0.0367	0.189	4.1e-05	0.138	0.244	0.00226	0.0681	0.294	0.267	0.116	0.0673	0.0951	0.514	0.38	0.245	0.0812	0.335	0.105	0.0286	0.00461	15806	17803
SRCRB4D	ZNF426	0.00015	0.401	0.048	0.00103	0.209	0.0348	0.999	0.279	0.00294	0.00083	0.637	0.00337	0.00212	0.0174	0.0922	0.304	0.0615	0.394	0.00993	0.19	0.117	0.061	0.304	0.0031	0.159	0.547	0.094	0.299	0.214	15806	18626
SRCRB4D	ZNF609	0.00144	0.639	0.0696	0.114	0.115	0.0374	0.309	0.0615	0.0805	0.0937	0.000861	0.0252	0.014	0.0324	0.00026	0.0559	0.279	0.181	0.0116	0.0594	0.111	0.124	0.0619	0.0364	0.174	0.0912	0.217	0.376	0.0331	15806	18766
SRCRB4D	B3GNT6	0.00405	0.057	0.14	0.0604	0.123	0.066	1	0.144	0.0694	0.0993	0.129	0.00108	0.0105	0.00322	3.39e-05	0.0447	0.053	0.418	9.35e-05	0.00716	0.488	0.156	0.271	0.0397	0.00841	0.396	0.0574	0.111	0.309	15806	1292
SRCRB4D	CD2AP	0.000401	0.00021	0.0525	0.019	0.245	0.208	0.999	0.012	0.0134	0.0261	0.148	0.00413	0.106	0.147	0.0263	0.156	0.401	0.04	0.00543	0.0159	0.435	0.115	0.0338	0.00986	0.184	0.281	0.208	0.0149	0.363	15806	3158
SRCRB4D	LPPR3	0.000187	0.134	0.0213	0.000331	0.1	0.19	0.999	0.649	0.215	0.0241	0.267	3.79e-05	0.0141	0.0177	1.37e-13	0.353	0.0222	0.364	0.00467	0.00418	0.0845	0.061	0.416	0.408	0.0792	0.574	0.0507	0.0531	0.0627	15806	9270
SRGAP1	CDK16	1.38e-06	0.255	0.18	0.128	0.433	0.000517	0	0.139	0.047	0.012	0.00425	1.14e-05	0.00428	0.223	0.0402	0.263	0.132	0.0274	8.02e-05	0.0433	0.252	0.156	0.165	0.0391	0.0905	0.287	0.283	0.163	0.0286	15815	3296
SRGAP1	KIT	6.48e-06	0.288	0.0324	0.11	0.203	0.0426	0.997	0.144	0.221	0.000141	0.079	8.38e-07	0.0588	0.0129	0.0542	0.0375	0.15	0.015	0.0684	0.139	0.186	0.219	0.122	0.0313	0.283	0.228	0.115	0.391	0.00919	15815	8676
SRGAP1	MAST1	7.67e-06	0.457	0.14	0.011	0.0216	0.0673	0.999	0.337	0.0763	0.00978	0.162	8.87e-05	0.000371	0.00979	0.000137	0.0831	0.0534	0.0766	0.107	0.00645	0.48	0.258	0.187	0.0402	0.032	0.199	0.243	0.397	0.0272	15815	9678
SRGAP1	PI4KA	0.000176	0.156	0.0376	0.133	0.0924	0.000741	0.303	0.173	0.111	0.0715	0.0598	0.000221	0.0017	0.0679	0.0146	0.196	0.097	0.17	0.0125	0.0161	0.129	0.00747	0.193	0.211	0.109	0.48	0.0867	0.052	0.0414	15815	12292
SRGAP1	TEK	2.69e-05	0.119	0.00601	0.00635	0.278	0.349	0.672	0.0558	0.262	0.00269	0.0605	1.09e-07	0.207	0.074	0.00228	0.0946	0.201	0.111	0.163	0.0157	0.418	0.152	0.0249	0.0253	0.047	0.554	0.102	0.44	0.0416	15815	16437
SRRD	INCA1	0.000111	0.307	0.0746	0.0143	0.283	0.131	0.512	0.069	0.172	0.000579	0.00151	0.00207	0.0218	0.00484	0.0894	0.029	0.217	0.125	0.0357	0.00559	0.444	0.444	0.16	0.0605	0.246	0.248	0.135	0.421	0.0458	15836	8069
ST3GAL2	LGI1	0.0066	0.019	0.107	0.0919	0.29	0.0018	0.306	0.0468	0.0992	0.0167	0.208	0.00177	0.0324	0.00273	1.29e-06	0.0591	0.229	0.119	0.1	0.0114	0.0996	0.461	0.495	0.227	0.0236	0.353	0.166	0.106	0.315	15887	9028
ST3GAL2	RALGAPB	0.000527	0.00608	0.00298	0.0693	0.156	0.304	0.999	0.225	0.774	0.0166	0.0425	0.0233	0.00678	0.0518	0.00132	0.0508	0.00484	0.166	0.00923	0.0566	0.424	0.061	0.285	0.0648	0.128	0.0608	0.209	0.275	0.643	15887	13473
ST3GAL3	FOXO1	0.000479	0.0149	0.14	0.0352	0.273	0.156	0.398	0.27	0.22	0.0233	0.00204	2.02e-05	0.269	0.397	0.108	0.000137	0.265	0.187	0.0356	0.0102	0.103	0.061	0.0502	0.139	0.0813	0.716	0.188	0.515	0.039	15888	6307
ST3GAL3	GSR	1.21e-07	0.0346	0.00246	0.138	0.139	0.0372	0.999	0.0651	0.28	9.36e-05	0.372	1.14e-05	0.0147	0.158	0.0033	0.094	0.0165	0.0535	0.0153	0.0857	0.0855	0.0395	0.00559	0.107	0.0218	0.999	0.35	0.208	0.272	15888	7145
STAB2	CHCHD3	0.00709	0.0143	0.0154	0.128	0.603	0.108	0.243	0.662	0.0631	0.0587	0.215	0.00294	0.0936	0.0499	0.0518	0.00521	0.036	0.102	0.0862	0.293	0.1	0.172	0.171	0.0149	0.181	0.145	0.486	0.628	0.324	15911	3488
STAC	OSBP2	0.000753	0.108	0.000272	0.272	0.36	0.00947	0.309	0.127	0.00403	0.0025	0.206	0.00297	0.114	0.126	0.000106	0.0922	0.0692	0.107	0.413	0.273	0.0608	0.0758	0.00256	0.026	0.0155	0.503	0.0311	0.379	0.43	15914	11676
STAC3	LGALS4	0.000123	0.0113	0.000985	0.0341	0.322	0.0477	1	0.191	0.13	0.147	0.154	0.128	0.0213	0.0426	0.0224	0.0506	0.0721	0.0149	0.0438	0.11	0.102	0.157	0.103	0.0169	0.06	0.109	0.278	0.0929	0.163	15913	9021
STAT5B	TYK2	0.000184	0.0721	3.02e-05	0.00424	0.0154	0.102	1	0.0139	0.355	0.00828	0.251	2.17e-06	0.00539	0.0658	0.0122	0.305	0.0375	0.203	0.00438	0.00157	0.347	0.0223	0.278	0.219	0.0256	0.468	0.182	0.134	0.386	15943	17510
STAT6	ZWILCH	0.00378	0.0723	0.000127	0.152	0.136	0.201	0.999	0.293	0.104	0.0132	0.498	0.0136	0.0283	0.00155	0.0166	0.0387	0.147	0.0331	0.372	0.00182	0.565	0.124	0.0847	0.0635	0.228	0.0631	0.0697	0.0485	0.418	15944	18991
STAT6	KIAA0391	9.2e-06	0.0299	0.00822	0.206	0.478	0.0175	0.323	0.00288	0.00138	0.00581	0.021	2.03e-06	0.00397	0.0579	0.0194	0.0898	0.151	0.0172	0.233	0.0114	0.00248	0.514	0.137	0.151	0.11	0.999	0.0655	0.244	0.0592	15944	8516
STEAP4	TRAIP	3.75e-05	0.377	2.57e-10	0.0409	0.162	0.119	0.999	0.0155	0.0967	0.0119	0.0587	0.00011	0.0517	0.314	0.0311	0.0225	0.119	0.017	0.00261	0.224	0.00581	0.0698	0.11	0.139	0.167	0.0656	0.395	0.0376	0.0366	15953	17141
STEAP4	TYMS	6.83e-05	0.105	1.93e-08	0.0263	0.216	0.134	0.243	0.136	0.0145	0.0558	0.175	0.017	0.117	0.00279	0.0504	0.0185	0.0192	0.0635	0.168	0.12	0.31	0.345	0.0457	0.15	0.00651	0.205	0.373	0.00812	0.012	15953	17512
STIL	TMEM66	1.99e-05	0.0949	0.0509	0.0479	0.311	0.00325	0.243	0.0171	0.277	0.00241	0.0383	1.68e-09	0.0116	0.248	0.00321	0.00289	0.0485	0.0684	0.0578	0.0792	0.00533	0.275	0.0229	0.00669	0.314	0.999	0.0687	0.0803	0.154	15955	16885
STIL	ADAMTSL3	0.000106	0.012	9.69e-07	0.64	0.463	0.0477	0.999	0.0813	0.588	0.105	0.161	6.49e-08	0.00661	0.00338	3.36e-11	0.000732	0.0318	0.0434	0.162	0.145	0.122	0.086	0.00375	0.107	0.207	0.217	0.656	0.125	0.514	15955	289
STIL	LCN15	2.97e-06	0.0198	0.0722	0.412	0.0454	0.0186	0.309	0.0599	0.0779	0.0724	0.00634	2.8e-07	0.0489	0.0133	4.18e-06	0.00903	0.0906	0.129	0.288	0.0392	0.29	0.0717	0.00254	0.0828	0.0885	0.178	0.181	0.362	0.291	15955	8957
STK32C	LBR	0.0058	0.018	0.0385	0.167	0.146	0.014	0.456	0.115	0.0923	0.0448	0.42	0.00971	0.386	0.000252	0.000384	0.22	0.0663	0.0486	0.00306	0.0456	0.247	0.0338	0.166	0.00788	0.0205	0.12	0.256	0.143	0.0735	15971	8926
STRA6	OR52W1	0.000536	0.202	0.0664	0.0251	0.103	0.273	0.243	0.0929	0.0779	0.0288	0.12	0.00294	0.00579	0.0137	0.0134	0.103	0.0152	0.000236	0.000137	0.0324	0.462	0.373	0.0503	0.132	0.0293	0.529	0.0102	0.192	0.0495	15994	11539
STRN4	LAMB2	2.21e-05	0.0529	0.0059	0.203	0.00866	0.139	1	0.212	0.147	0.121	0.57	2.45e-09	0.0272	0.168	0.000623	0.00324	0.187	0.111	0.000545	0.0451	0.272	0.0377	0.188	0.0976	0.308	0.549	0.191	0.0911	0.0797	16002	8885
SUPT7L	HAS3	0.000281	0.0112	0.00981	0.135	0.188	0.00932	0.999	0.279	0.0556	0.0316	0.0646	1.64e-06	0.0131	0.00657	0.277	0.045	0.268	0.0205	0.185	0.000255	0.433	0.061	0.151	0.395	0.204	0.999	0.42	0.015	0.0623	16073	7290
SYNJ2	CLCNKB	0.000219	0.0209	0.00179	0.318	0.0987	0.0263	0.998	0.0287	0.0571	0.0193	0.17	0.154	0.00542	0.00544	0.0143	0.251	0.00138	0.0023	0.199	0.105	0.369	0.115	0.00358	0.0891	0.24	0.0967	0.0524	0.0145	0.17	16127	3643
SYNPO2L	NPY5R	0.00172	0.0753	0.124	0.106	0.61	0.0133	1	0.19	0.0492	0.114	0.0861	0.0273	0.132	0.00897	0.1	0.0431	0.0688	0.146	0.00396	0.0336	0.0638	0.348	0.035	0.00673	0.0597	0.0747	0.328	0.0301	0.0564	16129	11010
SYT8	C6orf165	4.59e-05	0.148	0.0558	0.442	0.213	0.172	0.626	0.317	0.0283	0.0677	0.135	0.0256	0.174	0.00255	0.0357	0.102	0.166	0.0218	0.0424	0.0316	0.013	0.0517	0.0261	0.0812	0.116	0.0247	0.181	0.298	0.0639	16153	2466
TAAR5	NOS2	0.000193	0.042	0.156	0.00356	0.125	0.215	0.255	0.255	0.0423	0.0816	0.0611	9.13e-06	0.118	0.00937	0.00119	7.82e-05	0.104	0.229	0.117	0.0911	0.115	0.087	0.104	0.0402	0.2	0.0223	0.0258	0.0179	0.0284	16163	10942
TAAR5	ERBB2	1.58e-06	0.231	0.016	0.0295	0.328	0.128	0.809	0.0331	0.0253	0.0107	0.0868	0.000978	0.515	0.0113	0.00224	0.00216	0.121	0.193	0.0233	0.0155	0.181	0.0294	0.0432	0.498	0.11	0.0486	0.0471	0.121	0.289	16163	5434
TAAR8	NOS2	9.86e-08	0.0507	0.156	0.00153	0.125	0.177	1	0.262	0.00711	0.0816	0.0737	0.00152	0.158	0.00936	0.00119	0.00843	0.111	0.224	0.0135	0.0911	0.1	0.087	0.102	0.0339	0.219	0.0224	0.0726	0.177	0.0184	16165	10942
TAF1B	SNTB2	8e-05	0.0172	0.0179	0.0485	0.188	0.0182	0.512	0.352	0.0268	0.166	0.0646	3.8e-05	0.00378	0.0944	0.00257	0.0584	0.063	0.0554	0.137	3.31e-05	0.325	0.0072	0.0926	0.0851	0.107	0.999	0.253	0.0157	0.0137	16191	15540
TANC1	MAST1	0.00127	0.00318	0.0217	0.016	0.055	0.178	0.999	0.259	0.132	0.0191	0.136	0.00287	0.000651	0.0992	8.63e-06	0.00376	0.0951	0.0338	0.25	0.0223	0.101	0.181	0.0425	0.16	0.00514	0.189	0.186	0.226	0.203	16216	9678
TBK1	JAK2	7.02e-05	0.214	0.0233	0.0404	0.145	0.0974	0.448	0.0157	0.0914	0.1	0.0253	0.00273	0.134	0.106	0.0119	0.577	0.102	0.129	0.0104	0.0699	0.156	0.137	0.168	0.04	0.625	0.37	0.284	0.126	0.265	16314	8278
TBX4	HNRNPR	0.0107	0.0688	0.000187	0.0323	0.0138	0.029	1	0.0804	0.0994	0.131	0.444	0.00119	0.00562	0.0236	0.00165	0.032	0.097	0.0316	0.199	0.111	0.433	0.119	0.0319	0.0304	0.0186	0.00225	0.571	0.203	0.272	16336	7596
TCEB3	GSR	0.000308	0.612	0.000194	0.27	0.0645	0.0307	0.999	0.0181	0.116	0.00762	0.144	0.000618	0.0288	0.578	0.0162	0.0204	0.008	0.017	0.0192	0.12	0.21	0.053	0.0149	0.186	0.061	0.999	0.267	0.651	0.0186	16360	7145
TCF21	TOP2A	0.000452	0.0279	1.12e-06	0.135	0.414	0.0926	0.951	0.557	7.86e-08	0.286	0.0551	0.00328	0.109	0.00624	0.00139	0.000739	0.0729	0.0113	0.254	0.0778	0.115	0.0287	0.0375	0.081	0.437	0.0455	0.133	0.139	0.0326	16367	17054
TCP11L2	CADM2	0.000233	0.203	0.0208	0.0813	0.111	0.205	0.513	0.0947	0.113	0.00608	0.274	0.0253	0.0373	0.0519	5.1e-06	0.0197	0.279	0.1	0.081	0.064	0.25	0.0349	0.0492	0.123	0.0297	0.146	0.311	0.328	0.237	16390	2717
TEK	CHEK1	0.000885	0.0955	0.000832	0.11	0.0732	0.153	0.11	0.0603	0.0484	0.141	0.0294	0.046	0.0153	0.0168	0.0076	0.0244	0.0285	0.00578	0.0412	0.0291	0.026	0.157	0.405	0.0739	0.0116	0.999	0.0688	0.0549	0.287	16437	3505
TEK	BMP1	0.00144	0.145	0.00172	0.192	0.221	0.22	0.999	0.0482	0.122	0.118	0.272	0.000712	0.13	0.123	0.00572	0.0921	0.00908	0.132	0.372	0.0157	0.0224	0.153	0.302	0.0983	0.00473	0.243	0.198	0.0438	0.237	16437	1490
TEK	CYB561	0.000813	0.048	2.73e-05	0.155	0.243	0.0291	0.11	0.0663	0.16	0.0499	0.73	0.00274	0.128	0.0172	0.0574	0.0571	0.159	0.0141	0.0208	0.0991	0.415	0.511	0.0692	0.0289	0.0283	0.0444	0.33	0.251	0.036	16437	4320
TEK	PIP4K2C	0.00174	0.0322	0.00241	0.0117	0.387	0.0998	1	0.0559	0.111	0.132	0.0928	0.00953	0.226	0.139	0.00258	0.000257	0.283	0.0319	0.206	0.0694	0.196	0.14	0.00635	0.0547	0.393	0.203	0.0183	0.0767	0.158	16437	12357
TEK	TMEM184B	0.00334	0.00904	0.00128	0.0948	0.252	0.0155	1	0.784	0.0241	0.0522	0.116	0.000158	0.0131	0.16	0.000418	0.000921	0.00658	0.0391	0.338	0.0509	0.257	0.406	0.133	0.0277	0.0294	0.0929	0.191	0.159	0.092	16437	16788
TFPI2	EIF2AK1	3.22e-06	0.205	0.000748	0.0491	0.137	0.0167	0.177	0.0456	0.0153	0.0306	0.409	0.0509	0.0167	0.328	0.0422	0.156	0.216	0.0357	0.2	0.0347	0.0423	0.456	0.242	0.0391	0.286	0.204	0.282	0.312	0.521	16490	5216
TFPI2	PPM1D	1.98e-05	0.138	0.0455	0.0128	0.302	0.0356	0.593	0.0204	0.0582	0.0803	0.0583	2.1e-07	7.5e-06	0.0153	0.0644	0.0516	0.146	0.329	0.0213	0.041	0.0986	0.0328	0.00635	0.117	0.0908	0.0506	0.141	0.024	0.298	16490	12771
TGFB1	ABLIM2	0.000996	0.00828	0.149	0.392	0.57	0.00812	0.999	0.167	0.0278	0.0614	0.00145	7.5e-05	0.0272	0.000504	0.0359	0.0148	0.134	0.00826	0.281	0.0718	0.196	0.209	0.113	0.0363	0.162	0.216	0.0856	0.251	0.0628	16499	106
TGFB1	CLDN4	0.00162	0.0634	0.00653	0.0323	0.0278	0.119	0.577	0.0339	0.00843	0.0437	0.0887	3.03e-05	0.0816	0.0314	0.00407	0.045	0.0819	0.0102	0.000432	0.0254	0.163	0.361	0.3	0.189	0.0991	0.0936	0.0742	0.101	0.431	16499	3661
TGFBR2	LMNB1	0.0006	0.00972	6.7e-07	0.000594	0.0844	0.109	0.999	0.407	0.106	0.0353	0.139	5.86e-05	0.0224	0.0245	0.083	0.584	0.122	0.0234	0.000495	0.00742	0.0202	0.483	0.00972	0.228	0.129	0.122	0.143	0.155	0.0242	16504	9127
TGFBR3	TRAF2	0.00125	0.0125	4.72e-06	0.343	0.243	0.156	0.999	0.114	0.0583	0.0873	0.00573	8.19e-06	0.0601	0.114	0.001	0.0589	0.234	0.0634	0.264	0.0827	0.0191	0.193	0.00213	0.413	0.01	0.0507	0.112	0.0043	0.273	16505	17131
TGFBR3	CHST6	0.000677	0.0068	0.000562	0.0314	0.047	0.118	1	0.0943	0.0792	0.307	0.00114	0.00173	0.393	0.0153	0.167	0.0945	0.00831	0.078	0.0423	0.0875	0.116	0.292	5.51e-06	0.408	0.0385	0.0464	0.0129	0.0468	0.18	16505	3579
TIGD3	PDGFRA	0.0111	0.0603	0.000192	0.106	0.34	0.00762	1	0.115	0.0419	0.00441	0.0333	0.00175	0.00622	0.011	0.0114	0.0416	0.0116	0.104	0.248	0.0021	0.212	0.183	0.192	0.214	0.142	0.526	0.399	0.299	0.0247	16581	12075
TJP1	BRD3	0.00991	0.0105	0.00333	0.314	0.384	0.468	0.365	0.33	0.171	0.0114	0.00739	0.0112	0.0381	0.00362	0.0352	0.192	0.00604	0.102	0.191	0.102	0.0031	0.113	0.0506	0.0509	0.00374	0.0648	0.157	0.568	0.146	16612	1540
TJP1	MAST1	1.52e-05	0.0699	9.25e-05	0.0225	0.0162	0.194	0.999	0.0858	0.0899	0.0752	0.136	0.00248	0.0372	0.102	5.95e-05	0.194	0.0225	0.104	0.217	0.000395	0.00888	0.0226	0.253	0.289	0.000153	0.166	0.0544	0.415	0.0206	16612	9678
TLR7	GART	0.00873	0.00524	0.0692	0.000795	0.0892	0.0629	0.303	0.171	0.0161	0.0885	0.318	0.0512	0.111	0.183	0.286	0.0797	0.0223	0.0947	0.131	0.0103	0.274	0.242	0.0411	0.0378	0.137	0.139	0.0219	0.0264	0.056	16639	6535
TMC2	MYOD1	6.99e-07	0.0649	0.000231	0.247	0.133	0.0338	0.199	0.118	0.116	0.0196	0.42	0.000143	0.0242	0.108	1.92e-06	0.0729	0.0944	0.00903	0.06	0.0135	0.108	0.387	0.0466	0.217	0.0447	0.27	0.0747	0.259	0.12	16668	10466
TMEM106C	LRCH1	2.56e-06	0.111	0.000989	0.11	0.17	0.0607	0.309	0.259	0.0252	0.0777	0.108	0.0165	0.0361	0.0227	0.00311	0.108	0.0322	0.00387	0.00463	0.0447	0.334	0.135	0.0134	0.0399	0.249	0.52	0.315	0.039	0.00929	16704	9276
TMEM132D	PCDH20	0.000928	0.0458	0.106	0.116	0.194	0.0394	0.526	0.211	0.0696	0.0106	0.0123	0.0133	0.0192	0.0421	5.57e-06	0.164	0.102	0.215	0.0388	0.00019	0.511	0.217	0.123	0.0832	0.173	0.173	0.137	0.327	0.016	16731	11928
TMEM184B	KIT	0.00116	0.186	0.0915	0.0981	0.148	0.0139	0.999	0.38	0.238	0.0642	0.00325	0.000273	0.0376	0.00867	0.00886	0.0254	0.0573	0.00183	0.351	0.00473	0.0224	0.0589	0.0411	0.0127	0.209	0.365	0.0612	0.111	0.009	16788	8676
TMEM194A	CHD1	0.000163	0.00298	0.0302	0.0738	0.0151	0.0826	0.998	0.275	0.0305	0.0131	0.78	0.00223	0.214	0.000261	0.036	0.0448	0.0401	0.311	0.00147	0.112	0.0236	0.0897	0.066	0.0161	0.0654	0.454	0.0357	0.0998	0.0927	16800	3495
TMEM200B	MRPS18A	0.00211	0.0632	0.000471	0.0177	0.0645	0.152	0.303	0.143	0.0229	0.0758	0.347	0.137	0.22	0.168	0.231	0.197	0.0218	0.000153	0.0169	0.0152	0.0708	0.0205	0.229	0.244	0.205	0.551	0.237	0.207	0.00961	16807	10199
TMEM67	LRAT	0.00615	0.0362	0.0943	0.0961	0.0567	0.0756	0.647	0.33	0.0938	0.294	0.0017	0.000345	0.00023	0.151	0.000907	0.3	0.0375	0.085	0.0125	0.442	0.268	0.531	0.152	0.00556	0.0464	0.348	0.0564	0.537	0.00527	16886	9274
TMEM71	TYMS	0.000281	0.251	7.73e-08	0.119	0.285	0.108	0.177	0.252	0.0211	0.0217	0.167	0.000209	0.000499	0.000856	0.00369	0.0514	0.0371	0.01	0.24	0.0188	0.461	0.0495	0.00238	0.0174	0.136	0.454	0.045	0.0416	0.0109	16890	17512
TMTC3	KIT	8.53e-05	0.137	0.0752	0.0193	0.204	0.0306	0.999	0.328	0.269	0.00102	0.127	0.000915	0.0513	0.0378	3.16e-08	0.0485	0.000552	0.0453	0.313	0.266	0.0223	0.417	0.257	0.0729	0.363	0.441	0.329	0.33	0.0199	16951	8676
TMTC3	PI4KA	0.000395	0.184	0.108	0.0242	0.0736	0.000119	1	0.0706	0.0269	0.103	0.0663	0.00987	0.0443	0.21	0.00965	0.235	0.0116	0.407	0.024	0.0397	0.142	0.0136	0.37	0.0131	0.413	0.517	0.354	0.013	0.118	16951	12292
TMTC3	TYK2	3.06e-08	0.0758	0.00852	0.0107	0.0232	0.271	0.999	0.211	0.166	0.00573	0.461	0.00159	0.00135	0.024	0.000842	0.0187	0.011	0.0518	2.81e-05	0.012	0.425	0.209	0.368	0.0921	0.046	0.27	0.247	0.178	0.607	16951	17510
TNFRSF12A	TEK	0.00599	0.17	0.00627	0.000113	0.0507	0.351	0.412	0.0727	0.179	0.0737	0.0469	1.19e-06	0.0352	1.84e-05	0.000232	0.105	0.253	0.262	0.0113	0.0091	0.257	0.385	0.105	0.0738	0.0508	0.373	0.0512	0.398	0.0266	16974	16437
TNFSF11	DNMT1	1.84e-06	0.113	3.78e-05	0.00162	0.147	0.126	0.381	0.0687	0.0841	0.00179	0.557	0.00176	0.012	0.0309	0.257	0.0277	0.056	0.0308	0.0964	0.0588	0.0936	0.224	0.0103	0.0201	0.0111	0.681	0.122	0.00788	0.292	16990	4884
TNFSF4	GDF15	1.89e-05	0.156	0.221	0.165	0.219	0.0245	0.999	0.522	0.0449	0.00546	0.2	0.0246	3.36e-05	0.0246	0.00982	0.0627	0.0322	0.0786	0.141	0.0321	0.108	0.284	0.0567	0.0459	0.0877	0.42	0.37	0.0575	0.0843	16997	6611
TNKS2	DNMT1	0.000134	0.175	6.75e-07	0.0137	0.0224	0.0407	0.962	0.152	0.0679	0.00282	0.419	0.145	0.00291	0.0493	0.0227	0.252	0.0197	0.275	0.0787	0.316	0.247	0.108	0.0549	0.0198	0.176	0.489	0.21	0.0316	0.171	17008	4884
TNKS2	MTOR	0.0026	0.00197	0.0489	0.583	0.032	0.00117	0.999	0.0249	0.001	0.347	0.496	0.00103	0.119	0.0582	0.0055	0.0543	0.00847	0.212	0.0508	0.385	0.187	0.0545	0.0356	0.112	0.0599	0.252	0.0738	0.00708	0.192	17008	10327
TNNT3	DTX2	0.0117	0.0854	2.88e-09	0.0428	0.0896	0.026	1	0.0678	0.00123	0.0791	0.597	0.0316	0.0292	0.00249	0.00999	0.384	0.134	0.0204	0.257	0.106	0.00839	0.351	0.00586	0.05	0.146	0.32	0.15	0.11	0.477	17019	5010
TOP1	BIRC3	0.0197	0.0756	0.0884	0.216	0.259	0.0108	0.999	0.108	0.0488	0.111	0.222	0.0082	0.0016	0.105	0.00107	0.217	0.0743	0.118	0.00443	0.00379	0.104	0.0571	3.05e-06	0.00136	0.111	0.999	0.211	0.0175	0.32	17053	1468
TOP2A	EGFR	0.000727	0.0339	0.0468	0.119	0.0469	0.324	0.34	0.0646	0.129	0.065	0.134	1.12e-07	0.00541	0.0292	0.00542	0.172	0.478	0.0473	0.00872	0.0264	0.000276	0.0782	0.176	0.166	0.00766	0.0234	0.216	0.276	0.338	17054	5187
TOP2A	FLT3	0.000425	0.45	0.000173	0.118	0.242	0.0925	0.999	0.0624	0.0484	0.00675	0.116	3.83e-10	0.00426	0.0467	8.95e-06	0.00875	0.0184	0.0294	0.299	0.0292	0.0814	0.491	0.0646	0.0679	0.158	0.671	0.247	0.123	0.0587	17054	6223
TOP2A	ABL1	0.00404	0.0813	0.0367	0.13	0.287	0.114	0.999	0.241	0.0441	0.0708	0.0483	0.0106	0.0625	0.0949	1.01e-13	0.404	0.502	0.242	0.0543	0.000826	0.0414	0.136	0.0662	0.319	0.00621	0.218	0.138	0.0771	0.054	17054	103
TOP2A	BCL2L2	1.03e-09	0.0813	0.0034	0.0732	0.364	0.0225	0.999	0.0108	0.0469	0.134	0.00317	3.34e-06	0.0167	0.315	0.000741	0.38	0.421	0.0462	0.0274	0.101	0.00133	0.217	0.141	0.00796	0.239	0.176	0.316	0.822	0.0988	17054	1401
TOP2A	POLA1	0.00711	0.166	0.0634	0.113	0.0472	0.0687	0.381	0.587	0.0546	0.17	0.153	0.000127	0.00724	0.0832	0.0171	0.394	0.0061	0.00555	0.127	0.0313	0.0536	0.138	0.00764	0.00458	0.271	0.0747	0.137	0.0923	0.00421	17054	12614
TOP2A	PIM1	1.77e-05	0.115	0.00348	0.331	0.0339	0.0249	1	0.0442	0.00999	0.17	0.0646	4.84e-05	0.206	0.0617	0.00015	0.316	0.316	0.079	0.24	0.0638	0.0529	0.194	0.118	0.194	0.0665	0.367	0.168	0.0197	0.363	17054	12346
TPM1	TEK	0.00016	0.113	0.0276	0.0102	0.0947	0.00939	0.499	0.0117	0.217	0.0502	0.104	8.92e-08	0.298	0.0191	0.00383	0.0972	0.185	0.142	0.0842	0.0188	0.376	0.0533	0.0184	0.0984	0.0153	0.541	0.15	0.401	0.0545	17096	16437
TPX2	TSPYL1	0.000472	0.208	0.00367	0.304	0.08	0.327	0.998	0.233	0.0236	0.199	0.0035	2.07e-07	0.000172	0.421	3.34e-10	0.00569	0.13	0.000447	0.00383	0.000188	0.47	0.0479	0.0202	0.0493	0.0287	0.136	0.0175	0.16	0.141	17125	17353
TPX2	ZBTB47	0.00361	0.125	0.00953	0.0112	0.124	0.00054	0.998	0.139	0.0873	0.0939	0.0856	0.00783	0.00292	0.249	1.68e-08	0.43	0.188	0.13	0.105	0.0109	0.119	0.103	0.00561	0.00639	0.0798	0.152	0.0315	0.0302	0.509	17125	18267
TPX2	RFPL4B	0.000254	0.208	0.0153	0.0167	0.0758	0.0985	0.419	0.233	0.0365	0.119	0.00425	0.00167	0.00493	0.388	9.98e-10	0.0323	0.045	0.00155	0.0459	0.00392	0.447	0.0495	0.134	0.0136	0.0406	0.133	0.229	0.0191	0.0645	17125	13721
TRADD	IFNA21	0.000351	0.405	0.0397	0.13	0.395	0.247	0.999	0.119	0.106	0.0455	0.00852	7.65e-06	0.011	0.0146	0.000298	0.357	0.0137	0.00284	0.0449	0.00237	0.059	0.322	0.0316	0.0375	0.0207	0.288	0.0832	0.455	0.0254	17129	7877
TRDN	LGALS3BP	0.00196	0.127	8.81e-06	0.187	0.00215	0.254	0.177	0.264	0.0139	0.151	0.248	0.000324	0.0676	0.00316	0.0071	0.028	0.0444	0.0765	0.00482	0.235	0.408	0.0254	0.0152	0.193	0.101	0.0621	0.113	0.0455	0.138	17161	9019
TROAP	TNFSF13	0.00295	0.267	0.089	0.336	0.00441	0.358	0.999	0.241	0.0321	0.41	0.161	3.37e-09	2.17e-07	0.00655	0.00212	0.0618	0.0947	0.0007	0.299	0.0263	0.0926	0.292	0.00217	0.0122	0.15	0.431	0.247	0.486	0.0476	17268	16993
TRPC5	EGLN2	0.000793	0.235	9.89e-05	0.503	0.0256	0.207	0.381	0.116	0.0142	0.0738	0.237	0.119	0.00338	0.0114	0.0269	0.464	0.0511	0.0355	0.0643	0.0111	0.143	0.157	0.00152	0.0427	0.0566	0.0758	0.375	0.117	0.125	17277	5190
TSC22D4	UTP14C	0.000572	0.0354	0.0214	0.0345	0.123	0.109	0.243	0.157	0.0758	0.0154	0.00425	0.000139	0.00829	0.282	0.00758	0.143	0.22	0.205	0.0637	0.113	0.173	0.548	0.074	0.187	0.00386	0.422	0.108	0.0838	0.00662	17304	17803
TSPAN31	CABLES2	0.0053	0.0568	0.00139	0.0241	0.173	0.116	0.348	0.556	0.0628	0.0138	0.227	0.00322	0.306	9.33e-05	0.0247	0.00173	0.19	0.0115	0.112	0.00146	0.229	0.0905	0.0787	0.085	0.0824	0.0724	0.361	0.0273	0.372	17341	2681
TSPYL5	AHI1	0.000227	0.0119	0.0198	0.641	0.305	0.0577	1	0.0913	0.112	0.00198	0.0741	9.67e-05	0.0526	0.0361	0.0494	0.00252	0.0956	0.201	0.000202	0.000275	0.571	0.062	0.14	0.0233	0.0211	0.195	0.088	0.0272	0.161	17356	428
TTC7A	NFAT5	0.00012	0.126	6.48e-06	0.0396	0.188	0.256	0.593	0.363	0.0484	0.148	0.0535	6.59e-06	0.0258	0.163	0.0126	0.099	0.121	0.0701	0.186	1.2e-05	0.286	0.782	0.0424	0.0182	0.307	0.321	0.168	0.00949	0.147	17408	10771
TTPAL	BMPER	1.1e-06	0.00351	0.00795	0.148	0.0486	0.0241	0.591	0.118	0.0217	0.0239	0.0217	0.00645	0.098	0.188	0.000555	0.0503	0.0745	0.0153	0.0252	0.00493	0.00733	0.172	0.126	0.02	0.107	0.328	0.279	0.0576	0.0282	17432	1500
TTYH3	ZRANB1	0.00838	0.00539	0.00103	0.122	0.0828	0.0156	0.529	0.0146	0.194	0.0588	0.0642	0.00371	0.23	0.0546	0	0.14	0.24	0.117	0.0127	0.00257	0.38	0.0385	0.0577	0.000641	0.0189	0.0813	0.404	0.0115	0.109	17437	18963
TUBA1A	TOP2B	7.69e-07	0.0257	0.0459	0.00561	0.0653	0.0366	0.183	0.231	0.0446	0.00314	0.183	0.0417	0.0871	0.000902	0.144	0.0869	0.336	0.208	0.00788	0.0886	0.0565	0.0228	0.0598	0.103	0.0703	0.14	0.0944	0.0661	0.377	17438	17055
TULP1	CPN1	0.00204	0.155	0.0632	0.116	0.143	0.00349	0.381	7.6e-05	0.0769	0.308	0.0904	0.00256	0.0485	0.121	1.41e-05	0.0228	0.182	0.122	0.03	0.385	0.41	0.011	0.112	0.161	0.148	0.114	0.15	0.14	0.393	17471	3984
TXLNA	TTPA	0.00186	0.57	0.0784	0.134	0.0428	0.357	0.6	0.171	0.00906	0.145	0.494	3.51e-06	0.0752	0.197	1.99e-05	0.0051	0.129	0.418	0.173	0.192	0.102	0.0169	0.00104	0.156	0.118	0.389	0.322	0.148	0.232	17487	17433
TXNDC12	COX4I1	1.42e-05	0.052	0.0577	0.0684	0.163	0.0762	0.499	0.155	0.148	0.00127	0.011	0.000848	0.000491	0.262	2.67e-06	0.0669	0.126	0.146	0.229	0.0193	0.466	0.187	0.000804	0.173	0.0475	0.142	0.0875	0.129	0.0809	17492	3945
TYK2	MTOR	0.000185	0.158	0.0208	0.0542	0.27	0.0388	1	0.00608	0.0125	0.0341	0.00674	0.00193	0.00435	0.0398	0.0134	0.26	0.137	0.249	0.0847	0.000994	0.0441	0.112	0.109	0.227	0.102	0.0603	0.465	0.0207	0.394	17510	10327
UGT1A1	HOXB5	0.0202	0.0646	0.0301	0.308	0.425	0.00542	1	0.0587	0.0209	0.292	0.383	0.0428	0.0597	0.0728	0.0744	0.00779	0.233	0.00291	0.000565	0.137	0.244	0.104	0.617	0.00324	0.193	0.0592	0.0726	0.068	0.209	17649	7629
ULBP2	TEDDM1	0.00227	0.0351	0.0225	0.0672	0.181	0.0901	0.998	0.161	0.0114	0.000666	0.534	0.00399	0.361	0.0333	0.146	0.103	0.0621	0.00543	0.195	0.0722	0.0474	0.46	0.13	0.00406	0.645	0.148	0.333	0.21	0.214	17675	16430
ULBP3	EXD3	0.000346	0.0945	0.0813	0.0115	0.307	0.174	1	0.336	0.125	0.123	0.000308	0.000777	0.0156	0.0529	3.04e-08	0.01	0.301	0.143	0.0351	0.0332	0.0706	0.424	0.00789	0.115	0.0396	0.043	0.106	0.999	0.0328	17676	5524
ULBP3	FAM53A	5.76e-05	0.00278	2.37e-05	0.263	0.0581	0.00706	1	0.494	0.0217	0.000256	0.0449	2.21e-05	0.0119	0.0786	0.0161	0.00167	0.116	0.229	0.0502	0.0776	0.251	0.342	0.0217	0.0472	0.207	0.0226	0.44	0.389	0.0201	17676	5833
USP44	DHFR	3.26e-07	0.171	0.0524	0.0104	0.205	0.0671	0.999	0.448	0.0329	0.000464	0.548	1.42e-05	0.28	0.284	0.00375	0.143	0.00764	0.0155	0.0485	0.000261	0.349	0.543	0.00495	0.13	0.137	0.386	0.0678	0.254	0.0878	17781	4683
USP49	TEK	0.00315	0.117	0.0273	5.41e-05	0.052	0.167	0.747	0.0289	0.00571	0.0315	0.00815	3.23e-07	0.221	0.0145	0.000375	0.0138	0.0673	0.0522	0.266	0.132	0.177	0.114	0.0491	0.279	0.0304	0.516	0.0148	0.276	0.235	17786	16437
VAMP3	TOP2A	0.000429	0.0889	2e-09	0.263	0.538	0.0206	0.729	0.374	0.0402	0.173	0.113	0.0111	0.0624	0.0114	0.0201	0.00935	0.185	0.000148	0.232	0.0432	0.624	0.313	0.0101	0.171	2.21e-05	0.096	0.652	0.0298	0.127	17820	17054
VEZT	AZI2	9.82e-07	0.0373	0.0779	0.00646	0.094	0.414	0.13	0.106	0.0204	0.000756	0.0169	0.027	0.194	0.0215	0.184	0.329	0.294	0.139	0.0195	0.0727	0.179	0.0943	0.385	0.309	0.0318	0.141	0.253	0.0162	0.0625	17862	1272
VGLL3	MAGEA11	6.35e-06	0.0678	6.46e-05	0.0746	0.00791	0.0659	0.341	0.0339	0.117	0.0265	0.362	0.00511	0.000474	0.174	0.0437	0.236	0.127	0.155	0.227	0.00533	0.0285	0.104	0.0183	0.0376	0.00946	0.0889	0.0152	0.414	0.143	17866	9512
VIM	SDCBP2	0.00167	0.000492	0.181	0.0269	0.19	0.0497	0.422	0.128	0.113	0.207	0.0245	0.0118	0.029	0.028	0.00194	0.0173	0.00587	0.0471	0.13	0.0169	0.36	0.125	0.00534	0.0652	0.494	0.936	0.24	0.218	0.0259	17872	14464
VPS35	SLC25A30	0.000887	0.000232	0.00273	0.0752	0.149	0.0622	1	0.041	0.0439	0.0554	0.423	0.000787	0.224	0.177	0.000234	0.0195	0.337	0.19	0.0335	0.0415	0.45	0.0277	0.0556	0.0858	0.0122	0.316	0.0953	0.181	0.00114	17909	15008
VSTM2A	SHCBP1	0.00317	0.127	0.0208	0.0591	0.073	0.0649	0.593	0.235	0.0371	0.03	0.000112	0.147	0.0928	0.0954	0.0228	0.0576	0.0369	0.155	0.167	0.0189	0.178	0.138	0.0346	0.0894	0.0729	0.999	0.0777	0.0177	0.0355	17936	14784
WAPAL	ZBTB17	0.00757	0.00031	0.032	0.288	0.379	0.000311	0.381	0.079	0.0125	0.216	0.0485	0.00162	0.0475	0.00188	0.00739	0.361	0.00458	0.0985	0.208	0.0771	0.265	0.0583	0.0415	0.00644	0.0538	0.141	0.0698	0.203	0.0814	17959	18245
WASF2	TOP2A	0.000287	0.244	2.37e-07	0.172	0.538	0.0454	0.303	0.283	0.0619	0.00198	0.161	0.000672	0.0582	0.0217	0.00282	0.00477	0.037	0.0382	0.0807	0.0654	0.154	0.0333	0.00893	0.0784	0.0294	0.0737	0.239	0.0374	0.174	17963	17054
WDHD1	CSMD1	4.65e-05	0.0285	0.127	0.0293	0.0838	0.157	0.999	0.0571	0.0854	0.0638	0.326	0.000149	0.000585	0.0619	3.09e-05	0.0267	0.183	0.0344	0.0221	0.031	0.00947	0.163	0.157	0.134	0.271	0.151	0.229	0.447	0.0105	17986	4120
WIF1	TTPAL	0.00129	0.34	0.215	0.0547	0.124	0.038	0	0.0976	0.213	0.00819	0.0273	0.00107	0.297	0.202	0.238	0.362	0.13	0.0296	0.176	0.316	0.221	0.557	0.0135	0.0207	0.0521	0.0498	0.163	0.181	0.475	18082	17432
WISP1	CBLB	0.00615	0.0406	0.0666	0.0792	0.429	0.032	1	0.222	0.186	0.0132	0.0382	0.00842	0.000217	0.157	3.22e-05	0.256	0.569	0.114	0.00544	0.0574	0.358	0.0566	0.0313	0.0729	0.508	0.243	0.0665	0.296	0.263	18088	2857
WNT1	BCL2L2	0.000763	0.0223	0.04	0.197	0.307	0.00552	0.998	0.0984	0.153	0.0328	0.00669	0.00178	0.00465	0.422	0.0106	0.191	0.0074	0.0471	0.186	0.0451	0.194	0.061	0.0624	0.00726	0.0555	0.139	0.0673	0.372	0.365	18101	1401
WNT1	DHFR	1.37e-06	0.189	0.0535	0.0101	0.078	0.0971	0.999	0.116	0.0106	0.00857	0.661	1.22e-05	0.35	0.223	0.0693	0.0513	0.104	0.0132	0.144	0.208	0.0249	0.117	0.015	0.0344	0.0129	0.375	0.0818	0.247	0.0573	18101	4683
WNT1	DNMT1	7.4e-07	0.116	0.0249	0.000864	0.134	0.159	1	0.52	0.489	0.00466	0.49	0.000262	0.00531	0.0998	0.0236	0.171	0.03	0.0205	0.0113	0.0732	0.449	0.0833	0.0745	0.0427	0.0493	0.19	0.266	0.0302	0.0377	18101	4884
WSB2	AURKB	0.00371	0.0189	6.97e-05	0.147	0.104	0.425	0.243	0.175	0.164	0.105	0.0234	0.029	0.00448	0.00999	0.00418	0.282	0.0232	0.013	0.112	0.023	0.52	0.395	0.061	0.319	0.179	0.22	0.474	0.0732	0.136	18121	1254
WT1	PIK3C2A	0.000424	0.156	0.112	0.0257	0.00297	0.132	1	0.229	0.177	0.0753	0.0165	2.11e-05	0.00618	0.0521	0.00629	0.0125	0.0686	0.02	0.062	0.0136	0.483	0.135	0.106	0.0399	0.104	0.0963	0.00624	0.33	0.00667	18124	12328
WT1	SLC15A1	0.00129	0.0221	0.0293	0.089	0.0557	0.00552	0.999	0.146	0.0651	0.125	0.0102	3.12e-07	0.046	0.0813	0.0277	0.0996	0.0354	0.106	0.444	0.096	0.123	0.306	0.11	0.35	0.146	0.707	0.0864	0.00452	0.0959	18124	14912
XKR8	SYT15	0.00544	0.0343	0.108	0.035	0.373	0.00408	0.999	0.119	0.108	0.114	0.0741	0.00912	0.0798	0.245	5.35e-10	0.00206	0.209	0.000441	0.0715	0.145	0.0596	0.363	0.0087	0.0401	0.472	0.353	0.15	0.0426	0.0308	18155	16143
XPO5	TMC1	0.012	0.256	0.00913	0.17	0.182	0.0956	0.999	0.0582	0.253	0.246	0.00877	2.46e-07	0.13	0.0727	0.13	0.0474	0.0325	0.086	0.108	0.257	0.103	0.0923	0.0458	0.21	0.112	0.345	0.176	0.998	0.0335	18166	16667
YBX1	ZMYM5	0.00325	0.0193	0.0227	0.0145	0.427	0.0949	0.821	0.262	0.388	0.243	0.149	0.00239	0.0903	0.0503	0.0358	0.000289	0.217	0.099	0.0888	0.171	0.0902	0.356	0.000853	0.19	0.033	0.645	0.18	0.547	0.0585	18188	18427
YEATS2	MKL2	0.00153	0.0484	0.105	0.471	0.259	0.00779	0.456	0.0118	0.185	0.0889	1.18e-05	0.000419	0.135	0.059	0.128	0.05	0.284	0.00319	0.00195	0.0234	0.00328	0.119	0.0332	0.179	0.63	0.518	0.0818	0.0456	0.177	18191	9972
YIPF7	AKR1E2	0.00279	0.151	0.0454	0.156	0.0543	0.413	0.295	0.0143	0.134	4.65e-05	0.299	0.00452	0.329	0.163	0.00182	0.0282	0.0191	0.0376	0.0579	0.206	0.0504	0.164	0.0554	0.106	0.155	0.222	0.173	0.0806	0.0834	18202	489
YKT6	CTDSP1	0.00819	0.183	0.0361	0.0396	0.111	0.0203	0.999	0.0391	0.02	0.0176	0.0741	0.00337	0.0669	0.33	0.0157	0.0445	0.0621	0.0975	0.121	0.0498	0.316	0.233	0.0209	0.00823	0.166	0.361	0.00534	0.0226	0.182	18204	4196
ZC3H3	CD200	0.0075	0.0284	0.0528	0.114	0.285	0.0165	0.234	0.132	0.158	0.05	0.292	1.37e-05	4.41e-05	0.21	0.129	0.129	0.378	0.0143	0.0961	0.0024	0.31	0.0566	0.00105	0.00679	0.0739	0.381	0.214	0.284	0.355	18290	3146
ZFAT	DSG4	0.00163	0.0612	0.0017	0.151	0.221	0.0441	0.6	0.00837	0.0295	0.0508	0.0077	0.000195	5.82e-05	0.00205	0.000175	0.0788	0.0674	0.00914	0.183	0.0317	0.184	0.0202	0.00504	0.0444	0.373	0.483	0.0409	0.226	0.513	18354	4994
ZIC5	CYSLTR2	0.00314	0.163	0.00766	0.14	0.396	0.171	0.999	0.267	0.0645	0.0293	0.142	0.0315	0.0263	0.124	0.0845	0.0145	0.0218	0.271	0.152	0.0245	0.0347	0.571	0.0201	0.0236	0.0601	0.643	0.149	0.439	0.00134	18406	4403
ZNF408	OS9	0.00521	0.0527	0.00203	0.0197	0.0535	0.0483	0.999	0.236	0.00175	0.0123	0.408	0.0122	0.216	0.11	0.00906	0.192	0.00244	0.125	0.427	0.0485	0.00332	0.0285	0.0238	0.146	0.0954	0.168	0.0547	0.0808	0.0259	18614	11675
ZWILCH	C8orf34	0.000123	0.0104	0.158	0.47	0.0476	0.0135	1	0.0537	0.358	0.173	0.351	0.0652	0.0608	0.0262	0.197	0.024	0.234	0.204	0.0247	0.103	0.32	0.35	0.00137	0.363	0.278	0.598	0.0432	0.0694	0.165	18991	2559

## Sheet: 3. SR-DU beta
Dataset Table EV3. Clinical impact of DU-SR in pancancer and each cancer type
The clinical impact (cox regression regression coef. Beta ) of DU-SR pairs of each rescuer (1st column) and vulnerable (2nd column) gene is listed in pancancer and each cancer. Note that the value are only meaningful only when corresponding p-value (previous table) are significant (Table 2). The table provide Beta coeff corresponding to the interaction term in cox regression (See equation 1 in Me…
rescuer	vulnerable	pancancer	BLCA	BRCA	CESC	CHOL	COAD	DLBC	ESCA	GBM	HNSC	KICH	KIRC	KIRP	LAML	LGG	LIHC	LUAD	LUSC	OV	PAAD	PRAD	READ	SARC	SKCM	STAD	TGCT	THCA	THYM	UCEC
ABL1	MAST1	1.23	1.62	1.39	1.45	50	1.54	0	1.76	1.1	1.45	1.71	1.5	2.02	1.55	1.15	1.45	1.4	1.18	1.18	1.05	1.19	50	1.14	1.45	1.34	0.821	2.41	50	1.93
ABL2	BRD1	1.24	1.38	1.81	1.5	1.38	1.41	50	1.49	1.53	1.29	4.74	1.48	2.39	1.41	1.39	1.37	1.24	1.41	1.17	1.7	50	4.24	1.68	1.3	1.78	1.37	1.75	50	2.91
ACADL	MELK	1.24	1.42	1.74	1.03	50	1.53	50	2.02	1.35	1.26	4.68	1.2	2.91	1.38	1.86	1.91	1.18	1.32	1.2	1.87	1.79	3.16	1.45	1.17	1.24	1.37	1.78	50	50
ACCS	XRCC5	1.29	1.35	1.55	1.04	2.32	1.28	2.72	2.56	1.26	1.76	50	1.27	1.29	1.54	1.73	1.32	1.25	1.5	1.54	1.49	1.76	1.7	2.3	1.21	1.13	50	2.43	1.32	5.73
ADAM17	MTOR	1.22	1.47	1.47	1.33	1.75	2.06	50	4.92	1.38	1.35	1.4	1.13	3.45	1.7	1.38	1.38	1.05	0.981	1.43	1.29	2.73	1.73	1.78	1.34	1.34	2.4	1.87	10.2	1.43
ADCK5	RNMT	1.31	1.16	1.66	1.71	2	1.35	0.644	1.86	1.72	0.979	2.57	1.69	2.87	1.85	1.73	1.66	1.23	1.47	1.35	1.9	1.09	50	1.79	1.56	1.44	50	2.59	2.65	1.74
ADPRHL2	BICC1	1.23	1.42	1.25	1.69	2.21	1.6	50	1.77	1.27	1.28	2.4	1.51	1.43	1.41	1.9	2.25	1.27	1.23	1.67	1.76	50	3.69	1.44	1.42	1.25	50	2.04	0.963	50
ADPRHL2	FUT11	1.19	1.42	1.24	1.93	1.33	1.81	2.48e-05	4.05	1.22	1.21	5.12	1.57	1.69	1.44	1.84	1.92	1.27	1.38	1.41	1.71	50	3.79	1.36	1.31	1.37	50	3.21	50	2.49
ADPRHL2	IPMK	1.23	1.47	1.31	1.7	1.33	1.6	50	1.77	1.1	1.29	50	1.49	1.31	1.41	1.9	2.01	1.35	1.25	1.7	1.43	50	3.69	1.43	1.37	1.13	50	50	50	3.18
ADRA1A	PDRG1	1.28	1.57	1.91	1.17	50	1.77	50	1.49	1.15	1.45	3.15	1.24	1.17	1.5	1.81	2.46	1.39	1.32	1.4	1.74	4.71	50	1.5	1.03	1	0.325	3.03	1.43	1.83
AGTR1	CENPM	1.25	1.33	1.97	1.59	50	2.43	0	2.03	1.35	1.22	4.64	1.16	1.38	1.28	1.64	1.43	1.28	1.52	1.39	1.5	50	50	1.06	1.15	1.15	50	1.06	3.85	50
AHR	RET	1.21	1.37	2.3	1.71	1.1	2.14	50	1.41	1.73	1.15	2.4	1.15	1.77	1.43	2.11	1.33	1.34	1.29	1.39	1.61	2.01	50	1.38	1.04	1.27	50	2.05	1.18	2.83
AKIRIN1	MAST1	1.27	1.31	1.67	1.41	9.73	1.61	50	1.53	1.02	1.6	2.05	1.38	1.7	1.07	1.96	1.38	1.29	1.22	1.23	1.46	1.5	50	1.67	1.33	1.14	50	1.5	50	2.59
AKT1	CYFIP1	1.25	1.3	1.8	1.78	3.12	1.41	50	2.18	2.25	1.2	50	1.44	1.62	1.73	1.45	1.44	1.4	1.31	1.26	1.41	2.07	1.83	1.74	1.35	1.32	50	1.4	50	1.98
AKT1	SRGAP1	1.2	1.2	1.51	1.59	10.3	2.2	6.07e-06	7.19	1.15	1.39	2.51	1.31	1.28	1.35	1.8	1.51	1.26	0.965	1.24	1.28	1.31	50	1.62	1.46	1.16	50	4.68	50	50
AKT1	SRC	1.2	1.53	1.23	1.68	1.13	1.67	0.865	1.54	1.31	1.36	1.32	1.66	1.59	1.27	1.62	1.34	1.24	1.19	1.28	1.34	50	50	1.53	1.1	1.02	50	1.48	50	2.12
AKT1	EGFR	1.19	1.43	1.44	2.09	8.19	1.82	1.4	2.94	1.89	1.37	5.04	1.37	2.41	1.86	1.84	1.13	1.11	1.15	1.33	1.81	3.78	3.34	1.35	1.33	1.14	50	2.84	1.87	1.79
AKT1	KIT	1.04	1.36	1.99	1.68	1.83	1.75	50	1.71	1.19	1.15	50	1.28	2.02	1.44	1.37	1.81	0.988	1.34	0.947	1.28	1.35	50	1.2	1.32	1.27	50	1.48	50	4.26
AKT2	STAT5B	1.19	1.13	1.13	1.33	4.28	1.21	50	2.58	1.09	1.42	2.8	1.5	2.21	2.43	1.71	0.854	1.26	1.21	1.44	1.27	1.32	2.13	1.51	1.39	1.75	0.762	2.44	1.69	2.28
AKT3	FGFR2	1.18	1.12	1.6	1.38	1.65	1.38	0	9.26	1.81	1.21	3.02	1.66	1.72	1.3	1.64	1.11	1.18	1.16	1.15	1.45	2.44	50	1.12	1.1	1.09	1.56	1.93	50	1.9
AMMECR1L	PI4KA	1.22	1.18	1.39	1.21	5.47	1.85	0	1.52	1.12	1.42	4.39	1.63	2.33	1.29	1.52	1.63	1.31	1.27	1.42	1.55	3.44	2.39	1.15	1.13	1.3	50	5.1	5.05	1.63
ANKRD30A	ERBB2	1.37	1.41	1.3	1.6	1.82	1.73	50	0.528	1.99	1.21	1.99	1.66	1.38	1.34	2.21	1.33	1.35	1.14	1.48	1.78	1.46	50	1.22	1.69	1.56	50	2.07	1.42	1.62
ANKRD9	MAST1	1.23	1.23	1.7	1.61	10.1	1.31	50	1.8	1.39	1.42	2.21	1.83	2.31	1.24	2.44	1.36	1.84	1.28	1.37	1.46	2.3	3.25	1.58	1.13	1.59	50	2.14	50	3.25
ANLN	CGNL1	1.31	1.45	2.2	1.85	2.29	2.42	0	3.07	1.5	1.22	17.6	1.58	2.67	1.34	1.34	1.53	1.35	1.23	1.15	1.33	1.39	7.08	1.32	1.25	1.45	1.32	50	1.21	5.31
ANTXR2	NT5M	1.2	1.48	1.8	1.24	1.85	1.86	50	1.3	1.51	1.29	2.21	1.06	1.68	1.3	1.74	1.32	1.16	1.28	1.66	1.76	50	2.28	1.13	1.12	1.11	50	50	50	1.41
ANTXR2	RNFT2	1.42	1.4	2.45	1.4	3.8	1.85	0	2.02	1.23	1.23	18	2.05	2.61	1.16	1.83	1.55	1.34	1.53	1.3	1.4	1.04	50	1.37	1.05	1.51	50	2.92	1.47	1.19
ANTXR2	TMEM183A	1.21	1.49	2.13	1.06	50	1.57	0.423	1.84	1.98	1.14	1.38	1.22	1.64	1.55	1.39	1.4	1.08	1.27	1.47	2.13	1.78	2.06	1.56	1.4	1.29	50	2.14	1.64	3.31
ANXA2	TEK	1.26	1.25	1.53	2.32	1.72	2.13	50	50	1.25	1.36	1.33	1.79	2.25	1.26	1.6	0.948	1.31	1.11	1.22	1.66	2.71	1.93	1.33	1.26	1.52	50	50	50	3.63
APH1A	BMX	1.22	1.61	1.37	1.62	1.37	1.18	1.38	2.64	1.16	1.4	1.5	1.61	1.52	1.37	1.37	1.24	0.949	1.71	1.11	1.28	7.77	1.47	1.61	1.39	1.16	4.61	1.39	50	2.67
APH1A	DNMT1	1.2	1.27	1.33	1.49	2.37	1.06	0	1.2	0.948	1.32	50	1.28	2.8	1.36	1.72	1.08	1.19	1.23	1.19	1.64	50	1.07	1.38	1.34	1.14	50	1.7	50	4.36
ARHGAP18	CDAN1	1.21	1.15	1.39	1.42	1.97	1.29	50	2.84	1	1.04	0.946	1.55	2.47	1.24	1.73	1.45	1.24	1.47	1.32	1.62	2.01	50	1.29	1.51	1.39	2.05	1.43	3.69	1.53
ARHGAP20	TMEM177	1.24	1.31	1.73	1.38	4.23	1.35	50	0.914	1.37	1.54	1.35	1.59	1.31	1.34	1.68	1.36	1.16	1.68	1.37	1.67	2.2	0.694	1.35	1.55	1.54	50	3.14	1.2	5.74
ARHGAP29	CENPM	1.26	1.5	1.91	2.41	5.67	2.01	0.306	1.2	1.5	1.19	5.11	1.84	2.24	1.26	1.86	1.51	1.45	1.24	1.31	1.84	50	1.3	2.31	1.24	1.3	2.06	0.879	1.61	50
ARHGAP29	F12	1.31	1.34	1.86	1.56	3.86	2.34	50	0.833	1.18	1.49	1.04	1.54	1.15	1.3	1.34	1.22	1.37	1.27	1.3	1.5	50	2.12	1.46	1.21	1.02	50	2.1	2.91	3.16
ARHGAP29	MRP63	1.24	1.3	2.1	2.46	1.51	2.31	0	1.94	1.24	1.09	2.1	1.57	1.94	1.35	1.35	1.18	1.4	1.26	1.25	1.2	50	50	2.12	1.04	2.02	1.19	1.8	0.486	4.36
ARHGAP29	TOP2A	1.27	1.21	1.92	1.64	1.29	1.94	1	1.49	1.4	1.12	1.5	1.75	1.79	1.35	1.65	1.37	1.38	1.31	1.36	1.42	50	4.14	1.83	1.17	1.23	50	0.852	1.35	1.52
ARHGAP39	PROS1	1.33	1.42	1.49	1.33	2.08	1.62	50	4.19	1.27	1.07	1.2	1.32	3.09	1.4	1.46	1.94	1.55	1.5	1.08	1.4	2.31	2.62	1.56	1.22	1.21	50	2.09	1.97	0.852
ARHGEF1	KIAA2018	1.27	1.48	2.13	1.2	2.13	1.28	50	1.96	1.78	1.42	50	1.66	1.19	1.49	1.52	1.51	1.29	1.19	1.33	1.19	50	50	1.36	1.52	1.6	50	50	1.76	1.73
ARID5B	RPA3	1.27	1.38	1.89	1.1	1.09	2.71	50	1.71	1.3	1.38	1.25	1.2	1.92	1.39	2.04	1.29	1.23	1.28	1.39	1.52	1.89	50	1.16	1.28	1.16	50	1.32	50	2.73
ASAP1	IKBKB	1.26	1.45	1.6	2.11	1.62	1.38	50	1.67	1.38	1.26	2.22	1.57	2.52	1.16	1.71	1.23	1.59	1.25	1.23	2.31	4.77	50	1.56	1.06	1.11	50	2.07	50	2.12
ASAP2	COX4I1	1.36	1.02	1.74	1.28	1.34	1.73	0	1.22	1.15	1.65	5.08	1.93	4.47	1.21	2.18	1.3	1.57	0.869	1.25	2.71	1.97	50	1.29	1.07	1.71	50	1.55	0.876	2.75
ATF7	TOP2B	1.36	1.48	1.29	1.86	1.43	1.24	1	2.18	1.46	1.42	1.85	1.34	2	1.42	1.32	1.29	1.29	1.26	1.38	1.7	3.49	50	1.5	1.48	1.74	50	1.09	6.13	1.46
ATIC	MAPK1	1.19	1.12	2.03	1.03	2.6	1.9	50	1.22	1.08	1.15	6.11	1.77	2.92	1.96	1.47	1.58	1.32	1.09	1.14	1.66	50	2.11	1.39	1.22	1.78	0.704	1.41	50	2.17
ATIC	AURKC	1.35	1.16	1.65	1.5	5.1	1.6	0.527	3	1.17	1.33	1.98	1.75	2.4	1.2	1.74	1.7	1.28	1.66	1.32	1.57	2.05	2.06	1.25	1.19	1.11	50	3.26	2.65	1.52
ATM	DNMT1	1.23	1.01	1.77	1.84	2.18	1.37	50	5.1	1.21	1.28	50	1.81	2.27	1.18	1.47	1.16	1.43	1.23	1.13	1.41	50	0.419	1.42	1.38	1.19	50	1.51	1.28	1.49
AURKA	WEE1	1.22	1.07	1.88	1.46	1.24	1.12	50	2.71	1.64	1.34	50	1.34	1.64	1.14	2.17	1.39	1.11	1.32	1.4	1.34	50	2.74	1.23	1.49	1.17	50	3.31	4.6	1.49
AURKA	BRAF	1.31	0.933	2.65	1.17	2.54	1.86	50	1.79	1.64	1.29	50	1.54	1.88	1.22	1.54	1.5	1.41	1.24	1.22	1.5	50	2.99	1.27	1.58	1.37	50	50	50	50
AURKA	BMX	1.27	1.25	1.6	1.56	1.18	1.2	0	2.48	1.51	1.36	6.36	1.54	1.31	1.28	1.7	1.99	1.43	1.64	1.2	1.42	50	1.72	1.58	1.21	1.47	0.681	1.92	1.36	1.7
AURKA	MAST1	1.26	0.976	2.04	1.97	2.49	1.12	50	2.64	1.51	1.44	2.21	1.82	2.22	1.05	2.17	1.78	1.34	1.15	1.27	1.86	2.2	0.936	1.61	1	1.24	50	1.61	2.24	3.65
AURKA	ROCK1	1.32	1.11	1.72	1.49	2.2	1.66	0	1.94	1.35	1.32	3.23	1.52	1.5	1.53	2.17	1.99	1.43	1.1	1.57	1.91	50	1.38	1.77	1.29	1.34	50	50	2.57	2.57
AURKA	MAPK10	1.35	1.01	1.54	1.63	3.62	1.22	13.7	1.82	1.31	1.07	50	1.56	2.17	1.4	2.81	2.35	1.45	1.24	1.3	1.45	1.5	50	1.26	1.28	1.53	50	1.5	0.929	2.03
AURKA	AURKC	1.5	1.67	1.35	1.45	4.91	1.19	50	2.73	1.52	1.29	50	2.03	1.71	1.14	1.62	1.34	1.23	1.75	1.42	1.37	3.71	1.98	1.47	1.28	1.23	50	1.14	1.9	2.39
AURKB	MAPK10	1.33	1.01	1.55	1.52	2.25	1.18	14.7	5.21	1.24	0.955	50	1.94	2.32	1.5	2.24	1.45	1.27	1.14	1.49	1.3	50	50	1.72	1.31	1.25	50	2.01	1.67	1.99
AURKB	AKT3	1.19	1.19	1.49	1.07	4.26	0.989	50	1.45	1.24	1.08	50	1.99	2.16	1	1.54	1.75	1.22	1.26	1.1	1.5	4.61	50	1.69	1.18	1.29	50	50	50	1.97
AURKB	AURKC	1.31	1.32	1.15	1.27	2.61	1.02	0	1.73	1.1	1.02	2.09	1.99	2.16	1.16	1.67	1.29	1.28	1.52	1.42	1.21	3.39	50	1.67	1.25	1.11	50	2	1.45	4.15
AXL	DNMT1	1.26	1.18	1.95	1.65	2.9	1.4	50	1.94	2.13	1.32	50	1.81	2.78	1.04	1.76	1.42	1.41	1.31	1.43	1.01	50	2.4	1.78	1.27	1.39	50	2.6	1.18	1.62
B3GNT4	ELF1	1.29	1.06	1.2	1.52	1.52	1.62	0	1.73	1.29	1.43	2.33	1.3	2.5	1.32	1.7	1.21	1.17	1.16	1.57	1.54	1.51	50	1.43	1.25	1.15	50	2.07	2.04	2.53
B3GNT4	KIAA1704	1.32	1.07	1.35	1.54	1.48	1.67	50	2	1.4	1.45	3.66	1.39	2.05	1.47	1.68	1.37	1.28	1.13	1.68	1.52	1.77	50	1.6	1.31	1.03	1.64	50	2.19	2.37
B4GALT2	FBXO3	1.31	1.45	1.57	1.61	1.03	1.31	50	1.13	1.47	1.12	1.93	1.83	2.9	1.42	1.49	1.7	1.33	1.22	1.16	3.97	2.13	3.8	1.7	1.29	1.25	50	1.91	50	1.67
B4GALT2	FOXO1	1.27	1.43	1.72	2.86	2.62	1.07	50	1.68	1.46	1.12	3.42	1.39	1.56	1.12	1.27	1.84	1.19	1.41	1.46	1.38	2.47	50	1.96	1.24	1.52	1.06	1.42	50	3.5
B4GALT2	ITPR2	1.31	1.5	2.11	1.42	2.92	1.6	50	3.27	1.08	1.44	2.99	1.35	1.61	1.33	1.36	1.5	1.08	1.37	1.16	1.79	50	50	1.9	1.45	1.07	0.782	2.57	1.94	2.52
B4GALT2	KIAA1704	1.31	1.41	1.68	1.73	1.21	1.05	2.38	2.43	1.55	1.07	1.89	1.49	2.89	1.47	1.29	1.68	1.42	1.19	1.62	1.42	2.89	50	1.62	1.45	0.994	1.03	50	1.29	3.12
B4GALT2	SGMS1	1.25	1.37	1.41	1.51	1.4	1.83	0	2.13	1.74	1.25	2.4	1.63	1.66	1.49	1.91	1.6	1.25	1.44	1.77	1.26	2.88	50	1.65	1.43	1.4	1.41	1.89	50	6.36
B4GALT2	TRAF6	1.25	1.42	2.39	2.24	1.34	1.3	5.51e-07	1.07	1.29	1.05	1.93	1.66	2.9	1.25	1.64	1.81	1.27	1.21	1.1	3.94	1.24	2.16	1.69	1.16	1.31	50	1.91	1.75	1.86
BAIAP2L1	TYK2	1.3	1.38	1.01	1.3	1.12	1.3	50	1.83	1.17	1.65	50	1.8	1.15	1.59	1.19	1.18	1.97	1.32	1.77	2.03	50	2.55	1.15	1.35	1.63	50	2.37	50	1.66
BAX	DNMT1	1.28	1.15	1.3	1.39	13.7	1.06	50	1.72	2.13	1.46	50	1.79	1.79	1.25	1.33	1.46	1.57	1.1	1.49	1.09	50	6.39	1.4	1.29	1.5	50	2.61	6.4	1.27
BCAR1	PDPK1	1.29	1.37	1.38	1.67	3.88	2.06	50	1.89	1.32	1.43	1	1.48	2.9	1.31	1.71	1.53	1.28	1.46	1.33	2.04	50	1.79	1.69	2.07	1.3	50	50	3.06	1.42
BCAR3	FLT3	1.22	1.34	1.25	2.25	2.74	1.04	50	5.31	0.98	1.16	1.39	1.51	1.13	1.19	1.33	2.75	1.66	1.34	1.04	1.77	5.48	50	2.3	1.18	1.21	50	1.74	50	3.32
BCL11A	AMFR	1.3	1.32	1.95	1.16	1.65	1.67	0	1.64	1.15	1.39	50	1.94	2.35	1.06	1.36	1.26	1.08	1.32	1.18	2.52	1.86	50	1.42	1.14	1.52	50	1.93	1.57	1.13
BCL2L11	DNMT1	1.21	1.08	1.15	1.33	9.58	1.8	50	2.71	1.52	1.56	50	1.65	3.57	1.29	2	1.43	1.22	1.01	1.17	1.81	50	50	1.4	1.24	1.3	50	1.04	50	1.02
BCL2L2	DNMT1	1.37	1.47	2	1.63	3.54	1.43	50	1.75	1.35	1.53	50	1.39	3.11	1.35	1.33	1.32	1.19	1.3	1.32	1.13	50	2.81	1.57	1.27	1.25	50	2.04	2.64	2.6
BGN	ADAMTS18	1.24	1.37	1.3	1.13	1.75	1.55	50	50	1.26	1.11	1.77	1.19	2.89	1.11	1.87	1.26	1.47	2.07	1.2	1.25	1.1	2.87	1.69	1.42	1.65	50	2.06	50	1.94
BIRC5	BRAF	1.22	1.12	3.28	1.1	1.8	1.84	0	4.18	1.62	1.14	4.35	1.56	3.86	1.57	1.39	1.13	1.22	1.28	1.04	1.5	50	10.8	1.16	1.44	1.15	50	50	4.25	2.92
BIRC5	CLMN	1.29	1.46	1.49	1.14	2.18	2.29	50	3.36	1.36	1.08	50	1.78	2.51	1.47	1.34	2.01	1.15	1.19	1.19	2.61	50	50	1.13	1.49	1.25	50	1.47	1.93	2.53
BIRC5	CYP4X1	1.28	1.33	1.42	1.14	3.31	1.31	50	3.08	1.37	1.3	1.83	1.6	2.81	1.46	1.97	1.7	1.28	1.32	0.925	1.52	1.83	2.93	2.27	1.57	1.42	0.682	1.32	1.68	1.87
BIRC5	NFE2L2	1.29	1.3	3.01	0.929	3.85	1.31	50	2.08	1.09	1.1	2.57	1.73	1.78	1.63	2.43	1.56	1.18	1.42	1.08	1.76	50	50	1.71	1.38	1.37	50	3.56	1.61	4.45
BIRC5	ZNF415	1.19	1.65	2.02	1.7	11.5	1.23	0	1.67	1.03	1.06	2.29	1.65	1.59	1.34	1.34	1.22	1.32	1.42	1.34	1.81	3.62	50	1.54	1.48	1.11	50	2.21	2.13	1.62
BMP8A	IGF1R	1.24	1.26	1.56	1.79	1.96	1.37	50	0.785	1.12	1.36	1.4	1.62	2.43	1.16	1.16	2.18	1.46	1.24	1.51	1.37	2.52	50	1.63	1.11	1.41	50	0.911	1.67	1.8
BMP8B	ADAMTS17	1.19	1.07	1.15	1.2	1.5	1.32	50	0.963	1.12	1.42	1.43	1.57	1.55	1.67	1.26	2.06	1.47	1.19	1.32	1.47	50	50	1.72	1.11	2.27	50	1.65	1.67	3.39
BMP8B	ASTN2	1.31	1.9	1.46	1.53	5.7	2.29	0	1.06	1.27	1.17	1.73	1.62	2.61	1.57	1.35	1.35	1.07	1.29	1.38	1.24	50	50	1.53	1.1	1.47	50	50	50	2.14
BMX	CHEK1	1.2	1.3	1.58	1.19	2.27	1.51	50	2.18	1.49	1.13	2.14	1.15	1.8	1.13	1.59	1.28	1.6	1.42	0.967	2.71	0.928	1.54	1.07	1.27	1.26	50	1.49	6.58	1.37
BMX	CDK4	1.31	1.69	1.8	1.25	2.71	1.89	7.03e-05	2.56	1.49	1	1.4	1.37	2.3	1.14	1.89	1.63	1.22	1.4	1.49	1.28	1.24	1.01	1.31	1.37	1.51	2.28	11.7	1.82	2.52
BNIP3L	E2F1	1.22	1.36	1.86	1.95	1.38	2.51	50	2.6	1.76	1.07	50	1.12	1.53	1.39	2	1.48	1.38	1.05	1.26	1.96	1.53	50	1.42	1.37	1.59	0.563	3.02	50	1.46
BRD4	KIT	1.28	1.28	1.52	1.05	3.81	1.47	50	2.93	1.21	1.13	50	1.65	1.93	1.46	1.51	1.23	1.25	1.39	1.52	2.08	2.09	8.18	1.55	1.4	1.41	50	2.03	1.77	1.99
BRD4	DNMT1	1.27	1.47	1.14	1.08	2.34	1.42	0	3.21	2.13	1.54	50	1.97	2.97	1.25	1.41	1.36	1.1	0.985	2.15	1.4	50	3.06	1.88	1.51	1.17	50	1.91	1.61	1.8
BRD4	DDR1	1.23	1.38	1.08	1.77	2.89	1.97	0.642	8.63	1.38	1.23	50	1.84	1.52	1.26	1.2	1.12	1.38	0.974	1.54	1.06	2.16	1.1	1.23	1.09	1.31	0.822	4.08	0.981	1.37
BRD4	FCHO2	1.24	1.12	1.04	1.04	1.68	1.58	50	3.03	1.14	1.38	50	1.84	2.36	1.66	1.52	1.68	1.26	1.26	1.22	1.58	0.858	3.8	1.44	1.48	1.19	50	50	1.58	1.25
BRE	AMFR	1.36	1.47	1.71	1.33	1.48	2.15	0	1.83	1.17	1.2	50	2.01	2.8	1.29	1.85	1.5	1.08	1.23	1.34	2.26	2.66	50	1.37	1.55	1.29	50	1.91	1.55	4.4
BUB1	CCNDBP1	1.24	1.45	1.48	1.51	1.04	2.48	50	2.34	1.83	1.36	4.55	1.87	2.87	1.35	2.15	1.63	1.03	1.63	1.23	1.88	2.08	1.01	1.7	1.32	1.2	50	1.65	3.43	1.8
BUB1	CGNL1	1.35	1.98	1.93	1.45	1.85	1.66	50	1.19	1.91	1.24	5.8	1.58	3.85	1.3	1.55	1.45	1.3	1.29	1.28	1.49	1.6	1.32	1.47	1.39	1.73	50	1.07	3.2	2.21
BUB1	EPHX2	1.28	1.3	1.54	1.68	1.29	1.55	50	1.39	1.57	1.36	50	1.8	2.84	1.06	2.06	2.03	1.12	1.16	1.07	1.85	1.24	8.28	1.09	1.21	1.09	50	1.78	2.06	1.25
BUB1	FAM149A	1.21	1.73	1.9	1.4	2.96	1.28	0	0.835	1.52	1.23	2.21	1.52	3.48	1.09	1.66	1.32	1.21	1.32	1.11	2.19	1.67	50	1.34	1.21	1.66	50	2.13	1.05	2.18
BUB1	NAP1L5	1.19	1.69	1.57	1.6	1.35	1.36	0.423	2.18	1.6	1.09	2.44	1.4	2.36	1.09	2.44	1.26	1.36	1.21	1.29	1.84	1.48	50	1.14	1.06	1.15	50	1.53	0.89	1.23
BUB1	OBFC1	1.2	1.39	1.53	1.55	2.05	1.59	50	2.6	1.41	1.32	1.91	1.67	2.19	1.62	2.26	1.14	1.06	1.19	1.11	1.9	1.59	0.927	1.21	1.35	1.4	2.1	1.19	3.04	1.82
BUB1	SFTPD	1.19	1.66	1.38	1.51	0.956	1.17	50	2.42	1.39	1.21	2.3	1.88	3.07	1.37	2.13	1.73	1.26	1.25	1.12	2.2	0.936	1.57	1.13	1.36	1.06	50	1.23	3.29	1.84
BUB1	SORBS2	1.52	1.36	2.57	1.34	2.96	1.64	0.535	0.825	1.52	1.24	2.13	2.29	3.46	1.09	1.66	1.44	1.52	1.17	1.18	1.74	1.73	50	1.36	1.18	1.37	50	1.66	1.05	2.09
BUB1B	SEPP1	1.21	1.87	1.42	1.17	2.06	1.83	50	2.95	1.16	1.28	50	1.99	1.92	1.09	1.68	2.14	1.29	1.11	1.14	2.04	1.78	4.98	1.45	1.19	1.34	50	1.72	2.47	2.25
BUB1B	ATXN7L1	1.32	1.26	1.76	1.2	2.89	1.3	50	3.48	1.36	1.28	50	1.74	2.34	1.27	1.36	1.09	1.19	1.26	1.64	1.36	2.28	29.1	1.33	1.49	1.36	50	2.65	1.8	1.26
C12orf52	AKAP11	1.32	1.16	1.58	1.44	1.19	1.6	0	1.73	1.64	1.36	50	1.33	2.1	1.23	1.81	1.16	1.2	1.62	1.71	1.61	2.22	50	1.21	1.79	1.75	3.18	1.49	1.46	2.3
C14orf179	MAST1	1.19	1.28	1.72	1.77	3.82	1.55	50	1.74	1.38	1.37	2.21	1.5	2.32	1.1	1.23	1.18	1	1.25	1.45	2.72	2.7	1.55	1.48	1.14	1.51	50	1.92	2.63	2.51
C16orf89	B4GALNT2	1.25	1.32	1.32	2.03	2.35	0.816	6.89e-06	1.77	1.24	1.18	2.35	1.52	3.03	0.929	1.79	1.46	1.4	1.48	1.23	1.53	2.17	50	1.59	1.27	1.29	50	1.47	1.13	2.87
C17orf53	CDKN2AIP	1.25	1.12	1.43	1.83	1.31	1.69	2.01e-06	1.02	1.32	1.16	50	1.8	1.92	1.25	1.2	1.32	1.14	1.62	1.34	1.22	2.22	50	1.31	1.3	1.07	50	50	2.35	2.58
C17orf53	MAST4	1.21	1.04	1.7	1.19	1.8	1.55	50	1.01	1.16	1.04	2.66	1.74	1.89	1.19	1.46	1.53	1.34	1.13	1.53	1.26	2.57	50	1.55	1.54	1.67	50	1.98	2.26	1.78
C4orf32	LSR	1.28	1.33	1.56	1.1	2	1.09	0.264	3.48	1.33	1.42	2.61	1.71	1.47	1.54	1.54	1.91	1.2	1.3	1.71	1.49	50	2.28	1.09	1.2	1.23	50	3.79	50	2.25
C7	EME1	1.25	1.34	1.53	1.49	50	1.23	50	1.64	1.24	1.77	50	1.58	1.76	1.58	1.54	1.53	1.45	1.39	1.31	1.87	50	50	1.47	1.31	1.32	0.74	2.21	1.03	1.97
CALD1	HMGA1	1.25	1.61	2.68	1.58	2.12	1.91	50	50	1.43	1.23	3.2	1.22	2.37	1.12	1.78	1.41	1.32	1.33	1.23	2.1	2.06	14.2	1.41	1.14	1.31	50	1.3	1.59	2.19
CALD1	RASSF7	1.27	1.3	1.83	1.42	1.87	1.87	0	1.72	1.86	1.23	50	1.3	1.57	1.75	1.54	1.48	1.3	1.56	1.21	1.74	2.64	50	1.22	1.02	1.35	50	50	50	2.41
CAMK2B	DLG5	1.2	1.26	1.19	1.34	50	1.97	0	1.27	1.33	1.37	2.4	1.35	1.38	1.79	1.94	1.36	1.34	1.24	1.55	1.31	1.95	4.03	1.64	1.15	1.42	50	1.54	3.51	2.14
CARD6	EME1	1.18	1.17	1.98	1.49	2.92	1.37	1.07	2.6	1.26	1.14	1.6	1.69	1.22	1.58	1.92	1.53	1.22	1.4	1.09	2.35	50	50	1.32	1.14	1.52	50	2.21	2.64	2.02
CASP2	ATG2B	1.2	1.36	1.8	2.37	4.93	1.43	50	2.05	1.59	1.43	50	1.34	2.1	1.64	2.21	1.52	1.25	1.18	1.58	2.15	50	1.34	1.61	1.36	1.31	50	2.05	0.866	1.39
CCDC59	ZFYVE20	1.28	1.37	1.49	1.5	1.55	1.44	50	2.44	1.38	1.54	1.5	1.25	2.13	1.24	1.62	1.46	1.2	1.25	1.28	1.1	2.81	16	1.14	1.03	2.03	50	1.03	4.8	1.38
CCM2	KDM3B	1.32	1.58	1.71	1.72	50	1.53	50	1.07	2.04	1.19	1.5	1.56	1.37	1.16	1.31	1.06	1.78	1.21	1.07	1.26	50	1.51	1.29	1.25	1.16	50	1.53	1.77	50
CCM2	MED13L	1.32	1.17	1.44	1.25	1.43	1.59	50	1.6	2.56	1.26	50	1.32	1.17	1.64	1.88	1.27	1.4	1.72	1.28	1.21	50	1.52	1.51	1.4	1.05	50	50	1.42	50
CCM2	PIKFYVE	1.2	1.19	1.76	1.34	1.57	2.31	50	1.3	1.87	1.4	2.4	1.29	1.5	1.46	1.44	1.52	1.26	1.47	1.15	1.02	50	2.45	1.55	1.3	1.42	3.82	50	50	2.54
CCNA2	FMO4	1.29	1.19	1.35	1.18	1.59	2.13	50	1.15	1.28	1.4	1.88	1.55	3.81	1.27	1.76	1.25	1.42	1.12	1.28	2.2	1.93	50	1.69	1.54	1.39	50	1.98	50	1.22
CCNE1	DOCK1	1.38	1.24	2.17	1.18	3.09	1.52	50	2.26	1.25	1.15	50	1.65	1.48	1.94	2.58	1.41	1.41	1.42	1.45	1.12	50	4.87	1.52	1.65	1.11	1.69	5.4	1.01	2.37
CCNE1	G3BP2	1.2	1.32	2.19	1.29	3.37	0.794	0.00012	1.89	1.45	1.43	9.63	1.68	1.78	1.83	1.45	1.8	1.19	1.08	1.42	1.96	50	50	1.21	1.16	1.2	50	2.08	50	2.03
CCNE1	HCFC2	1.25	1.56	3.25	1.32	2.2	1.3	0	1.32	1.32	0.997	5.1	1.62	2.29	1.21	1.39	1.4	1.31	1.02	1.77	1.04	2.68	1.52	1.59	1.35	1.29	50	4.84	3.07	1.37
CCNE1	MPP5	1.48	0.952	1.95	1.21	1.35	1.47	0	1.68	1.46	1.19	5.85	1.96	2.66	1.42	2.17	1.55	1.36	1.08	1.44	1.98	2.05	1.15	1.89	1.34	1.11	50	1.67	4.42	1.98
CCNE1	NEK9	1.31	1.28	3.18	1.32	1.69	1.44	50	1.7	1.07	1.19	12.7	1.39	3.46	1.73	1.69	1.38	1.56	1.19	1.57	1.21	2.71	12.6	1.66	1.35	1.12	50	1.2	1.71	50
CCNE1	SCN7A	1.41	1.77	2.4	1.28	1.92	1.24	0	1.42	1.29	1.02	5.47	1.51	1.95	1.25	1.63	1.97	1.3	1.33	1.64	1.27	2.74	6.59	1.54	1.49	1.14	50	1.79	1.13	1.95
CCNE1	TBC1D5	1.32	1.39	2.14	1.12	5.48	1.15	0	1.46	1.16	1.08	50	1.64	2.05	2.49	1.53	1.33	1.31	1.14	1.33	1.16	1.62	50	1.23	1.47	1.31	2.53	2.29	50	2.32
CCNF	CD302	1.33	1.45	2.39	2.3	1.47	1.41	0.65	8.59	1.39	1.09	50	1.73	4.18	1.48	2.34	1.2	1.19	1.41	1.32	1.43	50	2.66	1.61	1.37	1.43	50	2.22	1.37	1.16
CCNF	NFE2L2	1.24	1.59	1.62	0.889	1.6	1.67	0.339	50	1.39	1.16	50	1.71	1.96	1	2.71	1.18	1.14	1.38	1.12	1.47	50	1.59	1.66	1.43	1.59	50	2.24	1.58	1.48
CCNF	TMEM59	1.33	1.44	1.57	1.68	1.47	1.77	50	1.73	1.71	1.23	50	1.89	2.47	1.17	2.89	1.51	1.33	1.44	1.34	1.52	50	1.73	1.43	1.17	1.23	0.57	1.74	1.16	3.04
CCNT1	MFRP	1.19	1.33	2.03	1.54	1.55	1.24	50	1.32	1.54	1.24	50	1.32	1.87	1.46	2.23	1.34	1.67	1.21	1.11	1.19	1.69	1.25	1.63	1.17	1.51	50	50	3.32	1.52
CCR10	SEC23IP	1.34	1.42	1.21	1.61	2.03	1.15	50	2.01	1.64	1.42	4.14	1.72	1.65	1.67	1.38	1.52	1.14	1.36	1.63	1.25	50	1.12	1.69	1.35	1.23	50	1.44	1.15	3.39
CD151	BRD4	1.21	1.67	1.2	1.67	1.19	1.33	0	50	1.22	1.34	2.36	1.51	2.45	1.46	2.63	1.01	1.22	1.51	1.3	1.45	50	50	1.56	1.19	1.54	50	50	0.614	2.44
CD151	MAST1	1.22	1.11	1.21	1.86	3.3	1.6	50	1.3	1.22	1.33	1.88	1.63	3.02	1.24	2.52	1.48	1.27	1.35	1.38	1.56	2.05	50	1.87	1.15	1.49	1.49	1.75	4.29	1.52
CD151	TEK	1.19	1.27	1.1	3.31	1.28	1.95	50	2.29	1.39	1.18	1.09	1.52	2.84	1.7	1.85	1.13	1.19	1.31	1.18	1.13	1.25	2.19	1.43	1.43	1.73	50	2.05	50	1.46
CD207	C16orf78	1.31	1.22	1.57	1.14	1.33	1.56	50	1.5	1.1	1.42	50	1.84	2.56	1.07	1.12	1.73	1.5	1.22	1.28	2.51	5.7	50	1.6	1.27	1.3	50	2.38	1.63	1.61
CD302	KREMEN2	1.27	1.53	1.85	1.31	1.62	1.9	0	1.58	1.25	1.19	1.49	1.77	2.94	1.25	1.77	1.17	2	1.26	1.28	1.74	50	50	1.47	1.04	1.36	50	1.93	1.42	3.2
CD59	NUSAP1	1.26	1.87	2.03	2.02	1.81	1.59	50	3.47	1.94	1.11	50	1.63	2.62	1.66	1.8	1.35	1.19	1.39	1.53	2.46	50	2.43	1.29	1.2	1.15	0.842	1.83	0.567	1.77
CD63	MAST1	1.3	1.23	1.19	1.82	2.36	1.55	50	1.07	1.42	1.37	2.38	1.47	3.46	1.38	2.54	1.35	1.54	1.34	1.42	1.7	0.932	2.42	0.789	0.994	1.29	50	1.21	1.79	3.65
CD63	CBLB	1.2	1.43	1.46	1.41	1.21	1.56	0	1.95	1.41	1.3	1.09	1.32	2.05	1.59	1.44	1.4	1.08	1.31	1.43	1.57	50	2.94	1.11	1.42	1.36	50	1.35	2.75	3.17
CD81	NUP50	1.25	1.6	1.46	1.69	1.5	1.23	0	1.04	1.17	1.35	50	1.46	2.16	1.05	1.24	1.11	1.32	1.54	1.23	1.7	1.47	3.24	1.48	1.54	1.59	50	3.62	1.04	7.46
CDC6	CYP4X1	1.42	1.38	1.24	1.52	3.05	1.58	50	1.76	1.3	1.48	2.56	1.89	1.78	1.01	1.94	1.76	1.4	1.34	1.41	1.72	1.68	5.04	1.45	1.38	1.91	1.6	1.46	2.68	2.11
CDC6	CYP4Z1	1.3	1.38	1.24	2	3.05	2.07	0	1.69	1.3	1.35	2.45	1.94	1.74	0.977	1.95	1.83	1.2	1.17	1.44	1.29	1.28	5.4	1.78	1.21	1.75	50	1.26	4.43	1.89
CDC6	KIF17	1.24	1.59	1.49	1.61	1.49	1.41	0	1.86	1.32	1.1	2	1.7	1.86	1.1	1.73	1.33	1.04	1.19	1.31	1.48	1.65	5.9	1.12	1.33	1.58	50	1.08	1.49	1.84
CDCA3	CLMN	1.37	1.09	1.85	1.13	2.38	1.9	0.58	1.99	1.81	1.11	50	1.87	1.49	1.37	1.44	1.49	1.13	1.19	1.57	1.35	3.28	1.74	1.25	1.39	1.29	50	4.02	1.68	2.86
CDCA3	NAP1L5	1.22	1.13	1.78	1.38	1.78	1.54	50	2.24	1.2	1.06	2.25	1.57	2.5	1.31	2.06	1.31	1.8	1.27	1.35	1.77	1.46	50	1.48	1.16	1.13	50	4.04	1.59	1.41
CDCA3	PHACTR2	1.35	1.25	1.66	1.57	1.25	1.15	0.324	2.11	1.18	1.06	2.96	1.92	1.88	1.13	1.49	1.17	1.22	1.28	1.41	1.38	1.47	6.62	1.23	1.38	1.06	50	5.47	4.64	1.51
CDCA3	PHF3	1.28	1.12	2.14	1.98	2.51	1.29	50	2.66	1.2	1.27	1.54	1.81	1.99	1.36	1.31	1.18	1.24	1.22	1.19	1.6	50	2.43	1.25	1.22	1.11	50	50	10.1	1.12
CDCA3	PRUNE2	1.28	1.42	1.88	1.84	1.45	3.07	0.49	1.27	1.08	1.03	1.39	1.89	3.47	1.13	1.26	1.4	1.31	1.22	1.23	1.46	50	2.58	1.1	1.37	1.26	0.915	2.73	50	2.62
CDCA3	SETDB2	1.26	1.34	1.69	1.36	2.43	2.08	0	1.78	1.42	1.2	5.56	1.77	2.9	1.52	1.2	1.14	1.32	1.17	1.44	1.63	1.3	50	1.5	1.23	1.56	50	7.72	3.53	2.24
CDCA3	SLC46A3	1.31	1.28	2.15	1.52	1.35	1.73	50	1.72	1.4	0.986	50	1.71	2	1.18	1.28	1.36	1.34	1.51	1.55	1.82	1.12	50	1.31	1.1	1.25	50	4.05	3.4	1.85
CDCA3	TSC22D1	1.3	1.2	1.82	1.4	1.72	1.4	50	2.51	1.38	1.25	50	2.13	2.61	1.39	1.76	1.09	1.28	1.3	1.78	1.66	1.62	50	1.2	1.34	1.15	7.08	1.54	1.75	2.17
CDCA3	USP54	1.28	1.01	1.78	1.27	2.05	1.54	50	1.58	1.24	1.08	3.27	1.7	2.26	1.6	1.4	1.16	1.28	1.25	1.38	1.43	1.22	1.4	1.83	1.28	1.43	0.823	3.14	50	2.21
CDCA3	C6orf89	1.22	1.3	1.84	1.24	1.52	1.29	50	2.18	1.42	1.19	2.25	1.63	2.37	1.42	2.23	1.2	1.3	1.15	1.25	1.7	2.38	1.12	1.42	1.44	1.24	50	4.42	32.4	0.968
CDCA5	CLU	1.24	1.14	2.31	1.37	1.63	1.36	50	2.32	1.13	1.14	50	1.63	2.57	1.32	1.46	2.11	1.18	1.27	1.2	1.79	2.92	5.06	1.69	1.05	0.934	50	1.64	6.36	1.89
CDCA5	DAZAP2	1.27	1.21	1.49	1.57	2.55	1.16	0	1.58	1	1.51	50	1.75	1.89	1.38	1.67	1.81	1.21	1.41	1.05	1.84	50	1.48	2.17	1.3	1.33	50	3.07	1.65	1.99
CDCA5	SEPP1	1.38	1.34	2.61	1.04	4.93	1.11	50	2	1.47	1.43	50	1.93	1.86	1.4	1.52	1.79	1.2	1.25	1.23	1.58	2.41	2.66	1.69	1.16	1.16	50	1.38	1.39	3.67
CDCA5	TSC22D1	1.22	1.18	1.73	1.33	2.26	1.73	2.99	2.76	1.46	1.58	50	1.9	1.73	1.29	1.58	1.15	1.23	1.07	1.18	1.6	2.53	50	1.25	1.36	1.12	1.57	2.15	5.24	6.9
CDCA5	TSLP	1.31	1.42	2.12	1.48	1.76	1.57	50	2.35	1.06	1.3	50	1.73	2.29	1.49	1.6	1.75	1.35	1.08	1.2	1.93	4.69	2.39	1.32	1.26	1.49	50	1.1	1.64	3.93
CDCA8	LTC4S	1.32	1.21	1.49	1.51	1.93	1.38	0	0.864	1.23	1.34	1.23	1.54	1.74	1.22	1.96	1.23	1.3	1.35	1.19	1.76	2.03	50	1.3	1.26	1.14	50	1.75	50	1.69
CDCA8	TSC22D1	1.28	1.25	1.54	2.27	2.28	1.28	3.8	3.49	1.25	1.33	50	2.05	2.27	1.3	1.94	1.7	1.31	1.29	1.45	1.47	2.77	50	1.48	1.52	1.3	1.33	1.34	0.988	2.18
CDH5	DNMT1	1.25	1.47	1.66	1.34	2.25	1.19	50	2.28	1.43	1.36	50	1.38	3.35	0.976	1.81	1.18	1.34	1.38	1.25	1.14	50	4.5	1.29	1.4	1.3	50	1.02	1.1	0.865
CDK1	DNMT1	1.24	1.09	1.44	1.34	5.33	2.04	50	1.18	0.901	1.37	50	1.11	3.5	1.36	1.58	1.23	1.55	1.18	1.4	1.26	50	50	1.62	1.47	1.25	50	2.76	2.49	2.08
CDK11A	YTHDC1	1.22	1.58	1.29	1.32	4.42	1	50	3.23	1.97	1.25	50	1.76	1.16	1.63	1.66	1.56	1.28	1.13	1.27	1.59	2.18	50	1.66	1.08	1.9	50	1.05	50	3.99
CDK17	CDC14B	1.21	1.38	1.37	1.76	1.49	1.42	50	1.78	1.15	1.25	50	1.52	1.96	1.16	1.27	1.23	1.44	1.36	1.46	1.27	1.11	50	1.15	1.36	1.28	0.776	1.63	50	2
CDK17	CTDSPL	1.27	1.37	1.12	1.89	0.844	1.16	50	1.18	1.54	1.52	1.52	1.32	1.42	1.55	1.11	1.19	1.22	1.35	1.34	1.17	3.27	7.66	1.46	1.2	1.12	50	1.14	4.36	3.46
CDK2	CTDSPL	1.27	1.32	1.56	1.65	1.45	2.12	50	1.72	1.34	1.45	2.33	1.6	1.6	1.49	1.76	1.17	1.23	1.04	1.1	1.29	3.48	50	1.12	1.39	1.39	50	1.1	5.22	1.85
CDK4	FGFR1	1.22	1.63	1.72	1.45	6.64	1.65	50	4.98	1.4	1.28	3.19	1.44	1.47	1.61	1.24	1.39	1.2	1.4	1.57	1.06	2.44	50	1.56	1.16	2.08	50	0.989	1.19	1.89
CDK4	PARP2	1.23	1.76	1.62	1.24	1.51	1.9	2.85e-05	13.9	0.971	1.16	2.06	1.44	2.04	1.33	1.8	1.38	1.31	1.4	1.26	1.29	1.63	1.5	1.72	1.23	1.65	50	1.2	1.98	4
CDK4	MAST1	1.34	1.26	1.22	1.55	4.59	1.56	50	1.22	1.14	1.45	2.38	1.8	1.65	1.39	1.72	1.3	1.34	1.17	1.22	1.7	0.893	2.43	1.35	1.2	1.33	50	1.2	1.67	3.99
CDK4	SIRT1	1.2	1.58	1.95	1.48	1.82	1.55	0	1.96	1.24	1.09	50	1.39	1.84	1.61	2.52	1.18	1.06	1.47	1.24	1.35	1.26	4.53	1.42	1.3	1.21	0.849	1.05	1.33	1.08
CDK4	BMX	1.23	1.49	1.33	1.84	1.49	2.71	50	1.48	1.24	1.32	6.9	1.65	2.27	1.2	1.39	1.31	1.16	1.47	1.22	0.776	1.54	4.53	2.24	1.26	1.64	0.745	1.09	50	4.27
CDK4	AURKB	1.21	1.32	1.31	1.41	2.78	1.39	1	1.22	1.19	1.16	1.5	1.37	2.26	1.73	1.91	1.42	1.33	1.07	1.3	1.44	50	1.86	1.52	1.3	1.6	0.873	1.35	3.8	3.22
CDK4	CTDSPL	1.28	2.11	1.9	1.7	3.75	2.78	50	1.74	1.18	1.38	2.3	1.46	1.78	1.49	1.29	1.15	1.1	1.09	1.18	1.17	3.32	10.2	1.42	1.64	1.23	50	1.1	5.33	1.15
CDK4	TMEM184B	1.26	1.3	1.12	1.39	5.91	2.93	50	2.18	1.05	1.34	3.14	1.6	1.68	1.2	1.83	1.25	1.22	1.03	1.43	1.12	1.22	9.08	1.57	1.21	1.07	50	1.43	50	1.98
CDK6	MAP2K1	1.22	1.27	1.47	1.63	2.29	2.25	50	1.23	1.15	1.36	14.7	1.29	1.08	1.6	2.08	1.52	1.33	1.21	1.33	1.33	1.51	2.13	1.26	1.31	1.39	50	1.96	1.2	50
CDK7	AURKC	1.32	1.45	1.39	1.65	3.76	1.41	50	0.914	1.36	1.15	1.86	1.77	1.71	1.55	1.59	1.79	1.28	1.58	1.2	1.49	1.16	1.11	1.36	1.37	1.57	50	3.7	50	1.7
CEBPD	MAST1	1.21	1.21	1.25	1.59	4.31	1.34	50	2.55	1.17	1.58	2.21	1.53	2.12	1.55	2.09	1.37	1.23	1.35	1.5	1.68	1.85	50	1.82	1.18	1.52	50	1.79	6.67	1.25
CENPO	PEBP4	1.3	1.55	1.71	1.6	50	1.58	50	1.95	1.62	1.14	3.62	1.83	2.52	1.43	1.73	1.35	1.24	1.35	1.19	2.03	1.83	1.44	1.5	1.08	1.29	50	1.15	2.89	1.91
CENPO	PNRC1	1.27	1.7	1.28	1.49	1.96	1.46	50	2.03	1.78	1.44	9.54	1.26	1.74	1.26	2.75	1.34	1.58	1.28	1.19	1.39	1.99	2.9	1.64	1.33	1.19	50	1.76	8.38	50
CENPO	SYNPO2	1.3	1.52	2.39	1.49	1.64	1.39	50	2.71	1.44	1.15	5.52	1.45	2.49	1.14	2	1.61	1.22	1.42	1.14	1.35	1.38	50	1.83	1.22	1.59	50	2.38	50	3.67
CENPO	TRIM22	1.26	1.64	1.6	1.41	2.02	1.72	0.255	1.86	1.59	1.13	50	1.35	2.35	1.35	2.05	1.41	1.25	1.41	1.83	1.5	2.27	2.26	2.02	1.48	1.51	50	2.05	2.8	2.79
CEP55	HNMT	1.22	1.31	1.16	1.4	3.96	2.21	50	2.42	1.05	1.1	50	1.98	3.06	1.27	1.58	1.48	1.51	1.15	1.34	2.89	1.82	5.87	1.68	1.3	1.18	50	3.45	50	1.98
CEP55	TMEM59	1.48	1.64	1.57	1.58	1.49	2.3	0.000129	1.44	1.41	1.2	50	1.99	1.67	1.24	2.34	1.26	1.36	1.3	1.25	1.76	1.79	20.8	1.24	1.18	1.34	50	0.928	1.31	3.09
CEP55	ARID5B	1.45	1.35	1.53	1.34	1.77	1.35	50	1.96	1.25	1.99	1.59	1.96	1.67	1.3	1.89	2.22	1.28	1.3	1.28	2	1.69	1.73	1.22	1.32	1.21	1.2	3.02	2.12	1.56
CEP55	AVPR1B	1.23	1.04	1.71	1.17	3.07	1.85	0.000322	2.16	1.38	1.17	2.53	2.1	5.01	1.2	1.88	1.6	1.33	1.3	1.5	1.48	2.15	4.1	1.33	1.2	1.57	1.13	1.51	50	5.97
CFHR4	VEGFA	1.31	1.09	1.36	2.63	2.54	1.48	0	2.27	1.57	1.86	1.61	1.43	2.11	1.23	1.26	1.34	1.58	1.67	1.6	1.52	2.54	50	1.11	1.42	1.35	3.89	2.93	50	2.36
CFI	TPX2	1.27	1.14	1.82	0.997	50	1.64	50	1.89	1.38	1.13	50	1.8	2.58	1.24	1.64	1.19	1.24	1.51	1.15	2.54	50	50	1.37	1.53	1.23	50	1.94	40	2.06
CHUK	MTOR	1.21	1.83	1.42	1.32	3.98	1.92	50	2.09	1.62	1.18	2.44	1.61	1.99	1.49	2.81	1.49	1.43	1.47	1.53	1.38	2.94	14.2	1.5	1.19	1.49	3.42	1.75	0.948	2.3
CHUK	GART	1.25	1.34	1.34	1.14	2.21	1.79	50	3.49	1.48	1.18	4.51	1.47	1.85	1.18	2.23	1.37	1.34	1.27	1.22	1.44	2.37	10.6	1.3	1.33	1.29	3.46	1.78	2.31	11.9
CKAP4	EDNRA	1.23	1.23	1.54	1.63	0.791	1.4	0	1.88	1.64	1.41	2.73	1.68	2.04	1.23	2	1.16	1.71	1.33	1.64	1.11	1.6	50	1.22	1.26	1.5	50	2.45	3.18	1.76
CKAP4	HDAC6	1.27	1.36	1.51	2.03	0.859	2.37	50	3.66	1.27	1.36	8.84	1.57	1.82	1.54	1.35	1.86	1.39	1.14	1.22	1.35	1.85	50	1.84	1.25	1.37	50	1.36	1.89	1.76
CKAP4	JAK2	1.28	1.11	1.57	1.64	1.26	1.58	50	0.71	1.4	1.33	0.962	1.45	1.63	1.69	1.97	1.08	1.37	1.28	1.52	1.48	2.17	2.16	1.77	1.27	1.53	50	1.95	2.18	1.22
CKAP4	KIT	1.27	1.18	1.61	1.49	1.07	1.51	50	1.62	1.74	1.65	3.18	1.63	1.31	1.17	1.58	1.31	1.54	1.42	1.12	1.23	1.19	50	1.47	1.43	1.32	50	1.23	1.68	1.61
CKAP4	MAST1	1.3	1.15	1.42	2.12	50	1.21	50	1.97	1.61	1.26	2.37	2	1.42	1.6	2.24	1.42	1.43	1.16	1.32	1.52	1.93	50	1.55	1.17	1.41	50	1.32	1.96	1.94
CKAP4	TEK	1.26	1.26	1.76	1.93	1.06	1.4	50	1.65	1.14	1.37	1.58	1.92	1.26	1.2	1.53	1.41	1.32	1.35	1.2	1.49	2.64	2.31	1.06	1.24	1.65	50	2.99	50	1.46
CLDN12	MAST1	1.32	1.12	0.993	1.46	4.93	2.37	0	1.77	1.24	1.56	2.21	1.52	1.38	1.54	2.21	1.21	1.29	1.12	1.6	1.49	0.722	50	1.02	1.27	1.43	4.59	1.87	50	1.76
CLDN4	CYP19A1	1.21	1.23	1.52	1.76	1.13	1.45	50	1.62	1.37	1.18	18	1.4	1.2	1.6	1.35	1.64	1.2	1.34	1.27	1.53	1.85	3.8	1.2	1.37	1.65	0.924	3.36	4.77	3.88
CLINT1	GIT1	1.32	1.29	1.7	1.83	1.07	1.94	0	2.47	1.22	1.21	2.9	1.23	1.23	1.69	1.75	1.23	1.16	1.4	1.33	1.6	1.54	0.529	1.41	1.38	1.25	0.853	1.6	1.71	3.68
CLIP1	HDAC6	1.29	1.59	1.24	2.66	0.892	1.79	50	1.23	1.35	1.49	6.36	1.54	1.82	1.27	1.17	1.39	1.24	1.17	1.39	1.38	50	50	1.11	1.47	1.59	1.01	1.22	2.64	1.6
CLIP1	TMEM177	1.31	1.11	1.89	1.48	8.83	1.4	6.71e-06	1.04	1.27	2.01	50	1.45	1.81	1.43	1.44	1.26	1.2	1.47	1.67	1.43	2.38	4.85	1.38	1.54	1.31	50	2.3	1.35	15
CNN3	MAST1	1.22	1.36	1.3	1.47	6.94	1.76	50	1.82	0.963	1.42	2.05	1.41	1.47	1.23	2.11	1.46	1.42	1.41	1.21	1.36	50	5.6	1.77	1.25	1.66	0.901	1.1	50	1.95
CNN3	TYK2	1.29	1.39	1.45	1.94	3.18	1.56	50	1	0.934	1.36	50	1.4	1.59	1.14	1.54	1.35	1.4	1.34	1.3	1.49	50	1.8	1.8	1.34	1.48	50	1.27	2.42	1.01
COG8	ASB4	1.31	1.39	1.47	1.39	2.38	1.58	0	2.13	1.57	1.61	1.59	2.03	1.42	1.09	1.61	2.33	1.32	1.39	1.3	1.53	50	1.02	1.12	1.26	1.51	1.84	50	1.44	1.26
COL1A1	KIT	1.28	1.12	1.28	1.08	2.09	1.27	50	50	1.42	1.23	2.32	1.6	2.14	1.2	1.57	1.38	1.21	1.49	1.08	1.4	1.68	50	1.76	1.53	1.31	50	3.26	2.56	1.77
COL4A3BP	XRCC3	1.25	1.34	1.83	1.14	3.16	2.18	0.527	1.58	0.897	1.15	50	1.31	3	1.38	1.76	1.35	1.14	1.31	1.52	1.48	1.35	1.36	2.05	1.39	1.42	0.797	1.45	50	3.1
COL5A1	ARMC2	1.19	1.48	1.79	1.35	1.06	1.53	50	1.78	1.71	1.2	2.01	1.51	2.27	1.27	1.47	1.09	1.33	1.49	1.15	1.35	1.18	3.67	1.13	1.53	1.46	50	50	2.71	1.66
COL6A1	CBX6	1.31	1.22	1.73	1.27	1.68	1.29	0	1.91	1.56	1.43	1.33	1.63	1.88	1.64	2.74	1.29	1.18	1.12	1.1	1.85	0.829	2.55	1.4	1.29	1.34	50	1.98	3.27	2.4
COMMD1	RPGRIP1L	1.33	1.38	1.45	1.05	1.28	1.58	50	1.67	1.18	1.38	50	1.94	2.28	1.27	1.71	1.23	0.997	1.35	1.29	2.58	2.14	50	1.6	1.18	1.36	50	50	1.57	1.58
CRBN	DNMT1	1.27	1.08	1.58	1.79	1.99	2.15	0	1.15	1.08	2.02	50	1.59	2.62	1.28	1.05	1.69	1.43	1.14	1.16	1.2	50	27.2	1.36	1.44	0.968	50	2.73	15.8	2.42
CRIM1	TYK2	1.29	1.58	1.63	2.12	1.9	1.24	50	1.85	1.26	1.4	50	1.95	2.35	1.26	1.7	1.44	1.34	1.08	1.71	1.5	50	50	1.34	0.993	0.931	50	1.05	0.865	0.928
CRP	C6orf165	1.3	1.17	1.48	1.76	1.16	1.34	50	1.77	1.34	1.16	2.77	1.5	1.42	1.2	1.31	1.39	1.19	1.58	1.79	1.87	4.26	4.23	1.1	1.16	1.26	33.7	50	50	2.24
CRYAB	CNPY3	1.2	1.45	1.86	1.44	8.14	1.36	50	6.48	1.6	1.09	2.95	1.62	1.71	1.32	1.37	1.95	1.23	1.26	1.31	1.64	3.83	50	1.64	1.04	1.12	50	1.4	1.61	1.94
CST1	CASP10	1.18	1.19	1.3	1.49	3.38	1.74	0.47	1.2	1.56	1.27	4.04	1.36	1.04	1.48	1.91	1.16	1.33	1.11	1.16	1.68	2.79	7.94	1.45	1.72	1.46	50	1.78	50	2.25
CTDSPL	CDK16	1.37	1.45	2.7	1.39	3.34	1.81	5.4	1.18	1.26	1.43	3.24	1.58	1.7	1.52	1.45	1.45	1.28	1.33	1.24	1.23	2.73	50	1.28	1.15	0.962	2.5	1.16	4.51	2.24
CTTNBP2NL	BRD3	1.28	1.55	1.59	1.47	0.992	1.54	1	2.15	1.23	1.31	1.73	1.71	2.17	1.58	1.86	1.24	1.43	1.21	1.17	1.35	50	50	1.31	1.02	1.43	0.438	50	50	2.34
CTTNBP2NL	FLT3	1.23	1.32	1.51	2.02	1.91	1.12	50	3.38	1.2	1.43	1.6	1.5	1.51	1.34	1.76	2.66	1.07	1.37	1.18	1.48	1.52	50	1.91	1.39	1.12	50	1.6	1.48	4.61
CTTNBP2NL	MAST1	1.27	1.26	1.55	1.4	3.35	1.27	50	1.72	1.08	1.38	2.05	1.43	1.81	1.26	1.84	1.62	1.29	1.3	1.13	1.46	1.69	3.7	1.48	1.2	1.15	0.9	1.02	2.11	4.3
CTTNBP2NL	TEK	1.25	1.31	1.27	1.25	1.54	1.26	50	2.01	1.17	1.59	1.03	1.68	1.92	1.6	2.03	1.29	1.03	1.2	1.09	1.38	4.78	3.63	1.65	1.16	1.41	50	50	50	1.79
CYGB	FUBP1	1.19	1.17	1.39	2.58	10.7	1.39	8.26e-07	4.55	1.41	1.22	1.5	1.38	1.88	1.14	1.27	1.74	1.36	1.24	1.27	1.32	50	1.94	1.48	1.26	1.6	50	1.44	4.17	2.25
CYGB	PLK4	1.37	1.49	1.69	1.48	3.32	1.24	50	2.26	1.88	0.98	50	1.45	1.69	1.32	1.26	1.32	1.35	1.33	1.14	1.3	1.33	50	1.16	1.43	1.53	50	3.04	5.26	2.94
CYGB	ZWILCH	1.26	1.33	1.76	1.92	2.98	1.78	50	50	1.56	1.08	1.69	1.41	1.48	1.49	1.38	1.08	1.4	1.38	1.07	1.8	2.81	1.8	1.24	1.18	1.38	50	2.37	6.61	50
DBF4B	PEBP4	1.28	1.59	1.28	1.96	4.29	1.72	50	1.47	1.16	1.23	2.34	1.6	1.74	1.07	1.72	1.5	1.02	1.48	1.51	1.53	1.76	16.5	1.07	1.3	1.27	50	1.69	50	2.37
DDB2	AXIN1	1.29	1.12	1.91	1.63	2.58	1.57	0	2.07	1.2	1.4	5.89	1.25	3.54	1.57	1.96	1.12	1.18	1.22	1.46	1.82	50	50	1.57	1.33	1.31	50	1.91	2.2	3.93
DDX20	BCL2	1.21	1.58	1.2	1.37	2.05	1.12	50	2.59	1.24	1.38	5.36	1.52	1.28	2.1	1.57	1.6	1.12	1.41	1.02	1.51	1.14	2.75	1.94	1.26	1.58	50	1.09	1.4	4.45
DEPDC1	RPH3AL	1.18	1.17	1.67	1.32	2.18	1.24	0.796	1.81	1.25	1.18	1.52	1.58	1.45	1.19	2.02	1.34	1.22	1.8	1.17	1.46	50	1.66	1.63	1.25	1.64	50	1.08	1.1	1.63
DEPDC1	SIAE	1.27	1.42	1.48	1.66	2.44	1.12	1	1.55	1.35	1.08	2.04	1.72	2.23	1.06	1.82	1.41	1.14	1.6	1.2	1.54	2.52	50	1.69	1.31	1.26	50	1.71	1.08	1.34
DGKH	CAPN9	1.31	1.46	1.56	1.97	1.45	1.33	50	1.38	1.47	1.15	4.02	1.5	1.37	1.28	1.05	1.15	1.1	1.55	1.75	1.54	4.29	50	1.61	1.3	1.15	50	1.22	50	1.84
DHFR	PAK1	1.22	1.16	1.34	1.53	2.61	1.56	0.456	1.05	1.15	1.46	50	1.18	2.28	1.73	1.75	1.26	1.02	1.53	1.14	1.44	2.44	4.62	1.07	1.33	1.5	50	50	50	1.67
DIABLO	ELF1	1.29	1.43	1.31	1.52	1.22	1.56	2.99	3.29	1.29	1.54	2.33	1.37	2.5	1.18	1.7	1.17	1.17	1.16	1.57	1.54	50	50	1.3	1.35	1.77	50	1.49	1.51	2.53
DIABLO	KIAA1704	1.32	1.58	1.12	1.54	1.48	1.67	0	2	1.37	1.45	3.66	1.3	2.05	1.2	1.68	1.36	1.33	1.13	1.68	1.52	1.76	50	1.44	1.31	1.32	1.04	1.49	1.64	2.37
DIABLO	MBLAC2	1.37	1.76	1.32	1.15	2.13	1.53	0	1.41	1.46	1.41	50	1.64	1.16	1.11	1.3	1.22	1.38	1.19	1.43	2.13	50	2.47	1.2	1.26	1.54	50	1.39	1.97	2.39
DLG5	TEK	1.32	1.25	1.33	1.67	1.17	2.01	50	2.34	1.16	1.39	1.15	1.94	2.77	1.7	1.37	1.93	1.24	1.33	1.26	1.7	1.79	2.76	1.34	1.28	1.28	50	2.93	50	50
DLGAP5	NBR1	1.19	1.2	1.52	1.07	1.42	1.24	50	1.28	1.37	1.21	50	1.79	2.22	1.98	1.95	1.73	1.36	0.991	1.11	1.28	50	50	1.56	1.29	1.3	50	4.53	3.75	2.54
DLGAP5	SEPP1	1.2	1.49	1.6	1.24	1.36	1.15	0	0.89	1.31	1.21	50	1.91	1.96	1.48	1.61	1.77	1.47	1.32	1.08	2.91	1.58	5.91	1.6	1.03	1.15	50	1.33	5.38	1.74
DNMT1	EGFR	1.25	1.86	2.03	2.27	1.26	1.73	1	1.17	1.51	1.28	5.39	1.82	1.81	1.64	1.63	1.28	1.74	1.1	1.36	1.81	3.95	1.75	1.18	1.28	1.36	1.08	2.66	50	1.92
DNMT1	MKNK1	1.27	1.41	1.48	1.15	1.75	1.81	50	0.858	1.15	1.13	6.2	1.4	1.19	1.24	1.34	1.57	1.53	1.27	1.23	1.39	50	50	1.36	1.07	1.26	0.683	1.63	3.07	3.1
DNMT1	BRD2	1.34	1.78	2.76	1.13	50	1	0	2.82	1.24	1.41	3.18	1.68	1.43	1.25	1.78	1.12	1.4	1.06	1.01	1.42	2.15	1.42	1.02	1.3	1.29	50	3.62	2.32	3.48
DNTTIP2	CYP19A1	1.24	1.23	1.55	1.38	2.27	1.55	0	2.08	1.04	1.33	1.21	1.35	2.11	1.26	1.57	1.82	1.18	1.12	1.54	2.78	2.03	4.49	1.81	1.21	1.32	1.01	2.35	0.529	3.67
DONSON	FOXO1	1.23	1.49	1.49	1.66	2.76	1.3	0	1.51	1.14	1.08	50	1.95	1.81	1.47	1.42	1.74	1.2	1.06	1.06	1.21	2.27	50	1.51	1.63	1.46	1.5	1.74	3.81	2.24
DONSON	NOSTRIN	1.27	1.27	0.998	1.19	2.2	1.91	0.42	2.43	1.4	1.18	3.68	1.93	3.33	1.38	1.65	1.41	1.3	1.44	1.41	1.66	2.41	3.19	1.28	1.03	1.36	0.77	2.25	2.68	50
DOT1L	DNMT1	1.24	1.35	1.7	1.67	2.47	1.55	50	1.78	1.22	1.49	50	1.69	2.37	1.15	1.73	1.8	1.25	1.5	1.37	1.36	50	4.43	1.94	1.94	1.83	50	1.03	2.13	1.18
DST	TEK	1.25	1.6	1.25	1.31	3.22	1.91	50	3.17	1.21	1.39	3.3	1.74	2.3	1.69	1.23	1.35	0.966	1.15	1.51	1.27	3.83	1.68	1.26	1.12	1.46	50	1.95	50	50
DSTN	MAST1	1.29	1.24	1.25	1.56	2.79	1.22	50	2.37	1.55	1.52	2.21	1.91	1.3	1.21	1.3	1.43	1.3	1.17	1.18	1.87	1.45	1.3	1.72	1.08	1.35	50	1.7	50	1.05
DTX2	TECTA	1.2	1.13	1.95	1.66	2.75	1.82	50	2.13	1.57	1.32	3.11	1.24	1.61	1.62	1.9	1.55	1.08	1.36	1.36	1.37	1.21	50	1.12	1.25	1.5	50	2.36	50	2.39
DUSP1	RNFT2	1.34	1.36	2.21	0.99	1.78	1.46	50	1.96	1.16	1.41	50	1.42	1.39	1.38	1.48	1.52	1.2	1.6	1.23	1.38	0.829	50	1.28	1.23	1.55	50	2.23	2.37	1.56
DUSP6	TOP2B	1.32	1.85	1.45	1.8	1.07	1.73	1.6	2.4	1.54	1.49	0.897	1.26	2.05	1.44	1.49	1.66	1.17	1.39	1.34	1.62	50	2.18	1.28	1.46	1.46	50	2.53	4.53	1.6
DVL1	KCTD20	1.23	1.4	1.2	1.85	1.05	1.27	5.27	1.8	1.27	1.03	50	1.83	1.88	1.21	1.22	1.59	1.44	1.44	1.27	1.4	2.45	2.47	1.4	1.34	1.08	50	50	1.2	1.73
DYRK1A	DNMT1	1.29	1.18	1.36	1.74	4.86	1.2	50	1.84	1.82	1.44	50	1.34	2.45	1.27	1.16	1.46	1.51	1.4	1.02	1.33	50	1.4	1.54	1.18	1.29	50	2.17	7.73	0.933
DYRK1A	DLG5	1.28	1.06	1.28	1.24	3.35	1.46	0	1.78	1.31	1.34	0.667	1.58	1.8	1.79	1.8	1.16	1.52	1.41	1.21	1.39	2.65	2.09	1.8	1.1	1.62	1.89	1.46	1.53	1.86
DYRK1A	DOCK1	1.27	1.1	1.46	1.79	4.82	2.12	1.39e-05	1.94	1.28	1.69	1.06	1.47	2.25	1.51	1.74	1.32	1.4	1.56	1.58	1.42	1.93	1.85	1.76	1.06	1.24	50	1.78	2.28	2.56
DYRK1A	KIAA1598	1.28	1.44	1.5	1.39	9.15	1.97	0.639	2.14	1.16	1.27	1.95	1.27	2.24	1.91	1.74	1.3	1.3	1.18	1.47	1.67	50	5.84	1.78	1.08	1.57	50	1.95	50	1.65
E2F1	ECM2	1.35	1.56	2.91	1.24	1.5	1.96	50	1.88	1.5	1.42	3.18	1.28	1.39	1.42	2.1	1.56	0.978	1.18	1.44	1.48	2.19	50	2.32	1.36	1.49	50	1.62	50	1.86
E2F1	JMJD1C	1.27	1.1	2.67	1.14	1.66	2.22	0	1.87	1.48	1.11	50	1.57	1.71	1.78	2.41	1.35	1.07	1.37	1.38	1.56	50	2.84	1.21	1.53	1.56	0.822	2.08	1.58	0.736
E2F1	MAST4	1.25	1.07	2.13	1.35	2.65	3	50	1.79	1.58	1.01	50	1.57	1.7	1.22	1.29	1.64	1.08	1.32	1.4	1.33	2.57	50	1.41	1.33	1.63	50	1.11	2.57	2.03
E2F1	MPHOSPH8	1.38	1.12	2.57	1.87	1.44	1.66	50	2.34	1.87	1.46	50	1.56	2.48	1.58	1.98	1.21	1.09	1.2	1.27	1.28	50	50	1.81	1.11	1.26	0.995	2.03	50	2.99
E2F1	PCM1	1.3	1.25	2.55	1.48	2.38	1.8	0	2.34	1.25	1.28	50	1.4	2.22	1.28	1.35	1.13	1.17	1.48	1.37	1.25	3.38	1.27	1.44	1.38	1.95	50	0.865	2.72	1.16
E2F1	PDE2A	1.34	1.32	2.8	1.18	0.862	1.49	50	1.71	1.44	0.999	1.95	1.76	1.4	1.47	2.63	1.69	1.19	1.25	1.36	1.36	1.43	50	1.18	1.42	1.14	50	2.07	1.48	50
E2F1	PTGER3	1.34	1.52	2.53	1.27	1.88	1.39	0	1.88	1.2	1.1	2.83	1.67	1.41	1.22	2.1	1.72	1.11	1.25	1.39	1.11	2.24	50	2	1.37	1.29	50	1.94	1.37	50
E2F1	S1PR1	1.29	1.31	1.73	1.48	1.41	2.21	0	2.07	1.47	0.976	1.5	1.75	1.84	1.54	1.65	1.79	1.13	1.22	1.24	1.45	50	50	1.41	1.19	1.28	50	1.71	1.24	2.5
E2F1	SDPR	1.35	1.24	1.77	1.41	3.43	1.89	50	2.04	1.69	1.07	2.4	1.95	2.52	1.62	1.47	1.93	1.01	0.988	1.3	1.37	1.9	50	1.96	1.43	1.28	50	1.76	1.34	50
E2F1	SORBS1	1.3	1.23	3.68	1.19	1.15	1.67	50	1.81	1.16	1.02	2.4	1.49	1.99	1.77	2.56	1.79	1.03	1.33	1.31	1.3	2.13	4.37	1.87	1.64	1.2	2.1	2.41	50	0.718
E2F1	SOX7	1.26	1.48	2.12	1.47	50	1.53	50	2.38	1.4	1.18	50	1.52	1.41	1.44	1.35	1.46	1.28	1.33	1.26	1.17	2.94	50	1.3	1.58	1.49	50	50	0.955	1.24
E2F7	SIAE	1.25	1.34	1.43	1.81	1.78	1.37	0	2.11	1.4	1.2	1.96	1.91	2.07	1.31	2.06	1.53	1.58	1.22	1.25	1.27	2.14	3.03	1.12	1.16	1.3	50	1.38	2.42	1.94
ECT2	INPP5A	1.37	1.32	1.88	1.26	1.8	2.44	50	2	1.58	1.22	1.88	1.52	2.78	1.56	2.32	1.53	1.51	1.17	1.51	2.06	50	1.21	1.2	1.3	1.18	0.657	1.7	2.3	2.79
EEF1D	ESCO1	1.26	1.24	1.53	1.15	2.91	0.953	50	2.82	1.59	1.16	50	1.51	2.69	1.87	1.95	1.38	1.39	1.34	1.25	2.9	50	1.55	1.42	1.28	1.21	50	2.57	2.68	1.44
EEF1D	ZNF397	1.21	1.28	1.62	1.28	2.1	1.35	0.644	3.22	1.55	1.11	2.57	1.45	2.92	1.86	2.02	1.27	1.35	1.39	1.3	1.45	0.88	1.66	1.61	1.34	1.18	1.9	2.45	50	1.06
EFNA4	KIAA1704	1.31	1.48	1.73	1.7	3.18	1.54	0	1.17	1.53	1.28	50	1.68	2.33	1.31	1.62	1.42	1.7	1.15	1.07	1.19	3.97	50	1.4	1.26	1.19	50	50	50	2.11
EFNA5	TOP1MT	1.31	1.22	1.9	1.51	1.5	5.29	50	1.59	1.27	1.8	2.47	1.78	0.988	1.12	1.53	1.63	1.27	1.57	1.22	1.94	0.832	50	1.29	1.08	1.9	50	2.98	50	2.04
EGFR	PTPN6	1.19	1.55	1.81	1.56	1.52	1.12	0.275	2.44	1.21	1.14	3.15	1.2	1.44	1.53	1.35	1.3	1.21	1.02	1.73	2.71	1.25	1.65	1.92	1.27	1.53	50	3.69	5.2	3.9
EGFR	EZH2	1.27	1.27	1.93	1.48	3.75	1.82	50	1.58	1.45	1.3	50	1.26	4.21	1.58	1.95	1.24	1.28	1.14	1.43	2	1.39	0.809	1.26	1.31	1.54	50	2.86	6.3	1.79
EGFR	TNFSF11	1.27	1.07	2.08	1.31	1.43	2.25	50	2.46	2.19	1.46	50	1.11	1.42	1.28	1.66	1.26	1.35	1.07	1.6	1.97	50	50	1.91	1.43	1.35	1.27	1.73	3.26	7.94
EGFR	CDH5	1.23	1.38	1.27	2.13	2.31	1.33	1.55	1.28	1.55	1.42	6.73	1.26	1.58	1.65	1.48	1.91	1.34	1.31	1.1	1.57	3.47	6.64	1.99	1.56	1.54	50	3.48	5.72	3.97
EGFR	LIMK1	1.35	1.41	1.88	2.46	1.05	3.32	11.3	2.12	1.45	1.28	1.79	3.73	3.87	1.81	1.54	1.59	1.36	1.12	1.52	1.79	2.04	50	1.57	1.39	1.1	50	1.59	4	1.68
EGFR	ARFGAP1	1.36	1.45	1.75	1.61	1.73	2.12	30.2	1.27	1.42	1.33	2.28	1.65	1.15	1.24	1.32	1.21	1.32	0.99	1.31	1.82	50	9.68	1.25	1.32	1.37	0.765	2.93	50	1.89
EGFR	MAST1	1.29	1.12	1.54	1.71	2.35	1.59	50	3.45	1.19	1.35	2.15	1.57	1.11	1.48	1.77	1.18	1.43	1.06	1.22	1.53	2.41	5.76	1.8	1.09	1.31	5.08	1.63	50	1.57
EGFR	DOT1L	1.25	1.42	1.88	2.26	1.23	1.4	50	2.76	1.11	1.37	50	1.34	1.01	1.52	1.19	1.16	1.37	0.941	1.26	1.81	50	6.18	1.16	1.31	1.35	50	50	2.34	2.12
EGFR	PPP1R15A	1.28	1.28	1.14	1.24	4.72	1.69	50	1.27	1.68	1.16	50	1.09	1.51	1.47	1.57	1.97	1.15	1.19	1.4	1.8	0.981	6.96	1.17	1.15	1.36	50	1.35	2.71	3.16
EGFR	SHH	1.26	1.11	1.7	1.41	1.85	1.4	0	1.57	1.67	1.27	50	1.17	4.14	1.77	1.5	1.46	1.26	1.02	1.16	1.8	1.78	16.2	1.49	1.34	1.94	50	2.03	6.18	2.6
EGFR	MAP3K8	1.24	1.44	1.25	1.9	2.84	4.35	50	1.39	1.23	1.1	1.65	1.58	1.29	1.58	2.57	1.29	1.46	1.18	2.01	1.94	1.73	50	1.43	1.45	1.35	50	1.98	1.72	5.1
EGFR	INSR	1.27	1.04	1.36	1.86	2.15	1.43	50	1.07	1.39	1.36	2.02	1.34	1.18	1.49	1.68	1.35	1.51	1.04	1.17	1.53	1.97	50	1.45	1.37	1.46	1.1	1.64	1.77	2.11
EGFR	TYK2	1.3	1.2	1.74	1.68	2.06	1.48	50	1.63	1.55	1.4	50	1.26	0.971	1.49	1.49	1.36	1.47	1.34	1.53	1.73	50	1	1.15	1.16	1.31	50	1.63	1.77	1.04
EGFR	DNMT1	1.31	1.37	2.05	1.79	2.06	2.55	50	5.4	1.17	1.4	50	1.35	2.87	1.49	1.28	1.63	1.42	1.05	1.29	1.39	50	2.58	1.28	1.4	1.33	50	1.63	3.41	1.05
EGFR	WBP2NL	1.24	1.33	1.44	1.69	1.85	1.36	50	1.31	1.07	1.24	2.21	1.3	2.93	1.05	1.67	1.24	1.31	1.2	1.22	1.16	3.4	3.37	1.99	1.15	1.54	7.28	3.3	2.1	3.89
EHBP1	CDH13	1.27	1.48	1.72	1.33	1.29	1.51	0	4.56	1.1	1.52	22.7	1.76	2.87	1.16	1.54	1.48	1.39	1.27	1.18	2.92	2.07	50	1.35	1.12	2.11	50	1.5	1.51	1.55
EIF3B	FIG4	1.22	1.52	1.62	1.02	1.46	1.44	50	1.23	1.69	1.34	1.52	1.2	1.64	1.08	1.35	1.08	1.38	1	1.33	1.33	1.44	50	1.63	1.21	1.7	50	1.45	2.03	3.05
ELK3	TADA3	1.25	1.4	1.55	1.78	0.844	1.82	23	1.58	1.47	1.55	1.01	1.25	1.49	1.58	1.28	1.4	1.4	1.31	1.83	1.25	2.69	6.42	1.32	1.11	1.34	50	1.02	6.14	1.62
EME1	MPHOSPH8	1.37	1.3	2.68	1.33	1.29	2.17	0	2.48	1.58	1.42	50	1.74	3.26	1.7	1.74	1.1	1.08	1.11	1.09	1.19	50	50	1.39	1.23	1.69	1.11	2.4	1.94	3.67
EME1	SLC46A3	1.23	1.43	1.79	1.26	1.96	2.2	50	1.89	1.13	1.26	50	1.76	3.77	1.82	1.83	1.5	1.2	1.23	1.64	1.4	50	50	1.26	1.08	1.34	50	1.78	1.02	3.31
EML3	PAIP2	1.26	1.07	1.18	2.23	3.3	1.5	50	2.91	1.31	1.29	50	1.74	1.93	1.51	1.52	1.14	1.6	1.41	1.11	1.6	4.44	1.15	1.32	1.1	1.37	50	1.49	2.3	2.7
EML4	EHMT1	1.22	1.41	1.51	1.84	1.36	1.78	50	1.41	1.48	1.56	1.56	1.22	2.88	1.51	1.85	1.27	1.37	1.29	1.17	1.4	50	0.844	1.72	1.35	1.67	6.01	1.34	50	1.87
EMP1	TRAF2	1.23	1.88	1.97	1.87	2.02	1.54	50	1.13	1.18	1.25	1.37	1.64	1.57	1.19	1.66	1.51	1.19	1.26	1.55	1.5	50	50	1.21	1.27	1.73	3.21	50	50	1.37
EMP1	WHSC1	1.23	1.81	2.02	1.36	2.32	1.53	50	1.98	1.23	1.46	2.14	1.58	2.34	1.34	1.85	1.68	1.49	1.35	1.38	1.38	50	50	1.25	1.02	1.48	50	50	2.43	2.22
EPHA2	TGFBR1	1.17	1.41	1.66	1.25	1.6	2.74	50	1.6	1.52	1.26	1.91	1.51	1.95	1.39	2.33	1.5	1.52	1.16	1.04	1.57	1.83	50	1.55	1.38	1.34	50	2.16	50	2.07
EPHA2	AKT1	1.2	1.59	1.95	1.98	1.15	2.01	1.13	50	1.17	1.25	1.4	1.25	1.95	1.52	1.91	1.5	1.51	1.14	0.974	1.5	3.3	50	1.44	1.16	1.18	1.01	1.5	50	1.65
EPHA2	MAP3K8	1.23	1.54	2.28	1.5	3.04	3.37	50	1.21	1.17	1.32	1.6	1.54	1.78	1.48	1.88	1.31	1.33	1.39	1.37	1.57	4.51	50	1.54	1.38	1.29	50	1.66	1.83	3.75
EPHA2	PARP1	1.35	1.25	2.1	1.92	4.16	1.61	0	2.14	1.44	1.52	1.32	1.53	2.03	1.13	1.34	1.3	0.991	1.53	1.28	1.75	6.17	50	1.86	1.35	1.17	0.477	2.42	50	2.9
EPHA2	RET	1.24	1.43	1.93	1.56	0.782	2.31	50	1.27	1.54	1.38	2.4	1.45	4.3	1.34	1.67	1.79	1.03	1.37	1.33	1.67	4.85	50	1.52	1.38	1.13	0.657	2	1.06	2.35
EPHA2	CHEK1	1.2	1.4	1.8	1.45	9.98	1.09	50	1.32	1.38	1.41	2.55	1.34	1.91	1.12	1.66	1.73	1.14	1.52	1.1	1.86	2.34	50	1.59	1.23	1.29	50	1.33	1.48	2
EPHA2	PORCN	1.21	1.13	1.78	1.4	1.55	1.46	50	1.92	1.24	1.38	1.03	1.43	1.01	1.27	1.73	1.39	1.18	1.33	1	1.3	3.22	50	1.78	1.42	1.13	1.19	1.25	1.58	2.51
EPHA2	MAPK8	1.28	1.26	1.87	1.39	1.52	2.26	50	0.935	1.44	1.18	2.4	1.42	2.68	1.46	2.47	1.94	1.38	1.39	1.44	1.23	4.6	50	1.78	1.29	1.12	0.875	2.2	0.872	2.28
EPHA2	PRKCQ	1.25	1.43	1.46	1.49	2.77	1.72	3.58	1.66	1.24	1.19	1.6	1.35	1.36	1.21	1.9	1.36	1.12	1.32	1.12	1.66	3.52	50	1.28	1.36	0.98	0.754	1.56	3.1	3.87
EPHA2	JAK2	1.24	1.08	1.5	1.59	1.11	1.9	50	1.31	1.37	1.31	1.03	1.5	2.51	1.15	1.83	1.46	1.23	1.52	1.05	1.59	4.14	50	1.78	1.61	1.13	50	3.23	1.77	2
EPHA2	PAK1	1.27	1.15	2.09	1.6	8.63	1.85	0.644	2.43	1.55	1.39	50	1.17	2.08	1.25	1.6	1.97	1	1.41	1.14	2.2	2.15	2.7	1.55	1.19	1.25	50	1.53	50	2.62
EPHA2	DOT1L	1.19	1.11	1.66	1.58	5.81	1.41	0	1.67	1.27	1.39	50	1.31	1.84	1.46	1.43	1.76	1.16	1.37	1.12	1.64	50	50	1.47	1.22	1.3	0.871	1.6	3.06	3.04
EPHA2	SIRT1	1.18	1.33	1.39	1.4	0.989	2.06	0	1.39	1.18	1.34	2.4	1.48	3.07	1.37	3.41	2.26	1.62	1.44	1.37	1.31	4.56	6.35	1.64	1.26	1.19	0.824	2.75	0.963	2.68
EPHA5	DDO	1.22	1.52	1.52	1.33	1.58	1.38	50	1.73	1.35	1.26	2.44	1.68	1.59	1.72	1.33	2.1	1.19	1.11	1.27	1.23	2.53	0.609	1.94	1.26	1.47	50	2.41	50	50
EPM2A	RHBDF2	1.29	1.31	1.91	1.23	50	1.48	3.85e-06	1.67	1.32	1.12	1.63	1.91	1.94	1.89	1.5	1.46	1.3	1.49	1.33	1.22	50	50	1.87	1.19	1.14	50	1.24	50	2.92
EPM2A	SLC16A3	1.3	1.25	1.93	1.01	4.82	1.43	2.36e-06	1.65	1.37	1.12	1.5	1.56	1.53	1.96	1.57	2.1	1.36	1.55	1.44	1.15	4.16	50	1.47	1.19	1.47	50	50	1.63	1.89
EPM2A	XYLT2	1.22	1.22	1.7	1.18	2.98	1.3	50	1.53	1.25	1.19	1.5	1.39	1.49	1.89	1.03	1.93	1.23	1.27	2.07	1.47	50	50	1.87	1.26	1.87	50	50	0.542	2.03
EPS15	TRAF2	1.25	1.86	1.81	1.55	3.44	2.59	50	1.5	1.36	1.3	50	1.64	1.71	1.74	1.48	1.42	1.23	1.45	1.15	1.22	50	50	1.72	1.23	1.6	50	50	50	2.79
ERBB2	MAST1	1.31	1.06	1.29	1.71	4.04	1.49	50	1.76	1.27	1.21	5.02	1.8	1.39	1.62	2.15	1.31	1.41	1.13	1.43	1.64	1.92	6.54	1.45	1.19	1.73	50	1.69	3.18	50
ERBB2	TYK2	1.32	1.24	1.23	1.7	3.37	1.28	50	1.54	1.26	1.42	50	1.95	1.15	1.64	1.84	1.18	1.22	1.21	1.64	1.24	50	5.05	1.86	1.2	1.65	50	1.8	2.95	50
EREG	C2orf49	1.22	1.22	1.37	2.45	1.26	1.16	2.51	2.97	1.59	1.53	2.79	1.39	1.56	1.75	1.52	1.55	1.07	1.55	1.25	1.47	6.13	6.6	1.39	1.41	1.05	50	2.79	50	2.16
EREG	TOP1MT	1.32	1.24	1.69	2.97	1.87	1.12	50	2.04	1.1	1.39	3.35	1.85	0.984	1.36	1.59	1.27	1.22	1.72	1.2	1.77	1.48	50	1.46	1.03	1.52	50	2.21	2	2.08
ERI3	KIAA1704	1.31	1.4	1.56	1.63	1.48	1.09	3.8	2.51	1.04	1.25	2.04	1.36	1.43	1.4	1.37	1.68	1.14	1.25	1.62	1.45	2.89	50	1.58	1.22	1.08	1.03	1.19	1.43	3.12
ERRFI1	BRD3	1.19	1.77	1.59	1.28	0.828	1.6	50	1.03	1.35	1.48	1.73	1.65	2	1.51	1.77	1.72	1.29	1.21	1.06	1.55	5.69	50	1.91	1.27	1.21	2.04	50	50	3.34
ERRFI1	TYK2	1.23	1.23	1.47	1.71	2.39	1.17	0	1.15	1.08	1.51	50	1.39	1.26	1.1	1.49	1.89	1.37	1.31	1.31	2.1	50	50	2.41	1.16	1.21	50	3.53	1.35	1.18
ERRFI1	TOP2A	1.31	1.57	2.09	1.48	50	1.76	0.0886	1.8	1.41	1.47	1.5	1.59	1.78	1.21	1.71	1.67	1.15	1.3	1.25	1.27	3.41	50	1.57	1.22	1.14	50	1.97	1.18	2
ESPL1	NAP1L5	1.24	1.16	1.46	1.4	1.42	2.17	50	2.45	1.33	1.45	2.05	1.52	2.86	1.21	2.16	1.4	1.38	1.58	1.15	1.34	50	50	1.11	1.19	1.52	50	1.04	0.885	1.59
ESPL1	PHF11	1.3	1.11	1.18	1.3	50	2.22	50	2.1	1.85	1.34	50	1.33	2.77	1.49	1.79	1.27	1.35	1.46	1.49	1.69	1.58	50	2.24	1.52	1.63	50	1.54	2.94	2.26
ESPL1	TSC22D1	1.36	1.28	1.23	1.33	2.83	1.79	50	1.6	1.71	1.29	50	1.63	2.48	1.49	1.71	1.22	1.39	1.33	1.71	1.59	50	50	1.26	1.34	1.91	2.07	1.86	1.35	2.33
EVC2	VEGFA	1.26	1.34	1.66	2.33	1.35	1.24	50	1.21	1.33	1.25	4.55	1.96	2.29	1.6	1.38	1.77	1.65	1.42	1.24	1.25	3.07	50	1.51	1.43	1.11	2.25	1.68	50	1.86
EXO1	PHYHD1	1.21	1.49	1.88	1.61	1.26	1.11	50	1.06	1.35	0.945	1.73	1.59	2.91	1.25	1.45	1.83	1.25	1.15	1.24	2	4.82	2.61	2.14	1.3	1.42	50	50	50	2.64
EXO1	SAT2	1.36	1.15	1.55	1.55	3.36	1.8	50	1.01	1.33	1.17	1.63	1.72	2.42	1.33	2.1	2.12	1.52	1.51	1.09	1.85	3.72	2.61	1.12	1.21	1.41	50	0.923	50	3.51
EZH2	BCL2L2	1.41	1.39	2.38	1.89	1.18	1.85	50	1.91	1.18	1.14	50	1.42	1.57	1.44	1.71	1.17	1.04	1.23	2.08	1.9	50	5.58	1.78	1.23	1.4	2.95	2.22	50	2.44
EZH2	BMX	1.2	1.4	1.14	1.89	1.24	1.78	50	2.23	1.39	0.979	3.22	1.47	1.4	1.4	1.71	1.42	1.17	1.37	1.5	1.43	50	3.68	1.3	1.08	1.53	0.66	2.11	1.83	3.49
F2	CRAMP1L	1.24	1.13	1.47	1.45	50	1.38	0.86	2.14	1.92	1.44	5.73	1.32	1.31	1.51	1.19	1.3	1.1	1.34	1.31	1.82	50	50	1.22	1.3	1.78	50	1.82	2.84	3.56
FABP9	EPHA6	1.47	1.57	1.32	1.1	1.55	1.74	50	1.89	2.26	1.46	1	1.35	2.68	2.65	1.43	1.58	1.65	1.67	1.9	1.77	4.14	4.75	1.61	1.29	2.05	50	1.64	8.76	1.1
FAM107A	KNTC1	1.23	1.33	1.47	1.65	2.91	1.31	50	1.43	1.14	1.32	50	1.57	1.78	1.63	1.9	1.71	1.38	1.37	1.34	1.27	2.51	0.297	1.48	1.43	1.32	50	2.4	50	2.52
FAM107A	NUF2	1.32	1.38	1.76	1.69	5.45	1.62	50	1.32	1.17	1.38	1.75	1.97	2.45	1.44	1.58	1.5	1.64	1.48	1.34	1.5	50	50	1.48	1.19	1.32	1.45	2.64	50	1.12
FAM126A	RNFT2	1.24	1.62	1.7	1.56	1.55	2.08	50	3.62	1.32	1.12	50	1.87	2.09	1.65	1.8	1.22	1.37	1.15	1.3	1.25	0.605	1.35	1.84	1.27	1.25	0.884	50	1.43	3.13
FAM129B	MAST1	1.21	1.25	1.26	1.42	4.26	1.95	50	1.67	1.32	1.33	1.86	1.57	2.34	1.6	1.31	1.52	1.27	1.22	1.16	1.75	1.19	1.72	1.75	1.12	1.09	1.66	1.62	50	4.24
FAM129B	TEK	1.39	1.3	2.01	1.39	1.35	2.72	50	2.52	1.27	1.16	1	1.85	0.753	1.2	1.64	1.76	1.47	1.22	1.18	1.66	1.83	2.58	1.33	1.42	1.35	50	2.77	50	2.3
FAM189B	TRAK2	1.25	1.51	1.45	1.56	3.91	1.61	50	9.19	1.07	1.3	50	1.55	1.4	1.4	1.33	1.55	1.47	1.14	1.21	1.5	0.972	3.79	1.53	1.49	1.17	50	3.52	50	1.62
FAM20C	LARP4B	1.23	1.36	1.23	1.75	1.65	2.17	0.794	1.53	1.44	1.22	3.71	1.75	1.26	1.27	2.39	1.21	1.27	1.09	2.1	1.2	1.53	50	1.27	1.12	1.33	50	1.87	50	2.92
FAM64A	TEK	1.24	1.21	1.73	1.1	1.78	1.11	50	2.11	1.12	1.29	1.88	1.93	4.06	1.22	1.45	1.47	1.31	1.22	1.03	1.62	3.58	2.46	1.37	1.12	1.63	50	2.54	50	1.1
FAM72D	BCL2	1.36	1.52	2	1.3	4.21	1.53	50	1.51	1.31	1.26	15.9	1.93	4.39	1.84	1.92	1.92	1.57	1.16	1.26	1.57	4.19	2.72	1.62	1.57	1.54	50	1.05	50	4.33
FANCL	ADAMTS18	1.27	1.16	1.54	1.39	2.99	2.11	50	50	1.4	1.26	2.56	1.84	2.84	1.13	1.66	1.41	1.26	1.6	1.28	2.94	2.17	50	1.44	1.11	1.59	50	1.32	1.66	2.44
FBXL19	PCM1	1.21	1.41	2.27	1.59	1.33	1.53	50	1.68	1.52	1.15	2.7	1.57	1.63	1.31	1.32	1.22	1.29	1.38	1.17	1.3	2.37	0.871	1.48	1.47	1.53	50	1.69	1.77	1.03
FBXL19	PREPL	1.21	1.35	1.32	1.42	1.17	1.44	50	1.03	1.41	1.61	1.23	1.79	2.1	1.53	1.3	1.33	1.29	1.19	1.19	1.19	50	2.55	1.83	1.35	1.2	0.68	50	0.882	2.45
FBXL6	GIGYF2	1.33	1.29	1.96	1.27	1.79	2.05	9.26	2.4	1.38	1.24	2.76	1.81	1.56	1.5	1.62	1.13	1.25	1.07	1.16	1.35	50	50	1.28	1.39	1.46	2.26	1.78	50	2.08
FBXL6	UTP14C	1.27	1.54	1.9	1.35	3.24	2.21	3.91	1.6	1.39	1.2	4.38	1.67	2.21	1.45	1.35	1.17	1.11	1.24	1.18	2.16	50	50	1.25	1.41	1.43	0.626	3.21	50	1.44
FBXL6	ZNF426	1.29	1.3	2.16	1.68	1.79	1.82	50	2.77	1.48	1.23	50	1.54	2.22	1.53	1.43	1.3	1.31	1.21	1.26	1.2	1.54	50	1.53	1.73	1.48	50	50	50	1.15
FGD4	GSTO1	1.22	1.46	2.03	1.18	1.97	1.42	0	1.43	1.12	1.52	50	1.49	1.22	1.88	1.36	1.12	1.38	1.31	1.36	1.66	1.91	1.82	1.32	1.53	1.07	2.07	1.09	1.48	1.64
FGD4	PSMG1	1.27	1.17	1.68	2.29	1.43	2.06	0	2.76	1.19	1.33	50	1.5	1.08	1.57	1.39	1.39	1.29	1.44	1.38	1.65	2.32	4.78	1.84	1.45	1.26	3.69	0.451	1.15	1.32
FGD4	SUV420H2	1.22	1.89	1.58	1.28	3.57	1.64	0	2.33	1.41	1.24	50	1.53	1.16	1.31	1.63	1.36	1.29	1.44	1.29	1.31	2.15	50	1.8	1.21	1.14	50	0.969	0.97	2.49
FGF19	C3AR1	1.21	1.28	1.25	1.74	2.47	1.58	0.529	1.93	1.16	1.29	3.59	1.56	1.3	1.63	1.81	1.12	1.34	1.18	1.69	1.37	2.52	2.53	1.95	1.18	1.4	50	1.67	2.15	2.21
FGFBP1	CCL11	1.26	1.35	1.89	1.11	1.88	1.2	50	2.98	1.46	1.49	1.5	1.49	2.36	1.48	1.73	1.94	1.67	1.26	1.41	1.61	50	0.99	1.47	1.32	1.04	50	1.7	2.71	2.78
FGFR1	DNMT1	1.23	1.36	2.37	1.64	4.43	1.43	50	1.52	1.31	1.17	50	1.23	2.12	1.43	1.35	1.64	1.35	1.3	1.14	1.29	50	50	1.53	1.11	1.12	50	0.955	7.06	1.03
FGFR3	PDGFRB	1.23	1.54	1.37	1.11	1.76	1.26	0	0.857	1.57	1.28	1.73	1.18	2.04	1.34	1.39	1.31	1.48	1.21	1.63	1.49	5.16	1.46	1.49	1.24	1.65	50	1.58	50	2.89
FLT1	DNMT1	1.27	1.02	1.97	1.84	9.13	1.58	0	2.12	1.13	1.54	50	1.23	3.08	1.45	1.33	1.35	1.38	1.38	1.5	1.14	50	50	1.19	1.2	1.59	50	1.65	8.53	1.5
FLT1	TMEM184B	1.35	1.44	1.82	1.7	8.47	1.34	50	50	1.08	1.33	1.25	1.64	1.78	1.51	1.47	1.23	1.34	1.51	1.15	1.34	1.51	50	1.61	1.25	1.22	2.08	2.6	50	3.58
FNDC7	APP	1.26	1.36	1.2	1.43	1.44	2.22	50	1.36	1.23	1.06	4.42	2.15	2.53	1.85	1.85	1.31	1.25	1.06	1.06	1.42	1.72	16.6	1.56	1.52	1.32	0.55	1	1.18	1.79
FOSB	CDH24	1.21	1.47	1.62	1.06	2.03	1.47	0	1.96	1.59	1.44	1.62	1.19	1.99	1.52	1.77	1.8	1.29	1.41	1.28	1.49	1.03	50	1.65	1.12	1.41	0.751	2.09	6.97	1.51
FOXM1	IL11RA	1.3	1.63	1.79	1.65	1.33	1.71	50	1.21	1.15	1.3	2.3	1.73	2.34	1.17	1.71	1.43	1.59	0.998	1.26	1.85	3.02	50	1.27	1.31	1.57	0.76	2.88	50	1.78
FOXM1	KIAA1191	1.2	1.1	1.56	1.25	1.28	1.79	50	1.4	1.59	1.17	50	2.01	1.8	1.43	1.98	1.13	1.15	1.38	1.27	1.59	1.5	16.3	1.43	1.39	1.25	50	50	1.21	1.47
FOXM1	LCN6	1.3	1.56	1.63	1.77	0.878	1.67	50	1.31	1.08	0.981	2.63	1.76	2.1	1.18	2.25	1.41	1.23	1.46	1.44	2	1.53	50	1.43	1.41	1.49	50	1.58	50	1.49
FOXM1	MTIF3	1.22	1.31	1.77	1.38	1.18	2.33	0	1.48	1.33	1.24	50	1.72	3.22	1.23	1.54	1.35	1.26	1.18	1.37	1.72	0.654	50	1.02	1.51	0.982	1.06	1.5	3.12	1.91
FOXM1	NAP1L5	1.23	1.17	2.27	1.49	1.88	1.52	50	2.24	1.3	1.11	1.86	1.48	2.16	1.37	2.46	1.27	1.57	1.09	1.27	1.83	1.44	50	1.49	1.2	1.05	50	1.39	0.795	1.6
FOXM1	NOSTRIN	1.28	1.48	1.14	1.19	0.92	2.87	50	4.54	1.23	1.36	2.4	1.7	3.67	1.42	1.7	1.41	1.32	1.14	1.55	1.7	50	8.7	1.29	1.46	1.13	0.741	2.04	0.37	50
FOXM1	OMD	1.3	1.99	1.52	2.08	1.36	1.55	50	2.41	1.24	1.07	1.61	1.51	1.51	1.47	1.46	1.41	1.25	1.33	1.47	1.6	2.79	50	1.31	1.38	1.33	0.717	2.01	50	1.85
FOXM1	PDE2A	1.37	1.46	2.45	1.37	0.842	1.38	0	1.55	1.12	1.04	2.55	2.04	1.7	2.51	2.86	1.66	1.32	1.27	1.53	1.5	1.53	2.4	1.06	1.5	1.32	50	50	3.44	50
FOXM1	PEBP4	1.32	1.81	1.58	1.43	3.08	2.44	50	1.55	1.39	1.19	50	1.95	2.01	1.65	1.61	1.61	1.36	1.2	1.37	1.81	1.92	50	1.19	1.37	1.24	50	1.04	0.996	0.919
FOXM1	PHF11	1.3	1.32	1.46	1.35	2.16	1.89	0	1.79	1.4	1.14	2	1.94	2.85	1.32	1.81	1.47	1.31	1.34	1.31	1.93	1.28	50	1.45	1.56	0.897	50	1.64	3.28	2.85
FOXM1	PIK3IP1	1.35	1.31	1.26	1.53	1.7	2.49	0	0.993	1.63	1.28	3.07	1.67	1.56	1.34	2.48	1.54	1.37	1.68	1.38	1.83	2.13	50	1.64	1.32	1.26	50	1.75	1.03	2
FOXM1	PTGDS	1.35	1.72	1.9	1.77	0.949	1.84	50	3.29	1.18	1.18	2.28	1.64	1.57	1.47	1.72	1.45	1.41	1.26	1.44	1.4	1.76	50	1.43	1.41	1.54	50	1.58	50	1.31
FOXM1	RIC3	1.28	1.49	2.48	1.79	0.746	1.51	50	1.88	1.35	1.29	2.64	1.54	3.8	1.29	1.79	1.67	1.32	1.11	1.65	1.22	2.18	1.54	1.3	1.41	1.11	50	1.69	2.2	3.19
FOXM1	RNASE4	1.38	1.72	2.54	1.28	1.05	2.55	50	2.27	1.34	1.15	50	1.9	6.26	1.19	2.6	1.11	1.34	1.25	1.39	1.25	2.66	3.38	1.3	1.42	1.1	50	1.68	1.85	1.03
FOXM1	SECISBP2L	1.19	1.19	1.69	1.37	2.1	1.33	50	1.31	1.77	1.25	16.2	1.77	2.84	1.34	1.58	1.75	1.14	1.34	1.28	1.68	1.84	2.56	1.79	1.43	1.28	50	2.01	11.8	2.15
FOXM1	SH3BGR	1.32	1.23	2.34	2.14	1.45	2.23	50	2.8	1.08	1.19	1.98	1.72	1.93	1.47	1.72	1.42	1.25	1.07	1.36	1.29	1.16	50	1.06	1.62	1.48	3.19	0.715	1.11	1.59
FOXM1	SIAE	1.32	1.11	1.74	1.72	1.6	1.25	50	1.16	1.23	1.2	3.17	1.95	2.99	1.42	1.83	1.25	1.39	1.44	1.72	1.16	50	1.29	1.15	1.31	1.19	50	1.41	3.47	1.75
FOXM1	SLC46A3	1.25	1.4	1.93	1.66	1.18	2.24	0	1.91	1.33	0.965	50	1.76	2.09	1.13	1.44	1.43	1.29	1.31	1.47	1.62	1.27	50	1.29	1.17	1.41	50	1.36	3.14	2.29
FOXM1	SORBS2	1.47	1.33	2.94	1.42	1.23	1.72	50	1.39	1.31	1.16	1.86	2.28	2.13	1.34	1.38	1.56	1.38	1.13	1.29	1.79	1.6	50	1.52	1.81	1.18	50	1.15	1	1.7
FOXM1	TMEM66	1.33	1.06	1.67	1.33	3.87	1.48	50	3.71	1.4	1.26	50	1.95	1.43	1.67	1.79	1.64	1.24	1.41	1.67	1.6	2.79	50	1.19	1.32	1.48	50	2.17	1.05	1.02
FOXM1	TRIM34	1.21	1.33	1.23	1.79	1.32	1.49	2.29e-06	1.56	1.36	1.44	50	1.72	3.29	1.56	2.24	1.19	1.32	1.61	1.57	1.43	2.05	2.31	1.22	1.26	1.17	50	3.53	1.86	2.25
FOXM1	TSPYL4	1.23	1.18	1.92	1.89	1.42	2.37	50	1.6	1.12	1.01	50	1.46	2.59	1.23	2.95	1.33	1.64	1.06	1.25	1.27	1.59	50	1.24	1.34	1.49	50	2.79	4.54	2.31
FOXM1	BTD	1.25	1.35	1.48	1.71	1	1.84	3.74e-06	3.42	1.26	1.21	50	1.98	5.43	1.65	1.67	1.37	1.18	1.38	1.85	1.63	1.13	5.72	1.32	1.09	1.5	50	1.14	6.02	1.44
FOXO1	NUP85	1.18	1.33	1.47	1.41	1.21	1.65	0	2.15	1.65	1.32	50	1.67	2.91	1.6	1.44	1.65	1.14	1.5	1.55	1.36	2.03	50	1.13	1.38	1.09	50	1.94	3.04	2.71
FRMD1	CASP9	1.19	1.5	1.66	1.58	1.69	1.1	0.389	0.845	1.58	1.18	1.5	1.71	2.26	1.46	1.56	1.27	1.53	1.49	1.67	1.6	2.34	1.17	1.53	1.12	1.12	0.747	2.07	50	2.31
FYN	MAST1	1.2	1.29	2.04	1.43	3.52	1.61	50	1.36	1.22	1.21	1.89	1.71	2.09	1.49	1.28	1.2	1.39	1.24	1.24	0.915	2.2	9.75	1.06	1.18	1.76	3.06	1.89	1.3	1.56
GART	JAK2	1.23	1.25	1.43	1.71	2.04	1.73	50	2.85	1.54	1.25	0.69	1.31	2.04	1.68	1.59	0.983	1.4	1.2	1.2	1.52	50	2.29	1.85	1.48	1.14	50	3.16	1.84	0.846
GART	MAP3K8	1.26	1.5	1.31	1.37	2.54	1.91	50	0.922	1.43	1.83	1.68	2.14	1.92	2.07	1.87	1.19	1.73	1.24	0.954	1.62	50	50	1.51	1.47	1.63	50	1.28	1.76	1.26
GAS2L3	HDAC6	1.3	1.57	1.09	2.1	0.925	2.61	50	1.25	1.35	1.46	8.87	1.57	2.37	1.56	1.4	1.68	1.22	1.3	1.28	1.43	50	50	1.51	1.4	1.37	2.94	1.58	1.8	1.12
GAS2L3	KIT	1.22	1.54	1.48	1.57	1.45	1.72	50	1.45	1.13	1.63	2.34	1.43	3.47	1.2	1.66	1.36	1.61	1.43	1.1	1.34	3.48	50	1.14	1.54	1.35	50	1.59	1.85	1.64
GAS2L3	MAST1	1.35	1.17	1.22	2.18	3.88	1.34	50	2.47	1.35	1.31	3.06	1.48	2.06	1.62	2.35	1.36	1.5	1.19	1.45	1.89	50	1.39	1.41	1.19	1.66	50	1.28	1.51	2.79
GAS2L3	PI4KA	1.25	1.22	1.34	1.85	1.38	2.76	50	1.3	1.53	1.25	4.06	1.54	1.75	1.27	1.59	1.86	1.49	1.31	1.46	1.88	2.58	0.809	1.39	1.45	1.2	50	2.93	2.07	1.59
GAS2L3	TYK2	1.39	1.51	1.11	2.29	1.79	1.24	50	1.92	1.36	1.46	50	1.59	1.64	1.46	1.66	1.89	1.44	1.2	1.69	1.76	50	1.45	1.06	1.21	1.31	50	1.28	1.29	1.35
GJB3	FGF14	1.36	1.5	1.24	1.58	1.25	1.64	50	1.33	1.34	1.08	50	1.56	1.58	1.11	1.39	2.49	2.37	1.32	1.32	1.71	1.66	50	1.8	1.55	1.27	50	0.945	1.65	3.36
GLI1	HDAC6	1.38	1.71	1.72	1.55	1.99	2.29	50	1.33	1.94	1.32	6.98	1.54	1.89	1.55	1.38	1.22	1.3	1.05	1.29	1.15	1.54	50	1.3	1.23	1.45	1.5	1.88	3.49	1.72
GLI1	AMOTL2	1.21	1.39	1.3	2.1	1.84	1.27	6.28	3.32	1.56	1.55	4.68	1.8	2.8	1.65	1.67	1.22	1.25	1.36	1.2	1.31	2.94	3.49	1.15	1.17	1.37	50	2.68	50	1.66
GLIPR1	MRPS18A	1.19	1.33	1.68	1.38	1.37	1.64	50	1.32	1.55	1.33	1.88	1.6	1.99	1.56	1.45	1.37	1.4	1.28	1.05	2.18	1.51	50	1.36	1.36	1.35	50	1.33	7.6	2.56
GLIPR1	NDUFA10	1.2	0.967	1.96	1.64	2.7	1.84	50	3.27	1.48	1.41	2.55	1.37	2.34	1.28	1.54	1.7	1.28	1.31	1.28	1.59	50	2.56	1.72	1.11	1.33	2.19	2.88	50	2.88
GLIS2	TEK	1.18	1.26	1.23	1.74	1.15	1.2	50	4.2	1.28	1.38	0.914	1.51	0.933	1.44	1.23	1.44	1.19	1.18	1.51	1.51	1.79	1.97	1.36	1.18	1.8	50	3.03	50	1.43
GNG12	BRD3	1.21	1.71	1.69	1.51	0.818	1.84	50	0.746	1.13	1.15	1.73	1.76	2.31	1.49	2.34	1.32	1.46	1.05	1.24	1.39	10.6	50	1.88	1.11	1.41	0.429	50	50	1.55
GOLGA8DP	ERBB2	1.51	1.63	1.54	1.34	2.1	1.62	50	2.21	1.43	1.13	4.83	2.12	1.07	1.15	1.68	2.05	1.4	1.11	1.54	1.48	3.72	1.66	1.4	1.02	1.36	50	1.67	1.67	3.22
GPR113	CDH5	1.32	1.24	1.57	1.34	1.82	2.25	0	1.78	1.38	1.2	2.82	2.07	3.13	1	1.29	1.49	1.22	1.4	1.06	2.67	1.84	50	1.18	1.09	1.21	50	1.86	0.751	2.27
GRASP	NUSAP1	1.23	1.54	1.7	1.21	5.55	1.78	2.95	2.77	1.54	1.1	1.38	1.48	1.49	1.41	1.67	1.59	1.35	1.39	1.2	1.46	1.46	1.44	1.3	1.49	1.99	50	1.17	10.2	2.38
GTF2A1L	CCL22	1.34	1.49	1.66	1.35	1.47	1.93	3.83	1.49	1.31	1.27	50	1.96	2.24	1.66	1.18	1.47	1.09	1.21	1.36	2.59	2.01	50	1.25	1.02	1.68	50	1.99	4.52	1.5
GTF2B	MAP2K2	1.31	1.24	1.72	1.89	6.08	1.21	50	0.62	1.39	1.34	1.87	1.27	1.76	1.19	1.44	1.48	1.23	1.32	2.13	1.36	4.57	4.25	1.87	1.2	1.16	1.07	1.23	1.91	2.43
GTF2IRD1	TEK	1.27	1.21	1.19	0.973	0.811	1.71	0.423	3.32	1.25	1.35	2.56	1.76	1.81	1.32	1.64	1.73	0.933	1.15	1.3	1.29	1.23	4.23	1.55	1.33	1.77	50	2.23	50	2.34
GTF2IRD1	CYSLTR2	1.32	1.33	1.68	1.14	1.2	1.91	50	2.72	1.43	1.4	2.64	1.36	2.04	1.21	1.51	2.15	0.982	1.46	1.34	1.59	2.55	50	1.74	1.28	1.3	50	1.88	50	3.81
GTF3C6	BCL10	1.19	1.26	1.48	1	50	1.92	50	2.13	1.41	1.43	1.79	1.52	1.7	1.66	1.7	2.2	1.19	1.49	1.15	1.15	1.58	3.16	1.85	1.46	1.4	2.16	1.79	1.94	1.39
GTSE1	SEPP1	1.27	1.38	1.86	1.37	1.4	1.2	1	1.43	1.45	1.22	50	1.92	2.18	0.939	1.86	1.77	1.33	1.4	1.14	2	2.84	1.09	1.82	1.1	1.32	50	2.42	1.57	1.96
GUCA2A	TNFRSF10A	1.26	1.3	1.36	1.71	1.34	1.29	50	1.41	1.38	1.51	2.57	1.65	2.09	1.29	1.89	1.39	1.63	1.48	1.3	2.33	2.11	50	1.4	1.09	2.03	50	1.97	2.09	1.43
GUCA2A	TNFRSF10B	1.24	1.28	1.36	1.5	1.34	1.54	50	3.29	1.73	1.48	3.4	1.65	2.07	2.03	1.7	1.44	1.24	1.49	1.33	1.34	50	50	1.47	1.41	1.48	50	1.1	50	1.64
HDAC1	AURKC	1.3	1.44	1.21	1.27	2.48	1.48	50	9.13	1.37	1.36	1.99	1.74	2.06	1.21	1.83	1.37	1.22	1.42	1.14	1.39	50	50	2.03	1.36	1.19	50	2.06	1.22	50
HDAC7	TMX2	1.2	1.04	1.51	1.47	2.87	1.99	0	1.21	1.3	1.14	2.55	1.56	1.72	1.32	1.79	1.65	1.46	1.34	1.17	1.66	1.79	7.33	1.45	1.37	1.33	50	1.59	3.16	1.72
HEATR2	SYT15	1.34	1.53	1.61	1.79	1.49	2.26	50	2.43	1.41	1.22	3.31	1.56	2.31	1.55	2.22	1.32	1.46	1.42	1.26	1.16	1.6	50	1.35	1.66	1.52	0.799	1.86	6.23	2.54
HIF1A	TEK	1.21	1.3	1.75	2.5	1.45	0.856	50	4.99	1.41	1.25	3.53	1.69	1.09	1.48	1.14	1.09	1.19	1.14	1.29	1.55	2.28	2.42	1.39	1.4	1.43	50	1.61	50	4.13
HIPK4	TOP1	1.3	1.87	1.49	1.56	2.11	1.25	50	3.29	1.18	1.5	3.16	2.06	1.23	1.21	2.68	1.59	1.46	1.42	1.21	1.27	2.63	1.61	1.33	1.31	1.76	0.811	2.48	50	1.66
HJURP	SEPP1	1.33	1.18	2.42	2.36	3.02	1.32	50	1.65	1.51	1.55	50	1.91	2.41	1.13	1.81	1.82	1.69	1.41	1.29	1.54	2.33	4.72	1.97	1.14	1.13	50	2.03	1.63	2.75
HMGXB3	DMXL1	1.27	2	1.38	2.23	1.41	1.85	0	2.19	1.17	1.48	1.91	1.85	1.61	1.09	1.25	2.19	1.22	1.93	1.19	1.34	2.54	1.02	1.87	1.35	1.08	50	1.93	3.82	2.52
HMMR	TGFBR3	1.31	1.57	2.26	1.53	2.74	1.69	50	1.86	1.42	1.26	50	1.61	1.89	1.27	1.87	2.18	1.35	1.49	1.19	1.8	1.48	1.22	1.65	1.11	1.33	1.99	50	50	2.59
HMMR	CDH16	1.21	1.62	2.15	1.34	1.42	0.901	50	2.36	1.23	1.06	50	1.52	2.59	1.21	1.48	1.58	1.33	1.54	1.33	1.73	1.08	1.11	1.65	1.04	1.07	50	1.91	2.31	4.5
HMX3	CYBRD1	1.35	1.35	2.75	1.13	2.14	2.71	2.32	4.59	1.7	1.42	2.48	1.46	1.36	1.28	1.84	1.52	1.36	1.38	1.44	1.57	1.64	2.85	1.43	1.4	1.22	50	2.93	3.6	1.75
HNRNPL	NUMB	1.35	1.42	1.55	0.985	1.79	3.35	50	3.56	0.898	1.48	3.26	1.6	1.65	1.23	1.98	1.43	1.49	1.16	1.42	2.34	50	1.85	1.36	1.36	2.04	50	1.56	1.92	1.5
HNRNPL	TGFBR2	1.22	1.75	1.39	1.71	3.42	1.96	50	2.7	1.14	1.27	1.52	1.6	1.41	1.64	2.51	1.17	1.46	1.34	1.22	1.3	50	1.25	1.54	1.45	1.28	50	1.51	50	1.52
HNRNPL	CAPN5	1.29	1.62	1.27	1.31	1.99	1.65	50	1.55	1.32	1.33	3.37	1.65	2.95	1.34	1.71	1.71	1.18	1.15	1.46	1.5	1.75	3.78	1.34	1.29	1.43	50	2.73	0.816	2.87
HNRNPL	F10	1.2	1.48	1.59	1.32	0.996	1.43	50	2.57	0.962	1.13	3.3	1.42	1.91	1.48	1.26	1.81	1.39	1.55	1.9	1.69	2.33	50	1.49	1.15	1.38	50	2.75	50	2.48
HOXA9	DCBLD2	1.28	1.48	1.31	1.54	2.34	1.79	2.48e-05	3.14	1.33	1.48	1.59	1.28	1.47	1.28	1.66	1.77	1.46	1.14	1.12	1.35	50	50	1.47	1.43	1.45	50	1.52	2.07	2.38
HOXC8	BRD4	1.3	1.26	1.53	2.09	2.1	1.65	0	1.54	1.36	1.3	2.38	1.5	1.8	1.4	2.09	1.39	1.51	1.27	1.45	1.51	50	50	1.12	1.2	1.24	50	1.99	1.86	4.13
HP	TYMS	1.23	1.25	1.6	1.58	1	1.96	1.7	3.41	1.8	1.46	1.66	1.54	1.58	1.08	1.64	1.61	1.35	1.26	1.61	1.77	4.43	10.3	1.53	1.38	1.88	50	1.22	2.3	2.91
HPR	TYMS	1.23	1.4	1.83	1.87	1	1.8	50	3.41	1.8	1.22	1.86	1.15	1.65	1.15	1.4	1.38	1.35	1.39	1.58	1.58	4.41	50	1.54	1.38	1.88	50	1.22	1.65	0.893
HS1BP3	HPR	1.38	1.11	1.52	1.38	0.982	2.11	50	1.95	1.32	1.25	2.56	2.03	2.88	1.06	1.32	1.56	1.4	1.45	1.2	2.92	2.16	50	1.17	1.45	1.52	50	1.4	2.26	1.74
HSP90AA1	MAP2K1	1.19	1.25	1.8	1.86	3.12	1.52	50	0.957	1.85	1.24	1.24	1.03	2.23	1.76	1.95	1.31	1.38	1.13	1.3	1.45	1.79	2.27	1.75	1.18	1.38	50	1.33	7.32	1.49
HTR3C	ADAMTSL5	1.3	1.36	1.91	1.3	1.69	1.45	50	3.41	1.36	1.2	50	1.74	1.49	1.43	1.37	1.11	1.44	1.36	1.41	1.99	1.44	2.08	1.85	1.26	1.72	50	1.59	3.13	50
ID2	COX4I1	1.35	1.18	1.59	2.05	0.997	1.72	0.5	2.2	1.16	1.27	50	1.93	4.16	1.34	1.74	1.3	1.58	1.32	1.23	2.72	1.92	50	1.23	1.07	1.44	50	1.73	16	2.74
IDH1	AURKC	1.27	0.947	1.16	1.72	5.07	1.59	0	50	1.17	1.25	1.79	1.64	2.4	1.09	1.67	1.66	1.14	1.81	1.39	1.6	1.92	2.19	1.72	1.42	1.25	50	1.7	50	4.39
IFNGR1	PRCC	1.4	1.09	2.07	1.55	2.96	1.86	50	1.98	1.51	1.63	1.51	1.69	1.51	1.29	1.33	1.33	1.34	1.19	1.24	1.37	2.33	2.49	1.62	1.59	1.41	1.64	1.73	50	1.82
IGF1	EOMES	1.38	1.67	1.46	1.88	3.22	1.38	50	0.956	1.35	1.52	50	1.33	1.7	1.4	1.51	1.22	1.21	1.58	1.41	1.29	2.7	3.41	1.08	1.34	1.33	50	1.48	2.96	1.18
IGF1R	MAP2K2	1.3	1.23	1.25	1.35	1.85	1.24	23	1.23	1.35	1.31	6.68	1.28	2.79	1.66	1.78	1.1	1.72	0.943	1.24	1.88	3.9	50	1.1	1.12	1.23	50	2.83	50	3.16
IGF2BP1	BRD4	1.31	1.68	1.32	1.44	2.68	1.27	3.31e-06	4.12	1.84	1.46	50	1.77	2.06	1.62	2.09	1.19	1.23	1.15	1.57	1.12	50	6.8	1.87	1.19	1.17	50	50	1.24	2.41
IKBKB	IL13RA1	1.29	1.31	1.7	1.09	1.28	1.38	0.544	1.32	1.11	1.25	50	2.38	5.56	1.69	1.74	1.13	1.39	1.19	1.56	2.27	4.51	1.05	1.51	1.11	1.72	50	3.22	50	2.86
IKBKB	PLS3	1.21	1.07	1.36	3.35	1.28	1.35	50	2.69	1.16	1.31	2.31	1.56	5.27	1.65	1.7	1.39	1.42	1.09	1.33	2.51	50	2.56	1.27	1.11	1.46	0.662	3.12	8.11	2.03
IKBKB	DNMT1	1.21	1.29	1.05	1.8	2.15	1.76	50	2.17	1.03	1.5	50	1.41	2.87	1.55	1.4	1.25	1.37	1.06	1.32	1.09	50	3.35	1.94	1.22	1.3	50	1.71	7.1	2.33
IKBKE	KIT	1.24	1.27	1.85	1.54	6.76	1.54	50	2.21	1.37	1.22	2.06	1.65	1.34	1.53	1.49	1.28	1.21	1.33	1.17	1.55	2.5	50	0.929	1.26	1.18	50	1.65	50	1.31
IL13RA2	CCDC97	1.21	1.3	1.27	1.53	2.55	1.81	0	2.35	1.28	1.13	2.73	1.03	1.49	1.66	1.56	2.03	1.52	1.42	1.18	1.69	1.64	50	2.04	1.28	1.1	50	1.65	50	2.91
IL15	FAM71A	1.26	1.92	1.5	1.37	2	1.43	50	1.81	1.48	1.18	1.18	1.53	1.25	1.5	1.43	1.06	1.17	1.28	1.21	1.65	2.34	2.77	1.29	1.82	1.7	50	1.99	50	1.08
INCENP	MGMT	1.21	2	1.39	1.65	1.35	1.43	50	50	1.33	1.19	50	1.34	1.49	1.25	1.71	1.45	1.46	1.41	1.59	1.81	1.4	0.614	1.16	1.25	1.28	50	1.51	0.667	1.64
INCENP	GPRASP1	1.22	1.27	1.98	1.46	1.07	1.34	50	2.4	1.49	1.15	50	1.34	1.68	1.18	1.49	1.2	1.11	1.66	1.38	1.74	2.27	50	1.33	1.32	1.28	3.35	1.63	2.1	2.07
INHBE	DZIP1L	1.19	1.64	1.59	1.56	50	1.4	0.264	2.76	1.39	1.47	5.09	1.46	1.62	1.48	1.65	1.52	1.16	1.32	1.1	1.81	2.88	3.42	1.23	1.12	1.4	50	2.07	50	50
IQGAP3	CTNND1	1.31	1.44	2.68	1.74	2.4	1.41	1	1.72	1.41	1.24	2.04	1.99	2.52	1.46	2.06	1.18	1.06	1.11	1.41	2.42	50	50	1.33	1.16	1.51	50	2.31	50	2.75
IRAK3	TRIM28	1.24	1.57	2.26	1.26	2.14	1.9	50	2.77	1.38	1.33	50	1.28	1.49	1.54	1.86	1.63	1.24	1.32	1.17	1.29	1.4	0.882	1.47	1.58	1.42	50	50	2.18	1.68
IRF9	COL1A1	1.22	1.19	1.47	2.13	1.11	1.4	50	2.37	1.27	1.21	1.81	1.28	1.34	1.81	1.27	1.82	1.21	1.18	1.24	1.55	50	1.34	1.87	1.11	1.16	50	1.69	50	2.02
ITGB1	PICK1	1.22	1.6	1.39	1.57	2.73	1.99	50	50	1.4	1.3	50	1.16	1.81	1.1	1.63	1.32	1.48	1.25	1.54	1.56	1.17	2.38	1.43	1.42	1.57	2.48	1.48	50	1.3
ITPRIPL2	MAST1	1.28	1.54	1.16	1.81	2.39	1.35	50	2.52	1.48	1.39	2.58	1.69	0.957	1.23	2.11	1.22	1.5	1.32	1.2	1.73	1.57	1.96	1.97	1.18	1.17	50	1.51	2.61	1.42
JAK1	BCL2L1	1.25	1.35	2.18	1.16	1.36	2.14	0.779	3.6	1.33	1.25	50	1.48	1.59	1.18	1.58	1.3	1.3	1.38	1.64	3.18	50	50	1.92	1.31	2.17	50	2.14	1.34	3.43
JAK1	BMP1	1.21	1.16	1.5	1.38	1.34	1.18	0	1.73	1.4	1.43	2.48	1.58	2.44	1.21	1.53	1.43	1.37	1.48	1	1.38	4.77	5.21	1.49	1.14	1.38	50	1.26	1.04	2.52
JAK2	GART	1.31	1.39	1.6	1.52	1.16	2.71	50	2.44	1.14	1.28	9.16	1.18	3.05	1.52	2.27	1.19	1.4	1.3	1.26	1.6	1.89	6.36	2.09	0.983	1.22	50	3.3	50	1.53
JAK2	DRD3	1.4	1.28	2.01	1.78	1.4	2.07	0	1.26	1.35	1.5	50	1.32	1.96	1.25	1.42	1.58	1.29	1.59	1.62	1.31	2.91	50	1.64	1.06	1.1	50	1.3	3.09	6.01
JAK2	PDK1	1.28	1.56	1.43	1.51	2.64	1.93	50	1.47	1.19	1.39	2.8	1.4	2.05	1.38	1.28	1.38	1.12	1.29	1.51	1.4	50	1.08	1.32	1.16	1.38	2.13	1.8	50	4.41
JAK2	EHMT2	1.26	1.78	2.65	1.59	2.56	1.66	50	1.56	1.01	1.24	3.3	1.53	1.47	1.58	1.76	1.33	0.98	1.18	1.65	1.17	50	0.843	1.83	0.984	1.12	50	50	50	2.59
JAK2	DOT1L	1.22	1.11	2.16	1.7	1.51	1.64	50	1.4	1.25	1.45	50	1.38	1.47	1.31	1.61	1.05	1.09	1.16	1.06	1.53	50	1.66	1.88	1.18	0.997	50	2.35	50	1.58
JAK2	DNMT1	1.24	1.23	1.99	1.32	1.43	1.64	50	1.1	1.39	1.42	50	1.05	4.43	1.26	1.59	1.32	1.14	1.3	1.11	1.2	50	2.28	1.84	1.33	1.02	50	1.83	4.71	1.42
JUN	BRD3	1.25	1.81	1.6	1.19	1	1.44	6.07e-06	1.29	1.59	1.11	1.73	1.75	2.08	1.56	1.57	1.62	1.01	1.26	1.37	1.01	9.17	50	1.73	1.07	1.37	2.52	50	50	2.25
KANK3	POLQ	1.44	1.45	1.8	1.22	2.27	1.75	50	1.41	1.34	1.49	50	1.33	1.22	1	1.79	1.27	1.31	1.44	1.28	2.89	50	0.586	1.35	1.58	1.3	50	1.68	1.44	50
KANK4	TEC	1.19	1.48	1.3	2.03	1.94	1.64	50	1.91	1.09	1.17	50	1.48	1.11	2.02	1.16	1.41	1.02	1.34	1.63	1.55	2.04	34.3	1.83	1.15	1.18	50	1.62	2.41	2.76
KCNC2	CNTNAP2	1.22	1.52	1.61	1.44	2.55	2.6	50	1.02	1.75	1.21	50	1.79	2.49	1.07	1.27	1.63	1.24	1.25	1.27	1.26	2.43	50	1.32	1.54	1.65	50	2.81	2.03	50
KCNG4	ERBB2	1.42	1.44	1.57	1.38	1.86	1.22	0	2.34	1.64	1.46	3.53	1.72	1.9	1.09	2.36	3.07	1.54	1.28	1.35	1.79	2.01	50	1.4	1.15	1.35	50	1.35	1.02	2.17
KCNJ8	EHMT2	1.21	1.3	2.12	1.95	50	1.74	50	2.72	1.19	1.38	1.44	1.43	1.29	1.5	1.59	1.33	1.56	1.39	1.26	1.27	1.6	1.15	1.37	1.16	1.54	0.791	1.86	12.3	1.34
KCNJ8	CHEK2	1.24	1.19	1.72	1.43	1.67	2.27	50	1.14	1.48	1	2.51	1.7	1.48	1.3	2.93	1.41	1.39	1.51	1.35	1.03	2.37	50	1.36	1.17	1.3	50	1.24	1.87	2.14
KCNJ8	PORCN	1.26	1.17	1.61	1.48	1.11	2.01	50	2.15	1.16	1.41	2.76	1.61	2.18	1.13	1.36	1.33	1.2	1.31	1.28	1.13	3.34	2.96	1.46	1.26	1.94	1.05	1.24	0.577	4.83
KCNJ8	BRD1	1.25	1.25	1.6	1.62	1.88	2.32	50	1.65	1.29	1.56	1.6	1.62	1.87	1.28	1.13	1.39	1.4	1.28	1.28	1.47	50	6.54	1.71	1.22	1.86	0.694	1.09	3.63	3.8
KCNJ8	BRD4	1.3	1.19	1.77	1.85	2.98	1.85	50	2.24	1.34	1.4	50	1.52	1.6	1.16	1.59	1.66	1.57	1.28	1.15	1.78	1.95	50	1.46	1.23	1.86	50	2.03	1.97	3.91
KCNJ8	DOT1L	1.29	1.2	1.65	2.16	2.08	1.76	50	1.84	1.34	1.33	50	1.65	2	1.17	1.43	1.24	1.38	1.32	1.35	1.15	50	50	1.26	1.1	1.22	1.69	50	40.6	2.79
KCNJ8	MAST1	1.32	1.23	1.8	1.72	2.98	1.84	50	1.31	1.38	1.17	2.03	1.74	1.39	1.16	1.37	1.59	1.48	1.31	1.32	1.53	1.39	50	1.5	1.04	1.45	0.927	1.41	2.13	4.55
KCNN4	CYP7B1	1.23	1.5	1.11	1.23	2.55	1.35	50	2.11	1.26	1.17	2.72	1.81	1.2	1.38	1.61	1.12	1.21	1.48	1.22	1.9	1.62	50	1.3	1.36	1.28	50	1.08	50	2.06
KCTD12	MRPL51	1.29	1.43	1.8	1.78	2.89	1.95	50	3.55	1.32	1.15	2.34	1.47	1.8	1.6	1.22	1.4	1.24	1.47	1.27	1.6	1.57	1.69	1.13	1.29	1.13	50	1.74	50	1.3
KDELR2	MAPK1	1.24	1.51	2.45	1.5	1.6	1.7	0	4.8	1.59	1.29	2.41	1.34	1.81	1.03	1.96	1.27	1.31	1.08	1.16	1.65	1.3	3.7	1.58	1.31	1.37	50	50	2.42	2.6
KDM6A	DNMT1	1.18	1.1	1.48	1.3	2.39	0.967	50	1.38	1.55	1.3	50	1.56	3.51	1.91	1.27	1.3	1.29	0.881	1.52	1.51	50	1.31	1.55	1.23	1.37	50	1.67	4.89	3.42
KDM6B	DNMT1	1.29	1.03	1.54	1.76	2.42	1.53	0	4.45	1.72	1.34	50	1.95	2.53	1.41	1.4	1.61	1.01	1.34	1.21	1.52	50	50	1.3	1.34	1.11	50	2.56	2.51	4.05
KDR	DNMT1	1.31	1.2	1.9	1.49	3.88	1.6	50	3.1	1.35	1.18	50	1.34	3.34	1.5	1.19	1.23	1.29	1.41	1.05	1.2	50	5.64	1.46	1.17	1.49	50	2.2	5.42	0.996
KIAA0494	PARP1	1.3	1.55	2	1.87	1.78	2.27	50	1.84	1.4	1.32	1.64	1.54	2.3	1.38	1.41	1.22	1.41	1.26	1.38	2.25	5.5	50	1.85	1.17	1.39	5.31	3.27	50	1.85
KIAA0649	FLT1	1.37	1.14	1.85	2.17	2.12	1.4	0	1.96	1.49	1.3	2.05	1.71	1.5	1.61	1.79	1.39	1.28	1.69	1.13	1.24	1.42	50	0.908	1.24	0.965	50	50	3.18	1.33
KIAA0649	TEK	1.37	1.34	2.01	2.08	1.35	2.49	0.535	1.79	1.14	1.49	0.454	1.68	0.991	1.93	1.46	1.1	1.22	1.26	1.26	1.23	2.14	2.58	1.22	1.46	1.63	50	2.66	50	2.37
KIAA1267	ERBB2	1.32	1.26	1.62	1.35	1.61	1.72	50	4.35	1.44	1.57	3.06	1.45	3.24	1	1.24	1.39	1.73	1.54	1.4	1.35	3.01	0.907	1.87	3.05	1.52	50	1.36	1.28	2.2
KIDINS220	TSPAN4	1.18	1.17	1.37	1.51	1.94	1.64	3.81	5.55	1.66	1.18	14.5	1.4	2.71	1.32	1.49	1.26	1.33	1.34	1.68	1.62	3.26	1.34	1.6	1.34	1.28	50	1.68	1	3.4
KIF11	JAK1	1.24	1.61	1.26	1.41	2.49	2.4	50	1.69	1.33	1.13	50	1.76	1.57	1.67	1.7	1.32	1.29	1.29	1.58	2.19	50	3.76	1.26	1.31	1.27	9.97	2.14	0.684	2.64
KIF18A	RASL11A	1.22	1.19	1.27	1.53	1.41	1.74	50	1.62	1.16	1.26	50	1.49	1.8	1.21	2.04	1.62	1.28	1.57	1.13	1.78	50	50	1.63	1.2	0.924	0.704	1.23	1.5	1.65
KIF20A	TXNIP	1.23	1.25	1.5	1.01	1.36	1.19	0	1.18	1.4	0.986	50	1.76	1.64	1.16	1.94	1.63	1.44	1.46	1.31	2.22	50	18.7	1.6	1.21	1.54	50	2.54	50	1.8
KIF2C	MYL3	1.24	1.19	1.86	1.56	2.07	1.38	50	2.06	1.21	1.13	1.56	1.87	2.5	1.13	1.85	1.57	1.3	1.21	1.36	1.6	1.27	50	1.45	1.25	1.36	50	50	50	1.68
KIF3C	HSDL1	1.27	1.11	1.53	1.14	1.87	1.86	50	50	1.18	1.17	6.86	2.2	3.77	1.8	1.33	1.36	1.38	1.23	1.41	2.61	2.49	50	1.31	1.61	1.46	50	50	1.4	1.85
KIF4A	ASB9	1.22	1.61	1.49	1.25	1	1.32	50	2.15	1.37	1.1	50	2.69	2.42	1.73	1.35	1.44	1.2	1.09	1.4	1.85	50	3.1	1.84	1.18	1.23	1.62	1.68	2.2	2.36
KIF4A	DHRS9	1.32	2.01	1.64	1.38	1.56	1.23	0	1.36	1.41	1.24	1.29	1.34	1.98	1.52	1.99	1.72	1.18	1.31	1.52	1.82	1.7	1.53	1.39	1.31	0.932	50	2.07	1.62	1.63
KIFC2	ZNF24	1.29	1.22	1.61	1.99	2.1	1.25	50	1.84	1.54	1.09	3.2	1.82	2.92	1.86	1.98	1.28	1.37	1.39	1.27	1.42	1.1	3.06	1.65	1.43	1.23	1.01	2.45	3.14	1.44
KIT	LIMK1	1.23	1.39	1.95	1.97	1.98	2.67	50	2.5	1.68	1.37	2.66	1.39	1.97	1.31	1.52	1.29	1.22	1.08	1.38	1.53	6.69	28.1	1.18	1.19	1.26	0.806	50	50	1.61
KIT	DNMT1	1.24	1.18	1.94	1.63	3.87	1.44	0	3.09	1.34	1.46	50	1.42	3.41	1.5	1.13	1.24	1.24	1.25	1.07	1.21	50	6.08	1.47	1.32	1.16	50	2.2	5.31	0.996
KIT	DLG5	1.35	1.5	1.61	1.46	1.56	1.23	0.42	1.83	1.43	1.6	1.17	1.56	1.34	1.29	1.94	1.2	1.13	1.19	1.53	1.46	1.87	2	1.17	1.13	1.33	1.68	1.92	3.2	1.14
KIT	PAK4	1.23	1.71	2.28	1.52	1.87	1.48	50	3.07	1.24	1.38	50	1.19	2.15	1.46	1.32	1.05	1.07	1.2	1.23	1.46	1.24	50	1.09	1.3	1.3	8.02	2.16	2.89	1.32
KIT	TIGD3	1.25	1.51	1.97	1.4	1.56	1.79	50	1.85	1.41	1.15	1.42	1.84	1.38	1.08	1.75	1.16	1.14	1.19	1.33	1.34	1.02	2.91	1.34	1.19	1.34	50	2.67	2.36	1.14
KLF4	ARID3A	1.2	1.13	1.54	1.35	1.6	1.59	0	1.5	1.49	1.36	50	1.32	1.58	2.12	1.23	1.7	1.25	1.42	1.36	1.38	4.19	7.12	1.23	1.17	1.23	50	3.5	3.11	1.16
KLF7	IKBKB	1.27	1.25	2.15	1.3	2.75	1.7	50	2.53	1.61	1.52	2.09	1.48	1.48	1.77	2.75	1.33	1.02	1.23	1.29	1.81	2.73	50	1.68	1.19	1.06	50	3.82	50	1.81
KLRF1	HHLA2	1.23	1.06	1.81	1.3	1.5	1.86	0	1.07	1.38	1.66	1.88	1.44	1.82	1.6	1.25	1.67	1.12	1.16	1.27	1.48	2.67	11.7	1.59	1.08	1.24	50	1.72	1.84	2.51
KRT34	ANO5	1.29	1.1	1.94	1.52	2.53	1.85	1	2.58	1.7	1.2	2.66	1.81	2	1	1.75	1.64	1.05	1.47	1.14	1.51	4.86	2.24	1.45	1.13	1.69	50	3.78	1.69	50
KRT34	ENOX1	1.21	1.16	1.68	1.36	2.45	2.38	1	1.64	1.74	1.27	3.67	1.23	2.16	1.28	2.04	1.44	1.43	1.09	1.24	1.26	2.26	50	1.29	1.28	1.7	0.934	1.89	1.75	1.41
KRT34	FGD6	1.32	1.94	1.21	1.32	2.13	1.42	1.91e-06	1.79	1.48	1.22	2.45	1.53	1.56	1.21	1.6	1.38	1.26	1.41	1.77	2.11	3.05	3.93	1.86	1.49	1.52	2.71	2.9	50	1.19
LALBA	CASP14	1.46	1.16	1.59	1.98	15.7	1.68	50	1.04	1.42	1.47	3.22	1.68	1.74	1.31	1.32	1.51	1.4	1.59	1.64	1.88	4.03	50	0.994	1.39	1.44	50	1.45	6.6	4.63
LALBA	TOP2A	1.41	1.06	1.93	1.11	2.79	1.69	0.703	1.92	1.53	1.16	2.3	1.41	1.7	1.53	2.27	1.37	1.62	1.23	1.62	1.52	50	50	2	1.13	2.8	50	1.29	50	1.62
LALBA	TYMS	1.41	1.01	2.06	1.56	1.63	1.86	50	4.28	2.13	1.18	2.42	1.46	1.99	1.56	2.47	1.29	1.22	1.12	1.28	1.56	1.97	12.3	1.53	1.14	2.15	50	1	7.69	1.76
LAMA4	MRPS26	1.3	1.4	1.8	1.27	1.37	1.33	50	2.1	1.4	1.42	50	1.34	1.31	1.49	1.55	1.27	1.22	1.44	1.43	1.43	1.19	1.19	1.13	1.32	1.5	50	1.32	1.32	2.22
LAMA4	TRUB2	1.26	1.52	1.74	1.45	1.83	1.36	50	1.4	1.31	1.04	4.07	1.29	2.03	1.54	1.59	2.02	1.23	1.5	1.6	1.32	2.92	50	1.35	1.33	1.6	0.67	2.07	50	2.27
LAMB1	MAP2K5	1.27	1.82	1.4	1.72	1.3	1.5	0	3.48	1.27	1.21	14.3	1.42	1.63	1.46	1.77	1.55	1.41	1.16	1.37	1.1	0.941	2.15	1.24	1.28	1.66	50	50	50	50
LAMB1	MAST1	1.26	1.39	1.33	1.73	2.63	1.39	0	1.49	1.73	1.58	2.23	1.73	1.38	1.5	1.83	1.39	1.33	1.13	1.36	1.42	0.991	3.96	1.44	1.07	1.35	1.83	2.22	50	2.53
LCK	INSR	1.2	1.21	1.49	1.41	0.882	1.33	50	1.92	1.24	1.37	2.03	1.41	1.46	1.63	1.39	1.65	1.39	1.33	1.33	1.03	2.63	50	1.89	1.13	1.08	1.66	1.5	1.02	1.44
LCK	JAK2	1.29	1.4	1.67	2.1	1.06	2.02	50	1.11	1.28	1.32	1.03	1.61	2.62	1.48	1.7	1.69	1.08	1.19	1.05	1.4	1.84	50	1.49	1.12	1.08	50	3.73	0.957	1.58
LCK	TYK2	1.27	1.48	1.29	1.73	0.877	1.44	0	0.936	0.973	1.42	50	1.41	1.58	1.3	1.38	1.56	1.31	1.26	1.41	1.49	50	50	1.98	1.22	1.09	50	1.82	1.04	1.27
LCK	SIRT1	1.18	1.23	1.42	1.99	0.998	1.98	50	2.43	1.16	1.55	2.4	1.57	1.45	1.52	2.17	2.19	1.2	1.42	1.13	1.11	50	3.49	1.57	1.26	1.08	50	3.18	0.963	2.07
LCK	CDC14B	1.22	1.43	1.37	1.54	1.1	1.9	50	1.91	1.27	1.2	2	1.64	3.18	1.56	1.4	1.46	1.19	1.13	0.992	1.16	2.43	50	1.67	1.15	1.09	50	2.43	50	1.24
LCK	MYOZ1	1.2	1.24	1.51	1.96	1.95	1.97	50	3.32	1.36	1.16	2.4	1.56	1.35	1.49	1.79	1.98	1.19	1.25	1.04	1.16	3.81	50	1.53	1.27	1.33	0.928	3.21	0.963	2.74
LCK	OIT3	1.17	1.19	1.4	1.84	2.05	1.94	50	3.32	1.32	1.2	50	1.54	1.25	1.49	1.79	2.11	1.21	1.23	1.05	1.16	3.45	3.59	1.52	1.28	1.32	0.925	3.21	0.965	2.99
LCK	SYNPO2L	1.2	1.24	1.81	1.96	7.44	1.98	50	3.32	1.14	1.16	2.4	1.56	1.35	1.5	1.79	1.98	1.19	1.48	1.16	1.16	3.81	34.3	1.68	1.27	1.3	50	3.21	0.963	2.09
LEPRE1	PTAR1	1.3	1.49	1.27	1.6	1.83	2.35	0.657	1.44	1.21	1.53	2.48	1.62	3.94	1.34	2.6	1.4	1.08	1.1	1.87	1.09	1.26	50	1.38	1.37	1.28	50	50	50	1.35
LEPRE1	TRAF6	1.3	1.33	2.27	1.5	1.36	1.38	2.94	4.39	1.19	1.52	2.83	1.76	2.9	1.41	1.65	1.81	1.29	1.65	1.11	3.83	50	2.25	1.69	1.15	1.29	50	3.81	1.15	2.23
LEPRE1	CHRNB1	1.2	1.43	1.37	1.54	2.36	1.57	50	1.76	1.3	1.15	1.5	1.54	1.76	1.34	1.57	1.3	1.33	1.43	1.31	1.02	2.06	50	1.75	1.17	1.94	1.62	1.73	1.14	2.12
LEPRE1	STMN4	1.25	1.3	1.3	1.56	1.49	0.994	50	3.03	1.37	1.61	2.51	1.67	1.75	1.16	1.7	1.45	1.2	1.42	1.46	0.795	2.63	50	1.42	1.37	1.42	50	2.21	1	1.55
LIMK1	EGFR	1.21	1.3	1.21	1.43	2.05	5.5	0.375	2.24	1.2	1.28	1.79	1.66	3.76	3.12	2.64	1.22	1.23	1.24	1.15	2.12	1.08	20.9	1.6	1.43	1.21	0.848	2.39	3.99	1.97
LIMK1	KIT	1.23	1.16	1.19	1.32	1.29	2.71	50	1.04	1.73	1.39	1.8	1.75	1.71	1.47	1.83	1.59	1.48	1.44	1.37	1.58	1.65	10.7	1.34	1.33	1.4	50	3.21	50	3.85
LMNB2	RNF13	1.24	1.62	1.33	1.4	1.4	1.12	50	11	1.24	1.22	4.49	2.13	2.66	1.63	1.39	1.71	1.3	1.09	1.37	1.87	50	1.32	3.07	1.56	1.07	50	50	50	1.16
LOXL1	CHODL	1.25	1.31	1.14	1.84	3.66	1.3	50	3.05	1.36	1.09	3.35	1.56	2.08	1.81	1.58	1.24	1.32	1.14	1.7	1.85	1.13	24.4	1.82	1.33	1.32	50	2.16	3.08	2.22
LOXL4	CELA2A	1.25	2.37	1.59	1.53	1.36	1.92	1.87e-07	2.09	1.76	1.09	1.5	1.61	1.39	1.09	2.09	1.15	1.57	1.19	1.67	1.32	1.38	14.3	1.47	0.984	1.76	50	1.57	1.99	2.92
LPAL2	ERBB2	1.34	1.18	1.79	1.64	4.09	1.76	0.703	1.54	1.57	1.26	2.38	1.63	2.02	2.1	2.11	1.55	1.28	1.61	1.33	2.52	2.06	38.3	1.7	1.22	1.59	1.02	1.21	1.27	1.92
LRPPRC	PDLIM4	1.24	1.26	1.26	1.65	1.83	1.4	3.68	2.42	1.79	1.41	2.27	1.3	1.43	1.53	1.36	1.35	1.3	1.2	1.35	1.66	50	3.53	2.01	1.02	1.85	50	2.01	2.36	3.52
LRRN3	FAT2	1.28	1.41	0.977	1.72	2.08	1.63	0.715	0.783	1.48	1.56	50	1.55	1.35	1.27	1.07	1.83	1.55	1.31	1.38	1.24	1.03	30.5	1.28	1.48	1.46	50	1.55	1.02	3.58
LRRN4	TOP2A	1.32	1.35	1.82	1.44	2.55	2.11	2.63	2.23	1.5	0.971	1.42	2.12	1.65	1.34	2.48	1.4	1.55	1.54	1.55	1.76	1.6	50	1.71	1.15	1.17	50	1.87	1.12	1.12
LTBP1	AR	1.32	1.09	1.38	2.06	1.77	2.17	0.995	1.13	1.36	1.27	50	1.57	3.23	1.51	1.8	1.73	1.46	1.33	1.32	1.06	1.55	2.33	1.5	1.05	2.1	50	2.19	3.29	3.16
LTBP2	B3GALT5	1.27	1.34	1.6	1.93	1.91	1.13	0.411	1.9	1.48	1.54	2.78	1.14	1.71	1.27	1.62	2.17	1	1.54	1.15	2.44	50	2.05	1.06	1.08	1.5	5.22	50	2.55	4
LUM	KIT	1.29	1.03	1.46	1.52	1.87	1.64	0	1.53	1.51	1.71	50	1.51	2.16	1.26	1.58	1.44	1.49	1.53	1.16	1.36	0.658	50	1.17	1.42	1.27	50	1.93	1.47	1.63
LYN	TEK	1.23	1.39	1.34	1.3	3.91	1.39	1	2.79	0.984	1.28	9.03	1.45	2.47	1.5	1.31	1.22	1.05	1.26	1.48	1.14	4.99	5.51	1.29	1.11	1.29	50	2.69	50	1.27
LYVE1	TRIM28	1.29	1.64	2	1.25	1.86	1.72	0	0.797	1.48	1.25	50	1.44	2.07	1.2	1.41	1.69	1.36	1.54	1.38	1.17	3.3	50	1.13	1.26	1.47	0.939	50	1.98	1.87
MAD1L1	UTRN	1.34	1.57	2.17	1.27	2.75	1.3	0	1.35	1.39	1.22	50	1.39	2.28	1.09	1.16	1.19	1.18	1.35	1.26	0.921	50	1.43	1.06	1.63	1.38	50	1.86	1.12	3.52
MAN1A1	NACA2	1.18	1.24	1.44	1.11	3.12	1.36	50	2.24	1.32	1.22	1.77	1.26	1.34	1.79	1.37	2.05	1.28	1.1	1.63	1.35	50	50	1.59	1.21	1.67	1.77	1.07	50	1.64
MAN1A1	SLC35B1	1.46	1.4	1.96	1.4	4.46	2.38	0	1.21	1.3	1.26	3.75	1.74	1.28	1.7	1.05	1.67	1.34	1.23	1.45	1.69	50	50	1.72	1.53	1.2	0.719	2.26	50	2.2
MAN1A1	TBL3	1.22	1.38	2.22	1.2	2.11	1.35	50	2	1.24	1.15	1.32	1.48	1.23	1.44	1.38	1.5	1.52	1.21	1.22	1.54	2.61	0.875	1.4	1.39	1.63	50	50	50	2.52
MAP2K1	MAST1	1.29	1.06	1.34	1.49	4.2	1.25	50	4.16	1.43	1.32	2.47	1.94	2.18	1.22	1.44	1.38	1.36	1.18	1.08	1.64	2.29	0.889	1.61	1.08	1.32	1.21	2.24	1.51	2.07
MAP2K1	PIK3CB	1.25	1.21	1.66	1.59	1.56	1.92	50	2.14	1.82	1.65	50	1.45	1.33	1.58	1.4	1.44	1.35	1.39	1.26	2.07	2.39	3.61	1.56	1.28	1.33	50	50	50	50
MAP2K5	DNMT1	1.35	1.1	1.87	1.3	1.6	1.44	50	4.04	1.36	1.29	50	1.44	2.15	1.22	1.34	1.19	1.37	1.23	1.19	1.52	50	2.23	1.24	1.38	1.37	50	2.36	1.04	2.7
MAP3K7	KIT	1.31	1.17	1.29	1.48	1.93	2.13	50	50	1.6	1.03	2.3	1.57	2.98	1.41	1.59	1.56	1.54	1.4	1.25	0.996	1.57	2.15	1.56	1.3	1.73	50	4.54	1.74	2.03
MAP3K8	CDK4	1.24	1.34	1.77	1.12	2.12	1.63	50	1.85	1.29	1.32	50	1.7	1.01	1.66	1.99	1.16	1.24	1.42	1.23	0.964	50	50	1.52	1.38	1.39	3.79	50	3.05	3.01
MAP4K3	AMFR	1.33	1.22	1.63	1.27	1.1	1.56	50	1.8	1.12	1.24	50	2.01	2.3	1.52	1.24	1.58	1.12	1.25	1.21	2.55	2.19	50	1.49	1.49	1.36	50	1.9	0.578	2.15
MAPK9	AURKC	1.35	1.34	1.57	1.17	50	1.5	0.339	2.71	1.13	1.4	1.27	1.45	2.29	1.64	1.67	2.03	1.01	1.88	1.31	1.27	1.38	1.76	1.53	1.28	1.53	50	2.66	50	1.7
MAST1	DLG5	1.22	1.56	1.33	1.17	1.11	1.46	0	1.64	1.79	1.72	3.38	1.69	1.08	1.78	1.46	1.35	1.09	1.21	1.36	1.23	50	2.35	1.24	1.59	1.5	2.28	4.4	1.13	1.15
MAST1	ERRFI1	1.25	1.36	2.37	1.54	1.96	1.58	50	3.17	1.54	1.14	4.57	1.54	1.8	1.18	1.44	1.05	1.31	1.26	1.12	0.807	2.1	4.12	1.62	1.28	1.48	50	1.23	0.924	1.6
MAST1	FCHO2	1.28	1.41	1.35	0.955	1.33	1.55	50	2.82	1.26	1.29	50	1.63	1.33	1.14	1.69	1.71	1.35	1.5	1.2	1.06	1.53	50	1.43	1.4	2.05	50	2.64	1.41	1.68
MAST1	RBM9	1.22	1.66	2.59	1.09	1.41	1.46	0	0.926	1.33	1.31	50	1.51	2.11	1.59	2.04	1.19	1.68	1.03	1.22	1.15	2.57	50	1.87	1.77	1.45	50	1.11	3.4	1.7
MATN3	BARX2	1.23	1.08	1.74	1.46	6.08	1.74	50	1.13	1.57	1.25	1.99	1.48	2.49	1.17	1.58	1.84	1.47	1.42	1.26	1.63	0.728	0.757	1.33	1.27	1.68	50	1.52	50	2.42
MATN3	CES3	1.34	1.25	1.5	1.25	2.7	2.16	50	2.47	1.4	1.88	2.82	2.08	2.75	1.21	1.66	1.99	1.22	1.25	1.16	2.86	2.28	50	1.09	1.04	1.44	50	1.4	1.59	1.58
MCL1	DNMT1	1.2	1.57	1.54	1.29	1.98	1.63	50	1.15	1.58	1.65	50	1.3	2.8	1.11	1.72	1.39	1.16	1.24	1.15	1.64	50	1.29	1.78	1.44	1.55	50	1.7	50	3.59
MCL1	THAP3	1.2	1.74	1.77	1.25	2.46	1.17	50	1.28	1.3	1.2	1.73	1.56	1.83	1.67	1.47	1.71	1.39	1.19	1.09	1.4	2.58	1.78	1.71	1.19	1.54	2.31	1.82	50	50
MCM2	PGM5	1.26	1.5	1.79	1.21	1.39	1.64	0.527	50	1.11	1.23	5.54	1.52	1.83	1.38	2.14	1.51	1.78	1.31	1.33	1.59	1.78	8.31	1.82	1.25	1.19	0.747	1.86	50	1.71
MCM8	RASL11A	1.19	1.3	1.57	1.29	1.59	1.19	50	1.3	1.52	1.41	3.49	1.52	2.46	1.04	2.16	2.55	1.39	1.28	1.19	1.96	2.62	50	1.82	1.28	1.23	2.49	1.66	50	5.18
MCM9	ABCA6	1.3	1.29	1.76	1.03	3.16	2.04	3.63	1.19	1.98	1.16	1.56	1.5	1.27	1.74	1.64	1.97	1.31	1.34	1.4	1.15	50	50	1.82	1.17	1.45	50	1.11	1.48	3.25
MDM1	DZIP3	1.21	1.48	1.45	1.62	1.09	1.57	0	3.47	1.45	1.38	3.61	1.38	1.62	1.46	2.12	1.62	1.2	1.14	1.69	1.13	2.99	1.91	1.32	1.22	1.66	50	1.38	2.84	2.41
MDM2	PARP2	1.23	1.23	1.37	1.26	1.2	2.37	0	1.81	1.13	1.59	1.91	1.43	1.42	1.55	1.87	1.3	1.21	1.42	1.12	1.35	1.89	50	1.38	1.24	1.63	50	1.01	2.02	3.22
MDM2	PTK2B	1.19	1.69	1.65	1.34	7.52	1.67	50	0.929	1.4	1.41	2.64	1.41	1.17	1.69	1.29	1.24	1.32	1.38	1.3	1.1	1.31	5.18	1.29	1.39	1.53	50	0.939	1.2	1.47
MDM2	BCL2	1.25	1.39	1.72	1.63	2.06	2	0	0.761	1.43	1.42	4.06	1.38	1.8	1.59	1.83	1.56	1.41	1.59	1.3	1.71	0.836	3.92	1.51	1.33	1.34	50	0.859	1.71	3.4
MDM2	BIRC3	1.2	1.23	1.23	1.21	4.93	1.04	50	1.52	1.47	1.36	2.48	1.3	1.61	1.74	1.37	1.33	1.49	1.11	1.24	1.55	2.71	4.07	1.41	1.54	1.5	50	1.59	0.939	2.2
MDM2	DNMT1	1.33	1.23	1.37	1.66	1.96	1.74	50	2.46	1.32	1.58	50	1.55	1.97	1.29	1.3	1.26	1.31	1.13	1.53	1.28	50	1.65	1.28	2.04	1.47	50	1.16	2.3	2.47
MDM2	DCK	1.27	1.28	1.77	1.3	1.67	1.48	50	1.13	1.29	1.63	1.95	1.49	1.67	1.81	1.06	1.26	1.85	1.37	1.16	1.52	2.77	50	1.1	1.3	1.4	50	1.13	1.84	2.61
MDM2	MAP4	1.27	1.29	1.72	1.62	1.3	1.24	50	4.03	1.2	1.58	1.3	1.25	1.77	1.32	1.14	1.28	1.41	1.24	1.42	1.43	50	2.62	1.27	1.15	1.25	50	1.49	6.9	1.28
MDM2	GAB4	1.28	1.29	1.82	1.63	1.73	2.93	50	1.3	1.39	1.43	5.22	1.6	1.78	1.94	1.73	1.31	1.17	1.21	1.76	1.17	1.43	1.73	1.51	1.37	1.24	50	0.812	1.23	4
MDM2	EOMES	1.26	1.66	1.16	1.72	0.892	1.24	0	2.08	1.34	1.42	50	1.31	2.1	1.38	1.28	1.32	1.18	1.25	1.39	1.17	3.66	2.4	1.25	1.25	1.42	50	1.12	6.87	1.74
MED19	MPHOSPH8	1.21	1.55	1.35	1.78	1.09	1.59	50	3.39	1.59	1.26	50	1.43	1.06	1.36	1.14	1.17	1.57	1.27	1.15	1.65	50	2.02	1.47	1.16	1.41	0.822	1.42	6.97	2.33
MELK	AQP2	1.3	1.44	1.41	1.52	2.2	1.8	2.04	1.34	1.53	1.49	50	1.33	1.48	0.978	1.7	1.78	1.4	1.32	1.64	2.15	3.4	6.65	1.69	1.43	1.21	3.1	6.8	50	2.36
METAP1	AURKC	1.35	0.986	1.29	1.04	1.79	0.741	50	2.28	1.86	1.2	50	1.67	1.87	1.24	1.59	1.5	1.26	1.4	1.48	1.92	1.77	1.51	1.27	1.14	1.47	50	2.17	8.51	3.28
METAP2	DNMT1	1.38	1	1.44	2.09	2.81	1.26	0	1.64	1.33	1.48	50	1.61	2.35	1.42	1.37	1.51	1.48	1.16	1.63	1.47	50	3.56	1.26	1.45	1.6	50	1.21	4.09	1.32
MITF	E2F8	1.28	1.06	2.16	1	5.02	1.38	50	1.92	1.37	1.07	10.2	1.52	1.49	1.53	1.54	1.63	1.19	1.28	1.55	1.49	50	0.61	1.17	1.19	1.61	50	3.1	50	2.21
MKI67	NAP1L5	1.2	1.2	1.32	1.77	1.5	1.56	0	50	1.28	1.14	1.52	1.47	2.39	1.33	1.92	1.65	1.41	1.38	1.15	1.83	50	50	1.51	1.26	1.38	50	1.4	2.73	1.92
MKI67	CMYA5	1.21	1.21	1.41	2.11	3.03	1.44	50	1.56	1.24	1.08	50	1.86	2.4	1.13	1.66	1.72	1.54	1.03	1.27	1.58	50	50	1.43	1.42	1.49	50	2.56	3.33	3.04
MKI67	FCAR	1.27	1.81	1.27	1.51	2.03	1.48	50	2.77	1.18	1.26	1.78	1.34	1.81	1.4	1.81	1.94	1.41	1.28	1.16	1.68	50	50	1.59	1.55	1.36	50	4.78	1.77	1.23
MKNK2	HSP90AA1	1.2	1.29	1.82	1.9	1.39	2.04	0	50	0.986	1.16	4.98	2.11	1.24	1.95	1.45	1.35	1.68	1.37	1.39	1.46	2.18	7.5	1.58	1.32	1.22	50	1.17	2.62	50
MKNK2	AURKC	1.31	1.45	1.81	0.889	3.14	0.999	50	1.73	1.16	1.08	50	1.4	1.4	1.09	1.17	1.48	1.46	1.56	1.31	1.95	50	1.99	1.17	1.41	1.43	50	1.66	1.69	6.06
MKNK2	GART	1.3	1.13	1.34	1.17	1.47	1.27	0	1.92	1.46	1.49	4	1.9	1.41	1.8	1.38	1.29	1.57	1.24	1.18	2.04	50	18	1.61	1.28	1.07	50	1.59	1.32	2.11
MMP27	CENPI	1.31	1.38	1.82	1.55	1.22	2.78	50	0.969	1.47	1.25	14.4	1.2	1.48	3.42	1.82	1.25	1.19	1.21	1.35	1.64	50	1.44	1.57	1.23	1.25	50	2.97	3.31	1.67
MMP27	LRRC59	1.25	1.23	1.79	1.2	1.41	1.63	50	2.11	1.69	1.49	2.47	1.42	1.61	1.37	1.61	1.45	1.49	1.13	1.3	1.83	2.65	0.711	1.23	1.53	1.61	50	2.74	0.891	2.2
MMP27	TOP1	1.4	1.69	1.89	1.53	1.18	1.43	1	4.02	1.72	1.53	4.24	1.61	1.08	1.59	2.49	1.19	1.4	1.23	1.52	1.69	50	1	1.46	1.25	1.59	1.91	1.62	18.9	2.88
MMRN1	ZWINT	1.27	1.32	1.78	1.06	1.88	1.25	2.73	1.87	0.941	1.31	2.01	1.37	1.4	1.67	2.1	1.7	1.37	1.54	1.39	1.08	3.26	1.85	1.1	1.37	1.3	50	1.65	3.22	50
MPL	SKA3	1.21	1.32	1.95	1.6	0.973	2.33	50	1.46	1.2	1.28	50	1.44	1.47	1.95	1.49	1.77	1.21	1.19	1.29	1.03	50	50	1.72	1.26	1.05	1.03	50	1.57	4.26
MPO	CCNE1	1.24	1.27	1.57	1.44	7.87	1.76	2.16	1.1	1.37	1.08	1.95	2.01	2.07	1.96	1.5	1.57	1.26	1.35	1.32	1.34	2.24	2.87	1.63	1.38	1.46	50	2.38	1.02	3.64
MRTO4	RET	1.29	1.55	1.52	1.7	0.968	2.37	0.546	1.53	1.08	1.16	2.4	1.69	2.31	1.34	1.79	1.83	1.36	1.17	1.47	1.5	4.9	50	1.43	1.4	1.57	0.712	2	50	3.57
MTA1	CYP19A1	1.2	1.36	1.8	1.82	3.12	1.5	50	3.21	1.89	1.14	5.16	1.19	2.07	1.76	1.41	1.9	0.911	1.51	1.32	1.21	2.69	1.83	1.68	1.11	1.4	50	1.35	2.39	2.46
MTL5	CRELD1	1.27	1.29	1.28	1.76	1.59	1.6	0	1.5	1.72	1.13	50	1.47	1	1.37	1.48	1.18	1.52	1.6	1	1.53	1.44	4.17	1.91	1.14	1.06	50	1.85	50	2.99
MTOR	MAPK8	1.31	1.21	1.72	1.45	1.45	2.28	50	2.57	1.12	1.18	2.56	1.48	1.36	1.34	2.78	1.95	1.12	1.47	1.44	1.29	5.14	50	1.7	1.8	1.09	1.04	5.62	0.75	2.42
MTOR	PRKCQ	1.29	1.98	1.29	1.44	3.28	1.71	6.22	2.4	1.12	1.29	2.64	1.41	0.942	1.17	1.7	1.34	1.09	1.25	1.42	1.44	4.15	50	1.33	1.46	0.775	1.13	1.88	2.18	3.95
MTOR	JAK2	1.25	1.15	1.57	1.35	1.28	1.97	1	1.9	1.33	1.23	4.46	1.53	2.14	1.57	1.56	1.5	1.34	1.4	1.24	1.51	2.47	50	1.47	1.37	1.08	50	3.24	2.27	2.05
MTOR	TYK2	-50	1.19	1.3	1.37	2.39	1.15	0.78	0.967	1.52	1.5	50	1.36	1.26	1.39	1.51	1.86	1.36	1.6	1.34	1.47	50	50	1.99	1.19	1.15	50	1.86	2.29	1.58
MTOR	MAP3K8	1.36	1.44	1.97	1.3	2.48	3.41	50	1.34	1.12	1.46	1.6	1.65	1.33	1.27	1.67	1.28	1.62	1.34	1.67	1.52	4.68	50	1.48	1.37	1.63	50	1.66	1.61	3.85
MTOR	SIRT1	1.23	1.27	1.22	1.58	0.969	2.07	0	2.14	1.11	1.24	2.4	1.52	1.41	1.3	1.97	2.27	1.19	1.27	1.37	1.82	4.68	4.29	1.54	1.44	1.01	1.12	2.85	1.77	2.81
MTOR	MAP2K1	1.19	1.33	1.88	1.47	3.04	2.27	50	1.02	1.4	1.16	1.67	1.37	1.74	1.29	1.88	1.66	1.23	1.3	1.2	1.43	2.08	50	2.14	1.32	1.77	1.4	3.99	0.718	6.73
MTOR	TNKS2	1.2	1.26	1.46	1.35	1.33	1.79	50	2.56	1.28	1.3	2.4	1.43	1.52	1.37	1.91	2.09	1.17	1.51	1.39	1.19	3.78	16.7	1.38	1.27	1.33	50	4.38	1.23	2.09
MTOR	DNAJB12	1.27	1.34	1.41	1.42	1.62	2.04	0.432	2.52	1.22	1.24	2.4	1.5	1.33	1.48	2.02	2	1.32	1.43	1.4	1.51	4.96	13.9	1.63	1.29	1.07	1.11	2.79	1.23	2.79
MTOR	HECTD2	1.2	1.4	1.47	1.35	1.32	1.7	50	2.56	1.1	1.31	3.25	1.43	1.25	1.37	1.64	2.16	1.2	1.37	1.4	1.58	2.93	16.8	1.49	1.36	1.25	50	2.53	1.96	3.66
MTOR	PIK3CA	1.21	1.32	1.35	1.44	3.75	1.44	1.33e-07	2.05	1.49	1.15	1.17	1.41	1.67	1.42	1.45	1.04	1.3	1.24	1.64	1.78	50	50	1.34	1.27	1.16	50	4.34	50	1.62
MTTP	GIT1	1.27	1.61	1.25	1.18	1.46	0.958	50	3.59	1.31	1.26	2.44	1.29	1.49	1.36	1.83	1.22	1.18	1.28	1.26	1.99	50	50	1.38	1.25	1.09	0.928	2.18	50	2.49
MYBL1	BIRC3	1.3	1.44	1.58	1.51	1.62	1.31	1.9	1.76	1.39	1.21	50	1.94	2.94	1.27	1.74	1.2	1.11	1.19	1.26	1.61	50	1.86	1.46	1.38	1.43	50	2.71	2.66	1.97
MYBL1	BCL2	1.26	1.26	1.43	1.3	1.98	1.36	50	1.63	1.2	1.3	3.43	1.88	3.28	1.78	2.12	2.27	1.21	1.39	1.19	1.58	3.96	20	1.38	1.22	1.39	50	1.27	3.96	5
MYBL2	NDUFAF1	1.32	1.11	1.97	1.52	1.32	1.19	1.08	1.4	1.84	1.65	50	2.15	2.74	1.47	2.03	1.48	0.959	1.43	1.55	1.25	50	1.8	2.21	1.17	1.38	50	2.37	1.82	2.41
MYBL2	NEGR1	1.32	1.17	2.53	1.52	1.76	2.05	0	1.82	1.36	1.09	1.47	1.42	1.25	1.12	2.69	1.78	1.14	1.38	1.18	1.11	2.09	50	2.04	1.46	1.23	50	1.92	1.59	1.29
MYBL2	NFE2L2	1.28	1.35	2.47	1.86	1.99	1.43	0	1.85	1.5	1.05	2.4	1.74	1.42	1.34	2.63	1.22	1.08	1.16	1.15	1.42	50	50	1.67	1.22	1.25	50	1.69	1.39	1.32
MYBL2	OMD	1.24	1.38	2.61	1.33	1.31	2.04	0	3.25	1.29	1.5	3.84	1.36	1.14	1.57	1.41	1.78	1.01	1.44	1.36	1.39	50	50	1.95	1.25	1.27	0.676	1.81	50	1.94
MYBL2	PCDHB4	1.32	1.61	1.81	1.91	1.27	1.9	50	2.05	1.25	1.26	50	1.52	1.82	1.88	1.55	1.34	1.15	1.35	1.29	1.55	4.68	1.88	1.64	1.17	1.37	50	50	2.65	1.8
MYBL2	PCDHGA2	1.28	1.39	1.89	1.91	50	1.61	50	2.05	1.17	1.26	50	1.47	2.22	1.57	1.93	1.78	1.45	1.58	1.29	1.16	50	4.23	1.39	1.31	1.3	50	1.18	2.65	1.9
MYBL2	PCDHGB6	1.29	1.34	2.18	1.91	1.27	2.33	50	2.99	1.62	1.26	50	1.52	1.78	1.47	1.36	1.82	1.04	1.48	1.31	1.16	4.7	2.86	1.66	1.12	1.25	50	2.21	2.64	2.2
MYBL2	PDE2A	1.31	1.49	2.27	1.45	0.861	2.23	50	1.68	1.38	1.15	2.13	1.79	1.63	2.07	2.47	2.22	1.42	1.5	1.42	1.49	1.92	2.9	1.45	1.49	1.17	50	50	1.43	50
MYBL2	POLK	1.24	1.5	2.9	1.54	1.15	1.92	0.432	1.46	1.38	1.2	50	1.71	1.57	1.65	2.08	1.57	1.13	1.54	1.23	1.11	50	3.48	1.43	1.3	1.2	50	1.81	2.83	1.82
MYBL2	S1PR1	1.25	1.29	1.7	1.14	1.62	2.8	0.49	2.52	1.15	0.989	1.5	1.87	1.8	1.28	2.07	2.06	1.3	1.47	1.15	1.27	50	2.81	1.59	1.08	1.25	50	1.76	1.15	1.56
MYBL2	SCARB2	1.21	1.37	2.41	1.38	2.51	2.38	50	2.24	1.27	1.18	2.55	1.8	3.39	1.57	1.55	1.5	1.06	1.29	1.4	1.45	1.4	50	1.5	1.45	1.5	50	4.77	0.886	2.36
MYBL2	SECISBP2L	1.36	1.18	2.26	1.23	1.8	1.96	50	1.63	1.64	1.34	16.2	1.63	2.43	1.45	1.72	1.58	1.12	1.61	1.49	1.14	2.3	1.89	1.52	1.13	1.36	50	1.96	1.71	2.76
MYBL2	SETDB2	1.3	1.34	1.83	1.49	2.94	3.17	5.84e-07	3.26	1.59	1.38	4.9	1.58	2.95	1.64	1.96	1.34	1.25	1.41	1.11	1.59	1.57	50	2.01	1.09	1.35	50	1.98	1.12	3.87
MYBL2	SIK3	1.2	1.26	3.31	1.29	1.76	1.68	0	1.44	1.39	1.28	2.01	1.4	1.88	1.27	2.18	1.3	1.16	1.54	1.4	1.3	50	2.31	1.34	1.29	1.25	50	1.67	1.1	1.45
MYBL2	SLC46A3	1.3	1.45	2.26	1.36	1.07	2.65	50	2.12	1.5	1.3	50	1.65	1.88	1.33	1.99	1.59	1.2	1.64	1.5	1.5	50	50	1.83	0.921	1.63	50	2.02	50	3.15
MYBL2	SLK	1.35	1.21	2.07	1.67	1.03	1.97	0.922	2.76	1.25	1.2	50	1.77	1.77	1.67	2.09	1.4	1.46	1.35	1.28	1.67	50	1.13	1.48	1.47	1.13	1.95	2.8	50	1.2
MYBL2	ST6GALNAC6	1.29	1.59	1.68	1.16	1.1	1.81	0	0.834	1.22	1.32	4.37	1.39	3.03	1.33	2.06	1.79	1.31	1.5	1.24	1.36	2.26	50	1.73	1.1	1.45	0.712	1.84	50	1.81
MYBL2	TLR3	1.23	1.49	2.08	1.45	1.44	1.9	1.42e-06	3.14	1.62	1.24	50	1.84	2.46	1.6	2	1.51	1.08	1.56	1.18	2.47	50	50	1.99	1.31	1.7	50	1.49	1.62	1.59
MYBL2	TMEM59	1.36	1.24	1.88	1.21	1.69	1.48	50	2.19	1.34	1.32	50	2.04	1.52	1.35	2.04	1.58	1.09	1.3	1.45	1.29	50	50	2.03	1.03	1.17	0.572	2.15	1.38	2.08
MYBL2	TRAF6	1.24	1.38	2.64	1.47	1.57	1.87	1.26	1.73	1.45	1.11	1.93	1.71	1.96	1.71	1.63	1.25	1.06	1.24	1.19	1.57	50	1.09	1.67	1.03	1.4	50	1.64	1.06	2.66
MYBL2	TXNDC15	1.32	1.5	1.72	1.87	2.81	1.61	50	1.92	1.32	1.31	50	1.72	1.9	1.96	1.42	1.31	1.03	1.43	1.51	1.23	50	1.67	1.64	1.41	1.39	50	1.4	3.3	1.53
MYBL2	UBR1	1.29	1.38	2.16	1.28	1.32	1.96	0.583	2.41	1.73	1.24	12.6	1.46	1.97	1.22	1.72	1.49	1.16	1.47	1.38	1.23	50	1.86	1.61	1.16	1.47	50	2.61	1.73	1.61
MYBL2	USP38	1.26	1.54	2.05	1.5	1.86	1.99	50	1.74	1.56	1.28	50	1.76	2.01	1.47	1.44	1.41	1	1.67	1.43	1.09	50	50	1.63	1.17	1.43	50	50	0.995	2.59
MYBL2	UTRN	1.27	1.3	2.01	1.37	4.96	2	50	1.53	1.47	1.19	50	1.49	1.52	1.35	1.65	1.42	1.19	1.5	1.22	1.15	50	3.86	1.24	1.4	1.64	50	50	1.12	50
MYBL2	WWC2	1.23	1.81	1.92	1.31	1.39	1.22	50	1.3	1.64	1.3	50	1.84	2.39	1.37	1.48	1.67	1.35	1.31	1.17	1.73	50	50	1.12	1.23	1.18	50	1.19	1.62	2.21
MYBL2	H6PD	1.34	1.5	1.9	1.43	0.884	1.68	50	4.59	1.74	1.47	1.5	1.53	2.25	1.48	1.85	1.36	1.18	1.16	1.32	1.59	2.6	50	1.62	1.08	1.31	2.27	2.53	2.27	1.44
MYBL2	IL6ST	1.25	1.38	2.46	1.31	1.19	2.09	50	1.75	1.45	1.11	50	1.6	1.67	1.08	1.55	1.63	0.95	1.2	1.32	1.42	50	1.57	1.52	1.2	1.08	50	50	4.16	1.97
MYBL2	JAK1	1.23	1.27	2.13	1.24	1.86	2.29	50	1.75	1.26	1	50	1.7	1.66	1.8	2.19	1.59	1.13	1.56	1.31	1.62	50	50	1.9	0.95	1.53	50	4.13	1.33	1.93
MYBL2	KRT6A	1.25	1.35	2.09	1.45	1.82	1.66	1.39e-05	50	1.41	1.19	2.44	1.85	2.42	1.32	1.86	2	1.21	1.54	1.19	1.83	50	1.13	1.78	1.27	1.5	50	4.16	1.72	2.47
MYC	CHST9	1.24	1.1	1.93	1.18	1.69	1.16	0.644	4.25	1.62	1.12	1.7	1.5	2.72	2.1	2.07	1.45	1.52	1.31	1.16	1.51	1.38	0.784	1.56	1.27	1.48	1.3	2.33	2.85	1.9
MYOF	MAST1	1.23	1.63	1.47	1.32	1.88	1.88	50	2.47	1.09	1.18	3.63	1.57	1.69	1.4	1.93	1.45	1.33	1.19	1.38	1.54	3.1	2.47	2.04	1.12	1.04	2.24	1.66	50	1.53
NACC1	PPARGC1A	1.38	1.5	1.99	0.974	1.54	1.38	50	1.78	1.08	1.41	4.44	1.68	2.47	1.43	1.06	1.31	1.56	1.13	1.28	2.61	1.64	13.6	1.68	1.43	1.43	50	2.46	1.87	50
NACC1	CGNL1	1.23	1.14	1.6	1	2.69	1.49	0	2.73	1.27	1.06	4.3	1.41	2.57	1.46	1.42	1.2	1.18	1.34	1.31	1.5	2.16	2.34	1.6	1.46	1.55	3.27	3.49	0.785	1.36
NAV3	SLC29A2	1.24	1.89	1.94	1.56	2.08	1.53	50	6.33	1.43	1.28	2.29	1.6	2.08	1.31	1.43	1.19	1.54	1.39	1.39	1.36	1.03	15.4	1.13	1.65	1.19	50	1.8	50	1.2
NAV3	DLX4	1.24	1.43	1.96	1.55	3.1	1.91	0	1.4	1.39	1.02	2.46	1.73	2.35	1.47	1.88	1.58	1.49	1.62	1.34	1.63	1.32	0.947	1.42	1.18	1.28	0.612	50	7.21	2.61
NAV3	TOP2B	1.35	1.51	1.67	1.71	0.98	1.53	0.411	0.764	1.51	1.49	0.992	1.66	1.48	1.34	1.38	1.71	1.4	1.7	1.45	0.998	2.84	2.61	1.41	1.11	1.47	50	2.95	5.92	1.69
NCAPD2	TMEM59	1.26	1.27	1.57	1.66	2.37	1.46	7.19e-05	1.6	1.59	1.23	1.67	1.84	1.61	1.11	1.96	1.31	1.3	1.13	1.45	1.58	50	13.4	1.88	1.16	1.3	0.844	1.12	4.14	1.44
NCAPD2	VTI1B	1.2	1.68	0.939	1.45	1.83	1.84	0.225	1.4	1.62	1.27	8.37	1.57	1.74	1.2	2.3	1.61	1.28	1.24	1.59	1.94	2.25	50	1.09	1.22	1.09	50	2.44	50	2.72
NCAPG	TXNIP	1.21	1.18	1.52	2.45	1.01	1.49	50	1.36	1.19	0.92	50	1.54	1.59	1.42	2.21	1.75	1.24	1.4	1.5	1.98	50	50	1.68	1.16	1.47	50	2.22	50	1.48
NCAPG	ZBTB16	1.21	1.01	1.61	1.81	1.44	1.17	0	1.67	1.36	1.24	3.44	2.13	1.97	1.48	1.7	1.24	1.15	1.15	1.64	1.54	50	50	1.54	1.27	1.36	50	1.7	2.32	2.02
NCAPG	ARID4B	1.4	1.31	1.95	1.54	1.54	1.22	50	0.995	1.24	1.28	1.32	1.34	2.07	1.73	1.79	1.23	1.59	1.54	1.6	1.74	4.36	14.8	1.8	1.41	1.46	0.286	1.8	50	1.94
NCAPH	SIAE	1.34	1.38	1.54	2.57	1.68	1.35	0.000128	1.06	1.72	1.24	2.75	1.89	2.98	1.36	1.7	1.74	1.21	1.7	1.4	1.34	1.71	1.3	1.37	1.18	1.13	50	1.58	2.25	2.15
NCAPH	FFAR3	1.32	1.63	1.46	1.35	4.74	1.79	50	1.57	1.14	1.27	2.23	1.73	2.48	1.39	1.67	1.98	1.13	1.44	1.25	1.21	2.95	50	1.67	1.24	1.24	50	2.35	2.8	1.56
NDRG1	CHRNA6	1.27	1.15	1.81	2.04	2.52	1.37	50	1.61	1.84	1.23	1.94	1.7	3.1	1.38	1.42	1.14	1.32	1.18	1.27	1.66	6.52	50	1.26	1.14	1.03	50	2.07	1.29	2.39
NEDD1	BRD7	1.27	1.01	1.58	1.95	1.56	1.57	50	4.44	1.41	1.29	5.43	1.85	2.09	1.76	2.25	1.17	1.24	1.36	1.37	1.4	50	1.22	1.49	1.23	1.32	50	2.63	3.54	2.18
NEDD1	KIT	1.25	1.22	1.24	2.26	1.87	1.67	0	1.52	1.23	1.76	1.15	1.49	1.76	1.79	1.93	1.25	1.66	1.31	1.17	1.35	2.32	50	1.02	1.51	1.18	50	2.06	1.6	1.77
NEIL3	CCL13	1.22	1.56	1.2	1.32	1.53	1.4	50	1.49	1.27	1.05	1.5	1.59	1.52	1.59	1.99	1.58	1.25	1.56	1.31	1.35	50	1.24	1.25	1.1	1.27	0.594	2	1.86	1.68
NFATC3	ITGB4	1.21	1.49	1.22	1.47	3.54	1.4	50	1.75	1.43	1.31	4.44	1.31	1.15	1.19	2.79	1.36	1.46	1.56	1.26	2.14	2.18	6.69	1.32	1.15	1.47	50	1.98	0.354	1.9
NHEJ1	ATMIN	1.25	1.16	1.91	1.31	1.68	2.06	50	2.1	1.35	1.17	0.48	1.65	4.35	1.32	1.17	1.77	1.11	1.54	1.19	1.72	2.09	50	1.29	1.26	1.35	50	2.21	3.04	2.07
NLRP12	C4orf45	1.21	1.35	1.29	1.44	1.81	1.24	50	1.15	1.33	0.991	50	1.31	1.44	1.28	1.67	1.43	1.34	1.51	1.57	1.13	1.6	50	1.06	1.08	1.75	50	2.14	6.4	3.4
NMI	FAM71A	1.24	1.75	1.33	1.57	1.75	1.8	50	1.75	1.12	1.28	2.09	1.73	1.22	1.68	1.88	1.93	1.27	1.23	1.01	1.86	4.5	2.43	1.61	1.11	1.52	50	2.47	1.85	1.96
NR1H3	CYFIP1	1.22	1.33	1.53	1.4	2	1.07	50	3.34	1.01	1.31	1.16	1.46	3.54	1.8	1.93	1.28	1.32	1.46	1.33	1.92	50	1.28	1.31	1.25	1.47	50	50	1.47	2.61
NR1H3	PVR	1.28	1.19	1.8	1.8	2.56	0.987	50	2.53	1.35	1.42	50	1.59	2.7	1.41	1.28	1.21	1.62	1.17	1.33	1.23	50	50	1.39	1.3	1.21	50	50	0.701	1.99
NR1H3	TNFRSF12A	1.24	1.11	1.44	1.36	1.19	1.23	0.403	1.96	1.61	1.3	6.83	1.58	1.19	1.57	2.67	1.32	1.09	1.27	1.56	2.27	1.76	50	1.34	1.34	1.28	50	1.82	1.04	3.72
NR1H4	C14orf179	1.24	1.21	1.78	1.62	2.85	1.9	50	1.92	1.24	1.2	3.17	1.73	1.97	1.63	1.42	1.92	1.48	1.4	1.29	1.61	3.51	50	1.41	1.2	1.29	50	0.864	50	1.14
NR1H4	FAM64A	1.21	1.27	1.68	1.77	50	1.38	50	2.93	1.25	1.18	1.5	1.32	2.02	1.73	1.62	1.12	1.57	1.48	1.37	2.16	50	1.76	1.29	1.07	1.36	50	1.16	1.5	1.68
NR1H4	NOL3	1.29	1.16	1.71	1.81	50	1.43	0.5	1.2	1.13	1.34	5.43	1.69	1.53	1.83	1.77	1.39	1.29	1.48	1.14	0.942	1.26	0.986	1.8	1.16	1.24	50	2.8	50	1.62
NR1I2	KIT	1.27	1.21	1.47	1.11	7	1.91	50	6.17	1.33	1.07	2.4	1.59	1.92	1.26	1.6	1.64	1.4	1.62	1.6	1.6	50	2.58	1.5	1.17	1.2	50	3.25	2	1.8
NR1I2	TEK	1.21	1.45	1.54	1.25	1.34	2.14	50	50	1.4	1.27	3.47	1.58	1.85	1.24	1.54	1.43	1.18	1.44	1.69	1.36	50	6.82	1.5	1.06	1.44	50	2.3	50	1.86
NR1I2	JAK3	1.21	1.26	2.28	1.45	1.88	1.74	50	5.35	1.18	1.39	1.68	1.54	1.88	1.67	1.19	1.41	1.49	1.5	1.31	1.58	50	4.63	1.38	0.996	1.17	50	1.22	1.78	2.67
NR2F2	MAST1	1.38	1.16	1.17	1.84	2.64	1.36	50	3.24	1.41	1.34	2.04	1.57	2.4	1.42	2.16	1.22	1.53	1.35	1.84	1.38	4.42	50	1.54	1.11	1.32	50	2.83	1.77	50
NRD1	MAST1	1.26	1.16	1.2	1.49	6.5	0.98	50	2.49	0.906	1.66	2.69	1.86	1.8	1.13	2.03	1.68	1.69	1.28	1.18	1.63	4.39	50	1.86	1.2	1.14	50	1.74	50	8.99
NTF4	GPR68	1.23	1.15	2.05	1.09	0.88	1.5	50	1.9	1.26	1.27	3.26	1.99	1.78	1.22	2.09	1.45	1.32	1.21	1.11	1.52	1.27	50	1.27	1.17	1.57	50	1.48	2.38	1.2
NUF2	SIAE	1.29	1.28	1.74	2.06	2.94	1.47	50	0.825	1.29	1.1	2.58	1.93	2.67	1.13	1.76	1.22	1.37	1.34	1.13	1.71	50	50	1.21	1.1	1.21	50	1.69	50	3.69
NUMB	STMN1	1.31	1.52	2.11	1.78	1.53	1.37	50	1.7	1.12	1.15	50	1.38	1.77	1.15	2.04	1.07	1.42	1.45	1.33	1.63	2.01	7.23	1.51	1.21	1.18	2.74	1.76	1.81	1.68
NUMB	TOP2A	1.33	1.04	1.7	1.58	1.5	1.53	0.77	2.13	1.35	1.32	50	1.27	1.93	1.49	2.14	1.09	1.38	1.39	1.42	1.83	1.87	2.83	1.67	1.26	1.88	50	1.71	3.33	2.74
NUP37	SATB1	1.29	1.16	2.33	1.92	0.999	1.36	0.255	1.28	1.39	1.52	1.44	1.34	1.77	1.36	2.8	1.44	1.33	1.07	1.42	1.5	2.26	5.64	1.17	1.5	1.12	50	1.1	3.1	0.925
NUP98	LTBP3	1.31	1.75	1.71	1.2	1.06	2.33	8.94	2.05	1.18	1.54	3.73	1.56	2.05	1.09	1.42	1.14	1.2	1.53	1.39	1.88	1.88	50	1.62	1.38	1.29	50	2.44	1.43	1.54
OAS2	DAP	1.26	1.41	1.33	1.3	3.55	2.69	50	1.88	1.65	1.48	1.57	1.63	1.24	1.58	1.55	1.51	1.24	1.32	1.59	1.17	1.84	32.7	1.1	1.05	1.3	50	3.61	2.42	1.64
OLFML3	MAPT	1.32	1.58	1.82	0.957	2.72	1.41	0	0.961	1.21	1.32	50	1.6	1.31	1.3	1.97	2.16	1.02	1.73	1.51	1.21	1.96	50	1.11	1.3	1.37	1.25	1.82	2.15	2.51
ONECUT2	FEV	1.23	1.2	1.18	1.29	2.47	1.13	0.65	1.62	0.999	1.18	2.69	1.91	1.82	1.54	1.46	0.955	1.05	1.52	1.56	1.37	1.89	5.08	1.35	1.43	1.34	6.15	2.15	1.91	2.5
OR10K1	PGD	1.78	1.57	1.15	1.29	2.56	1.08	0	1.27	1.05	1.39	1.5	2.17	1.91	1.58	2.27	1.24	1.48	1.02	1.15	1.07	50	2.06	1.59	1.91	1.99	50	1.85	50	14.9
OR2A1	TOP1	1.49	1.24	1.81	1.34	4.22	2.27	50	1.67	1.38	1.33	3.76	1.74	1.25	1.35	2.51	1.24	1.28	1.68	1.6	1.56	50	50	1.26	1.22	1.46	0.533	2.33	50	1.44
OR4D6	TOP2A	1.47	1.26	2.03	1.05	1.29	1.66	1	1.97	1.52	1.19	2.26	1.31	1.85	2.31	1.53	1.05	1.31	1.85	1.35	1.52	2.18	6.96	2.03	1.19	2.58	50	1.05	5.92	2.9
OR51A7	NOS2	1.73	1.49	1.83	1.16	1	0.902	22.9	3.11	1.27	1.48	3.62	2.42	1.63	1.13	2.02	1	1.23	1.09	2.86	1.04	1.73	1	1.55	2.34	2.04	8.69	2.76	1.18	13.1
OR5I1	KIAA1191	1.67	1.13	1.62	2.2	4.15	1.67	50	2.11	1.46	1.29	50	2.24	1.43	1.58	1	1.73	1.33	1.47	2.18	1.36	3.42	1	1.43	1.32	1.65	50	1.67	2.84	2.26
OR5T2	MPHOSPH8	1.2	1.26	1.81	1.9	1.25	1.67	50	3.95	1.81	1.38	6	2.58	1.2	1.36	1.22	1.5	1.28	1.4	1.99	1.49	50	1.33	2.06	1.24	1.85	3.77	1.23	4.65	3.55
OSTM1	PRRG2	1.33	1.4	2.09	1.22	1.83	1.82	50	1.08	1.19	1.13	1.79	1.22	1.66	1.51	1.65	1.53	1.21	1.3	1.32	1.23	0.996	2.14	1.5	1.24	1.31	50	2.2	50	50
OSTM1	THAP4	1.28	1.14	1.93	1.31	4.3	1.5	50	1.12	1.23	1.4	1.7	1.31	1.95	1.23	1.73	1.43	1.41	1.39	1.19	2.2	1.66	7.54	1.71	1.01	1.47	0.74	2.54	50	3.72
P2RX6	FGFR3	1.38	1.3	1.4	1.46	1.37	1.28	50	1.87	1.62	1.12	2.95	1.8	1.33	1.09	2.07	1.13	1.4	1.62	1.12	1.09	1.85	50	1.31	1.25	1.34	50	1.83	2.23	1.98
P2RY6	MYPN	1.24	1.34	1.68	1.89	1.12	1.35	50	1.78	1.5	1.38	16.4	1.41	1.12	1.55	1.39	1.24	1.25	1.53	1.14	1.83	5.44	0.954	1.4	1.27	1.05	50	2.09	50	3.37
P4HA2	KLHL1	1.21	1.22	1.77	1.56	1.89	1.76	50	3.91	1.38	1.2	2.07	1.46	2.02	1.13	1.66	1.77	1.33	1.15	1.45	1.32	1.76	50	1.39	1.3	1.87	1.58	1.69	3.46	2.13
PAK1	DNMT1	1.19	1.04	1.44	1.89	3.4	1.2	50	1.92	1.27	1.32	50	1.5	3.6	1.27	1.38	1.17	1.07	1.1	1.2	1.47	50	1.42	1.57	1.25	1.1	50	1.33	2.62	2.41
PAK4	JAK2	1.27	1.49	1.75	1.44	3.16	1.04	0.588	1.68	1.01	1.14	2.15	1.44	1.4	1.21	1.7	1.27	1.33	1.34	1.58	1.15	50	1.67	1.3	1.59	1.77	50	3.57	1.74	1.52
PAK6	CYP19A1	1.26	1.39	2.34	0.99	3.6	1.94	50	1.6	1.12	1.5	3.76	1.75	2.37	1.22	1.04	1.54	1.17	1.33	1.08	1.54	4.02	1	1	1.2	1.81	2.3	2.47	2.38	2.91
PAPOLB	CABP5	1.25	1.15	1.66	1.13	4.06	2.35	50	3.03	1.23	1.32	50	1.34	1.01	1.48	1.55	1.44	1.15	1.17	1.13	1.33	1.5	50	1.27	1.24	1.29	1.27	2.98	2.53	1.76
PARP1	JAK2	1.23	1.37	1.89	2.14	1.45	1.06	50	1.53	1.1	1.02	2.09	1.59	2	1.52	1.58	0.891	1.36	1.26	1.51	1.39	50	4.86	1.43	1.34	1.2	50	2.78	50	1.04
PARP1	EPHA2	1.22	1.48	2.37	1.46	1.25	1.22	50	2.48	1.25	1.13	2.94	1.56	2.15	1.54	2.11	1.05	1.11	1.69	1.35	1.43	1.68	1.33	1.15	1.7	1.95	50	1.22	50	3.91
PARP1	C8A	1.23	1.31	1.52	1.27	1.19	1.54	50	2.43	1.35	1.34	1.5	1.8	1.83	1.36	1.48	1.37	1.37	1.26	1.13	1.4	3.5	1.67	1.85	1.4	1.73	50	1.3	50	1.62
PARP1	GCFC1	1.3	1.58	1.81	1.52	2.32	1.79	50	1.51	1.16	1.49	1.12	2.02	2.21	1.27	1.97	1.08	1.08	1.23	1.21	1.06	1.55	1.45	1.56	1.29	1.49	3.51	1.51	2.26	2.61
PCDHA10	GLIPR1L1	1.24	1.38	1.36	0.834	1.42	2.47	1.16	1.66	1.6	1.58	50	1.6	1.24	1.42	1.2	1.6	1.49	1.73	1.25	1.3	1.43	0.908	1.75	1.18	1.46	1.49	2.49	1.12	1.5
PCDHB3	INHBA	1.25	1.89	1.85	2.78	2.2	3.99	0	1.4	1.38	1.26	1.52	1.35	1.86	1.12	1.61	2.13	1.28	1.25	1.38	1.21	50	1	1.53	1.22	1.19	50	50	1.82	1.26
PCDHGA11	PDRG1	1.23	1.28	1.96	1.63	3.06	1.74	0.677	2.97	1.12	1.37	50	1.46	1.16	1.02	1.18	1.42	1.31	1.32	1.16	2.01	50	1	1.48	1.08	1.18	2.2	2.23	3.17	50
PCDHGA3	COL11A1	1.22	1.41	2.09	1.58	2.61	1.37	4.65e-05	2.01	1.46	1.22	1.85	1.17	2.44	1.18	1.94	1.21	1.28	1.4	1.04	1.22	2.63	7.17	1.6	1.15	1.24	50	2.17	50	1.93
PCDHGA8	NCAPG2	1.22	1.31	1.71	1.53	1.52	3.64	2.32	5.16	1.26	1.1	2.75	1.62	2.21	1.27	1.47	1.42	1.24	1.2	1.61	1.74	50	1.67	1.38	1.81	1.46	50	1.6	1.24	1.37
PCDHGB7	PDRG1	1.21	1.46	2.16	1.39	2.37	2.08	0	2.97	1.12	1.37	50	1.48	1.16	0.97	1.26	1.67	1.06	1.27	1.17	2.01	50	1.03	1.21	1.14	1.32	1.76	1.6	50	1.76
PCDHGB7	KRT12	1.24	1.37	1.45	2	0.838	2.45	0.679	2.58	1.36	1.15	1.53	1.73	1.03	1.5	1.32	1.83	1.28	1.48	1.35	1.62	1.51	1.3	1.69	1.14	1.68	2.79	3.59	3.04	2.09
PCSK5	CAPN12	1.21	1.42	1.38	1.46	2.13	1.59	50	1.92	1.7	1.32	50	1.52	2.22	1.42	1.4	1.37	1.25	1.1	1.23	1.38	1.68	50	1.48	1.4	1.27	50	1.29	0.959	2.19
PDGFRA	IGF1R	1.27	1.04	1.62	1.18	0.499	1.74	50	1.59	1.38	1.39	10.8	1.41	1.94	1.39	1.12	1.62	1.01	1.44	1.46	1.62	2.2	5.75	1.28	1.03	1.46	50	1.98	50	1.99
PDGFRA	KIT	1.52	1.68	1.34	1	1.35	1.21	0	2.53	1.32	0.996	50	1.75	3.02	1.68	3.22	1.63	2.71	5.04	1.46	1.54	2.08	5.51	1.01	1.58	1.18	50	2.39	1.65	1.27
PDGFRA	HDAC6	1.21	1.7	1.66	1.09	2.62	1.63	50	2.39	1.38	1.8	0.621	1.24	2	1.39	1.41	1.43	0.989	1.34	1.11	1.76	1.81	50	1.35	1.14	1.1	50	2.45	6.53	0.991
PDGFRA	MAP2K2	1.27	1.26	2.51	1.64	2.03	1.38	50	1.88	1.29	1.26	2.45	1.34	1.74	1.47	1.26	1.28	1.32	1.26	1.5	1.38	1.94	3.69	1.39	1.23	0.977	2.07	50	5.28	1.52
PDGFRA	DLG5	1.28	1.35	1.77	0.947	0.924	1.31	0	2.1	1.39	1.73	1.62	1.56	1.88	1.48	2.09	1.61	1.17	1.31	1.31	1.79	1.26	3.33	0.964	1.04	1.61	50	50	3.24	0.819
PDGFRA	KIAA0649	1.26	1.3	1.59	1.18	1.09	1.53	50	1.19	1.69	1.39	2.55	1.55	3.14	1.48	1.48	1.23	1.03	1.52	1.18	1.34	0.55	1.87	1.49	1.15	1.02	3.23	50	50	1.1
PDGFRA	PAK4	1.25	1.28	2.16	1.51	1.89	1.51	1	3.08	1.24	1.31	50	1.34	3.01	1.46	1.4	1.28	1.11	1.17	1.33	1.48	1.28	1	1.34	1.69	1.36	2.25	2.16	3.19	1.33
PDGFRA	TMEM184B	1.26	1.42	2.5	1.38	3.13	2.11	50	2.87	1.39	1.37	50	1.22	3.05	1.26	1.52	1.63	1.17	1.33	1.36	1.46	4.6	2.87	1.24	1.31	1.08	8.87	50	50	1.67
PDGFRB	POLA1	1.22	1.26	1.22	1.54	1.54	1.71	0.289	1.95	1.49	1.1	0.794	1.47	3.97	1.17	2.14	1.13	1.14	1.61	1.16	1.22	1.09	2.43	1.19	1.28	1.45	50	50	5.29	2.5
PDGFRL	LECT1	1.24	1.58	1.11	1.49	1.29	1.34	50	1.4	1.27	1.23	2.94	1.65	2.18	1.21	1.38	1.3	1.16	1.6	1.29	1.79	1.69	50	1.31	1.21	1.36	0.766	3.55	1.42	3.71
PERP	KIAA0513	1.24	1.48	1.76	1.45	2.37	2.33	1	2.69	1.36	1.23	0.901	1.08	1.32	1.54	1.47	1.43	1.5	1.32	1.26	1.93	1.21	12.6	1.79	1.09	1.38	50	1.82	1.06	50
PEX3	XYLT2	1.19	1.19	1.65	1.23	2.57	1.31	50	1.5	1.33	1.17	1.5	1.39	1.92	1.89	1.66	1.59	1.19	1.06	1.85	1.4	50	50	1.97	1.17	1.38	50	2.65	3.72	2.74
PGP	DNMT1	1.27	1.63	0.964	1.47	2.6	1.21	50	1.31	1.5	1.52	50	1.42	1.5	1.14	1.75	1.11	1.62	1.11	1.14	1.2	50	1.55	1.85	1.06	1.12	50	1.28	5.62	1.79
PHACTR2	PRCC	1.26	1.16	2.04	1.18	6.27	1.69	0	1.37	1.53	1.38	6.56	1.39	1.95	1.46	1.39	1.25	1.34	1.29	1.26	1.38	2.35	1.69	1.67	1.36	1.38	50	2.07	50	2.04
PHACTR2	RDM1	1.33	1.18	1.95	1.1	6.99	1.82	0	50	1.87	1.24	1.5	1.42	1.27	1.82	1.74	1.42	1.38	1.34	1.13	1.88	50	50	1.48	1.47	1.19	50	5.2	5.88	2.38
PHACTR2	ZNF282	1.32	1.1	2.12	1.55	5.23	1.23	50	50	1.91	1.39	2.68	1.53	2.45	1.45	1.55	1.18	1.38	1.3	1.84	1.39	1.49	1.59	1.45	1.01	1.34	50	50	50	2.08
PHACTR2	TOP2A	1.33	1.38	2.02	1.3	6.47	1.25	0.703	1.03	1.89	1.17	1.73	1.35	1.97	1.81	1.56	1.54	1.35	1.22	1.28	1.69	50	50	1.44	1.17	1.74	50	3.45	1.22	50
PHC1	HEATR2	1.21	1.18	1.81	1.47	1.48	2.1	3.26	2.04	1.79	1.32	1.82	1.47	2.02	1.48	1.56	1.68	1.33	1.28	1.25	1.19	2.62	19.4	1.77	1.57	1.65	3.94	1.59	6.34	2.09
PHC2	GLDN	1.34	1.47	1.47	1.67	1.41	1.25	50	2.88	1.38	1.9	1.13	1.54	1.31	1.18	1.48	2.35	1.49	1.67	1.36	1.38	2.97	50	2.22	1.07	1.2	1.19	1.72	9.02	1.74
PIK3CA	AKT3	1.21	1.8	1.53	1.29	1.62	3.14	50	2.83	1.39	1.34	1.56	1.3	2.2	1.2	1.6	1.38	1.58	1.46	1.2	1.6	2.29	40.7	1.35	1.42	1.17	2.08	3.17	2.19	1.66
PIK3CA	KIT	1.15	1.44	1.2	1.62	3.65	1.53	50	1.52	0.929	1.13	1.28	1.37	1.99	1.94	1.68	1.32	1.7	1.34	1.41	1.45	1.89	4.21	1.41	1.2	1.33	50	3.38	2.61	2.3
PIK3CA	SRC	1.08	1.58	1.74	1.13	2.03	1.97	1.23	1.47	0.95	1.27	1.82	1.26	1.41	1.63	1.43	0.985	1.41	1.08	1.03	1.68	50	3.47	1.66	0.936	1.28	50	1.37	1.91	2.03
PIK3CB	DNMT1	1.2	1.3	1.43	1.33	3.9	1.6	50	2.59	0.963	2.09	50	1.32	3.64	1.33	1.24	1.4	1.36	0.989	1.54	1.4	50	1.24	1.56	1.55	1.05	50	1.79	3.19	1.35
PIK3CD	DNMT1	1.23	1.26	1.67	1.13	2.39	1.26	0	1.51	1.23	1.58	50	1.39	2.32	1.42	1.53	1.92	1.64	1.38	1.26	1.08	50	50	1.99	1.41	1.35	50	1.37	1.35	1.19
PIK3CD	DLG5	1.3	1.47	1.78	1.34	1.21	2.58	50	2.47	1.42	1.61	2.4	1.55	1.24	1.52	1.66	1.83	1.5	1.45	1.26	1.44	4.7	9.94	1.81	1.25	1.21	50	3.47	50	2.54
PIM1	DNMT1	1.31	1.36	1.8	1.59	1.58	1.61	50	0.741	1.09	1.45	50	1.3	2.38	1.5	1.39	1.18	0.994	1.33	1.24	1.35	50	50	1.66	1.47	1.51	50	1.38	1.29	0.98
PIM1	MAP2K2	1.27	1.24	1.95	1.67	1.72	1.58	50	1.32	1.22	1.32	1.39	1.7	1.67	1.46	1.85	1.09	1.11	1.04	1.55	1.21	50	5.09	1.8	1.01	1.36	0.951	1.38	0.876	1.89
PINK1	CCNF	1.25	1.73	1.82	1.59	0.881	1.7	8.96e-06	1.68	1.29	1.16	3.03	1.31	1.77	1.86	1.24	1.73	1.24	1.53	1.23	1.35	1.32	50	1.55	1.33	1.34	50	1.8	1.17	2.46
PIP4K2C	AURKB	1.22	1.29	1.34	1.41	2.78	1.61	50	1.71	1.26	1.17	1.5	1.3	2.26	1.72	1.78	1.17	1.4	1.09	1.32	1.35	50	1.86	1.35	1.08	1.58	50	3.07	2.02	50
PITPNM2	HOXC11	1.21	1.21	1.52	1.82	1.49	1.21	50	1.21	1.47	1.32	50	1.74	1.02	2.61	2.7	1.21	1.4	1.47	1.54	1.35	3.71	1.26	1.5	1.76	1.4	50	3.35	0.591	2.12
PKMYT1	BRAF	1.4	1.5	2.77	1.22	2.09	1.76	50	2.97	1.51	1.27	50	1.59	1.96	1.28	1.27	1.04	1.32	1.35	1.12	1.3	50	1.79	1.19	1.38	1.1	50	2.74	1.14	1.58
PLA2G4A	CLEC16A	1.26	1.16	1.52	1.23	2.58	1.37	0	1.82	1.76	1.1	1.41	1.6	2.65	1.7	1.8	1.4	1.29	1.18	1.28	1.53	2.63	50	1.51	1.48	1.01	50	1.9	50	2
PLA2R1	TRIM28	1.22	1.41	2.71	1.33	5.02	2.09	8.92	2.28	1.27	1.67	1.67	1.61	2.34	1.21	1.77	1.63	1.1	1.06	1.29	1.32	50	50	1.61	1.43	1.35	50	1.94	0.932	2.14
PLA2R1	CASP2	1.26	1.24	1.9	1.71	2.64	1.48	50	0.949	1.6	1.42	3.1	1.5	2.43	1.51	1.87	1.6	1.02	1.09	1.99	2.29	2.78	1.43	1.22	1.22	1.17	0.838	1.36	1.06	1.44
PLAGL1	NEXN	1.22	1.23	1.11	1.45	5.59	2.4	50	7.19	1.45	1.23	50	1.35	2.12	1.6	1.56	1.48	1.48	1.64	1.48	0.972	50	3.03	1.73	1.36	1.57	50	2.35	1.12	2.15
PLAGL1	OSBPL7	1.27	1.56	1.58	1.47	1.42	1.34	1	1.14	1.5	1.23	1.99	1.96	1.33	1.84	1.2	1.58	1.28	1.35	1.2	1.52	50	50	1.5	1.21	1.07	0.884	2.72	0.895	2.56
PLCG1	EGFR	1.37	1.28	1.46	2.31	1.16	1.39	0	1.67	1.59	1.27	1.91	1.78	1.89	1.93	1.8	1.43	1.48	1.23	1.35	1.59	4.27	2.54	1.36	1.37	1.88	50	2.32	50	3.85
PLEKHM1	CD53	1.25	1.17	1.77	1.27	3.37	1.52	50	2.8	1.27	1.25	1.5	1.66	2.23	1.11	1.8	1.35	1.39	1.26	1.24	1.76	50	1.13	1.59	1.45	1.27	50	2.03	50	1.11
PLK1	AURKC	1.49	1.68	1.42	1.04	3.23	1.04	0	1.56	1.18	1.32	50	2.02	2.29	1.03	1.6	1.66	1.33	1.73	1.43	1.48	5.96	50	1.44	1.43	1.39	50	1.15	1.05	1.47
PLK1	CRTC1	1.35	1.37	2.19	1.2	1.39	1.41	50	1.62	1.25	1.46	5.8	1.49	3.07	1.24	2.02	1.6	2.05	1.42	1.18	2.18	50	2.18	1.8	1.11	1.17	50	1.68	0.847	50
PLK3	AURKA	1.23	1.24	1.85	1.21	50	1.41	3.46	1.78	1.02	1.14	50	1.57	1.22	1.39	1.87	1.45	1.46	1.52	1.24	1.68	1.97	50	1.38	1.11	1.31	50	2.46	1.81	2.98
PLK3	FLT3	1.34	1.34	2.14	1.58	2.34	1.19	50	1.79	1.31	1.22	2.6	1.54	1.82	1.69	1.96	1.81	1.3	1.39	1.24	1.44	50	50	1.69	1.37	1.08	50	2.4	1.47	2.96
PLK3	JAK2	1.32	1.36	1.43	1.93	1.9	2.39	0	1.35	1.65	1.46	1.86	1.59	4.1	1.56	1.91	1.42	1.5	1.27	1.3	1.49	2.38	50	1.36	1.35	1.07	50	3.67	50	1.79
PLK3	GART	1.2	1.26	1.55	1.85	1.77	1.16	0.691	1.56	1.48	1.23	1.09	1.79	2.12	1.49	1.47	1.42	1.07	1.29	1.15	1.56	2.76	50	1.89	1.16	1.55	50	50	2.42	3.01
PLK3	MAP2K1	1.22	1.12	1.64	1.46	1.89	0.927	50	1.02	1.25	1.21	50	1.53	2.19	1.27	1.77	1.9	1.27	1.33	1.32	1.39	1.11	50	1.95	1.09	1.39	50	1.61	2.31	1.08
PLK3	KIT	1.2	1.31	1.19	1.4	2.04	1.12	50	1.22	1.56	1.14	50	1.41	2.84	2.38	1.63	1.47	1.03	1.48	1.3	1.38	1.7	50	1.71	1.28	1.25	50	3.51	2.38	5.07
PLK3	STAT5B	1.2	1.22	1.32	1.66	0.934	0.876	0.519	1.89	1.25	1.28	2.43	1.67	2.51	1.79	1.79	1.7	0.991	1.33	1.33	1.26	1.78	50	1.5	1.23	1.19	0.781	2.29	2.38	1.48
PLK3	DNMT1	1.29	1.34	1.67	1.43	3.18	1.17	50	0.942	1.1	1.54	50	1.42	1.59	1.24	1.3	1.7	1.28	1.49	1.21	1.03	50	50	1.7	1.14	1.44	50	1.5	2.2	1.09
PLK3	ANXA2	1.28	1.37	1.69	1.13	3.84	1.06	50	0.958	1.14	1.41	1.67	1.7	2.19	1.52	1.89	1.98	1.37	1.26	1.17	2.65	1.1	50	2.15	1.14	1.03	50	0.949	1.86	1.52
PLK3	CBY1	1.18	1.26	1.46	1.18	1.97	1.25	0	1.25	1.46	1.28	1.82	1.75	2.95	1.41	1.96	1.35	1.44	1.21	1.29	1.45	3.19	50	1.53	1.3	1.16	50	2.59	50	2.91
PLK3	CDC14B	1.25	1.79	1.26	1.4	1.3	2.38	50	3.29	1.19	1.29	50	1.78	2.84	1.64	1.41	1.3	1.52	1.07	1.14	1.16	1.1	50	1.47	1.6	1.32	50	2.41	50	2.13
PLK3	CYFIP1	1.28	1.39	1.8	1.44	3.75	1.19	50	4.29	1.21	1.4	2.42	1.64	2.85	1.25	1.59	2.03	1.29	1.41	1.09	2.16	1.2	50	1.64	1.16	1.1	50	2.33	50	2.06
PLK3	GIPC1	1.31	1.26	1.94	1.27	4.32	1.76	0	2.93	1.17	1.56	2.05	1.36	1.92	1.18	1.49	1.51	1.5	1.29	1.24	1.43	50	50	1.75	1.14	1.18	50	1.5	1.06	50
PLK3	KDELR3	1.19	1.22	1.77	1.18	2.16	1.27	50	0.984	1.18	1.22	1.21	2.92	2.95	1.48	1.95	1.52	1.13	1.27	1.29	1.75	1.85	50	1.53	1.07	1.24	50	3.03	1.99	1.78
PLK3	KIAA1279	1.19	1.45	1.4	1.94	3.78	2.18	0	3.73	1.41	1.2	5.29	1.55	1.87	1.53	2.03	1.75	1.06	1.49	1.73	1.2	3.25	3.59	1.43	1.26	0.988	2.14	50	50	2.28
PLK3	MYO6	1.21	1.13	1.53	1.6	2.42	1.95	0	2.13	1.18	1.12	3.52	1.62	1.58	1.72	1.39	1.28	1.07	1.56	1.31	1.35	50	2.88	1.49	1.2	1.34	50	2.4	50	1.53
PLK3	NACC2	1.23	1.93	1.45	1.62	2.07	2.15	0	3.72	1.37	1.18	1.73	1.66	1.8	1.62	1.48	1.4	1.05	1.47	1.27	1.39	2.48	50	1.6	1.18	1.36	50	50	50	2.22
PLK3	OSBPL10	1.18	1.14	1.62	1.63	2.21	1.49	50	1.49	1.45	1.26	2.56	1.43	1.34	1.51	1.19	2.01	1.07	1.32	1.14	1.41	1.17	50	1.44	1.15	1.2	50	1.57	50	1.43
PLK3	PFN2	1.25	1.58	1.56	1.73	1.7	1.27	50	50	1.63	1.34	50	1.57	2	1.5	2.08	1.69	1.37	1.68	1.18	1.79	50	4.23	1.73	1.2	1.32	50	50	50	2.27
PLK3	PRSS23	1.24	1.26	1.47	1.45	2.45	1.29	50	1.81	1.15	1.45	2.72	1.49	3.17	1.04	2.05	1.46	0.992	1.3	1.12	1.85	1.67	50	1.53	1.41	1.59	50	1.78	50	1.54
PLK3	WDFY3	1.27	1.49	1.65	1.27	2.88	1.15	0.347	1.43	1.4	1.14	3.08	1.53	1.42	2.11	1.52	1.37	1.25	1.26	1.63	1.39	1.35	50	1.75	1.41	1.2	50	1.89	1.89	2.98
PLK3	WFS1	1.21	1.24	1.46	1.41	1.16	2.04	50	1.78	1.82	1.3	50	1.46	1.84	2.03	1.57	1.42	1.12	1.5	1.37	1.16	1.14	50	1.58	1.36	1.45	50	1.99	3.13	4.55
PLK3	ZBTB38	1.34	1.36	1.47	1.69	1.53	1.39	0.339	1.47	1.73	1.35	4.67	1.43	1.52	1.94	1.34	1.21	1.2	1.66	1.29	1.79	2.07	4.14	1.49	1.36	1.54	50	1.7	50	2.26
PLK3	ITGA11	1.21	1.12	1.75	1.57	1.89	0.899	50	1.16	1.14	1.25	1.67	1.57	2.19	1.42	1.43	2.22	1.25	1.29	1.17	1.62	1.11	50	1.95	1.15	1.42	50	2.26	50	4.61
PLK3	MAPK4	1.2	1.86	1.27	1.46	2.39	1.18	50	1.8	1.26	1.36	10.1	1.3	1.89	1.42	1.53	1.36	1.57	1.27	1.16	1.07	2.2	1.77	1.93	1.13	1.25	50	2.14	1.43	50
PLK3	ST8SIA3	1.32	1.66	1.65	1.3	1.86	1.46	50	1.77	1.13	1.3	10.1	1.5	1.89	1.45	2.04	1.34	1.32	1.44	1.41	1.41	1.53	1.77	1.84	1.18	1.38	50	2.78	1.18	3.7
PLK3	ZNF645	1.22	1.55	1.54	1.28	1.24	1.19	2.52	0.701	1.37	1.52	4.53	1.54	1.64	1.65	1.77	1.46	1.52	1.51	1.23	0.964	2.28	50	1.71	1.16	1.45	1.11	2.02	1.58	4.7
PLK4	TENC1	1.22	1.09	1.2	1.74	1.48	1.53	0.389	1.12	1.64	1.17	3.59	1.44	2.04	1.12	1.75	2.58	1.26	1.21	1.48	1.98	2.01	50	1.37	1.17	1.51	50	3.49	1.62	1.28
PLOD1	CAPN6	1.25	1.66	1.43	1.47	1	1.69	50	5.14	1.42	1.23	1.26	1.31	1.34	1.2	1.75	1.63	1.39	1.29	1.09	1.99	3.76	6.41	1.42	1.1	1.51	50	1.42	50	3.94
POLQ	RNASE4	1.27	1.64	2.77	1.16	2.02	2.4	1	2.43	1.24	1.23	2.18	1.66	6.44	1.26	2.63	1.3	1.08	1.43	1.25	1.09	50	1.76	1.68	0.997	1.04	50	2.23	2.01	2.36
POLR1D	NECAP2	1.32	1.5	1.8	1.78	2.93	1.38	0	4.66	1.62	1.27	11.3	1.44	1.33	1.34	1.71	1.4	1.61	1.33	1.55	1.61	50	2.32	1.76	1.93	1.33	50	1.37	2.07	1.29
POM121	C15orf39	1.29	1.39	1.68	1.58	1.08	1.49	50	3.41	1.5	1.31	14.8	1.28	1.86	1.75	1.59	1.31	1.22	1.15	1.29	1.15	2.17	50	1.65	1.42	1.93	50	1.93	50	50
POM121L12	ATF7IP2	2.21	1.17	1.35	1.49	2.36	2.13	50	1.24	1.27	1.31	1.6	1.28	1.51	1.35	1.17	3.15	1.28	1.41	1.05	1.32	1	20.3	1.15	1.47	1.36	50	3.6	50	50
POMC	BHLHE40	1.33	1.34	1.53	1.73	2.54	1.87	0	1.3	1.51	1.21	2.27	1.43	2.89	1.35	1.4	1.31	1.09	1.5	2.22	1.15	3.01	2.3	1.73	1.15	1.16	50	2.02	50	3.99
PON2	MAST1	1.32	1.48	1.18	1.7	2.73	1.95	50	1.91	1.24	1.57	2.21	1.96	1.87	1.44	1.84	1.2	1.33	1.35	1.56	1.4	0.728	50	1.08	1.2	1.3	1.07	1.63	50	1.43
PPM1D	DNMT1	1.32	1.15	2.05	1.56	3.47	1.6	50	2.68	1.05	1.44	50	1.67	2.4	1.63	1.74	1.06	1.14	1.33	1.37	1.13	50	0.85	1.28	1.28	1.23	50	3.32	7.85	2.03
PPM1G	RBMS3	1.21	1.52	1.76	2.01	1.29	1.85	0.357	1.5	1.48	1.25	1.21	1.24	2.4	1.27	1.64	1.43	1.98	1.06	1.65	2.9	50	1.07	1.45	1.54	2.09	50	50	3.97	1.53
PPP1R15A	DNMT1	1.29	1.15	1.7	1.39	2.57	1.15	50	1.08	2.13	1.6	50	1.79	1.99	0.997	1.26	1.64	1.62	1.34	1.49	1.3	50	6.4	1.85	1.29	1.55	50	2.61	11	1.27
PPP1R15B	FAM64A	1.32	1.32	1.82	1.55	2.89	1.21	50	1.38	1.25	1.4	1.5	1.35	1.66	1.36	1.52	0.964	1.29	1.56	1.11	1.76	1.55	1.34	1.34	1.37	1.37	50	50	50	2
PPYR1	TOP1	1.28	1.07	2.13	2.36	50	2.83	50	2.23	1.37	1.47	1.17	1.44	1.24	1.2	2.16	1.34	1.48	1.2	1.52	2.18	7	50	1.13	1.26	1.56	3.92	1.61	5.03	1.98
PRDM16	CYP19A1	1.29	1.34	1.95	3.23	3.04	2.29	50	0.877	1.33	1.14	2	1.57	1.94	1.33	1.92	1.96	1.48	1.42	1.44	1.39	3.33	50	2.15	0.996	1.46	1.15	1.96	1	6.85
PRDM5	CRABP2	1.35	1.24	1.86	1.74	2.1	1.65	0.573	1.7	1.35	1.14	50	1.87	1.48	1.39	1.38	1.49	1.25	1.46	1.2	1.34	50	50	1.3	1.34	1.6	1.07	3.41	50	1.64
PRKAA1	MAST1	1.33	1.65	1.54	1.69	1.45	1.74	50	2.01	1.42	1.38	50	1.84	2.29	1.6	2.2	1.2	1.2	1.1	1.15	1.69	2.72	50	1.87	1.01	1.31	50	1.23	50	4
PRKCD	AURKC	1.31	1.28	1.6	1.21	3.19	1.36	50	3.79	1.04	1.33	1.49	1.42	1.85	1.49	1.66	1.6	1.2	2	1.14	2	50	3.27	1.3	1.25	1.01	50	2.04	3.46	2.97
PRKCQ	AURKC	1.37	1.12	1.26	1.13	3.38	1.63	50	1.2	1.25	1.34	2.34	1.7	1.65	1.36	1.18	1.42	1.1	1.87	1.39	1.3	2.09	50	1.38	1.1	1.6	50	5.66	1.53	4.06
PRKDC	DNMT1	1.28	1.04	1.33	1.48	2.35	1.24	50	2.58	1.18	1.41	50	1.42	3.36	1.55	1.4	1.27	1.17	1.2	1.58	1.39	50	50	1.59	1.47	1.41	50	1.74	6.7	1.36
PROS1	TRAF2	1.25	1.63	1.89	1.25	1.12	1.71	50	1.66	1.59	1.27	3.09	1.65	1.68	1.02	1.54	1.94	1.24	1.11	1.32	1.55	50	2.59	1.23	1.22	1.44	50	2.12	50	1.2
PROX1	EYA3	1.24	1.55	1.64	1.7	4.22	2.3	1	6.77	1.5	1.11	2.95	1.61	1.78	1.31	2.11	1.02	1.14	1.51	1.44	1.69	1.52	50	1.41	1.21	2.75	5.13	4.19	50	1.8
PRPF40B	TTC39B	1.34	1.19	1.43	2	2.05	1.8	50	2.63	1.48	1.48	2	1.8	2.26	1.28	1.29	1.14	1.31	1.36	1.47	1.54	50	50	1.32	1.27	1.84	50	1.78	50	1.27
PRPF40B	ZNF426	1.35	0.997	1.13	1.95	2.32	1.67	0	0.991	2.47	1.41	50	1.92	1.37	1.31	1.29	1.31	1.43	1.27	1.66	1.84	1.58	50	1.37	1.23	1.58	50	1.48	1.71	2.26
PRRG1	PCDHB11	1.24	1.1	1.61	2.01	3.62	1.2	0	1.58	1.14	1.47	1.94	1.23	1.53	1.25	1.05	1.38	1.68	1.24	1.5	2.03	1.3	1.15	1.51	1.1	1.37	50	50	7.05	1.33
PSAPL1	CITED2	1.25	1.25	1.49	1.72	1.84	1.15	50	1.56	1.22	1.19	5.75	2.19	1.82	1.43	1.25	1.37	1.36	1.36	1.22	1.33	50	1.3	1.19	1.5	1.67	0.89	2.07	50	1.65
PSRC1	STMN4	1.24	1.24	1.62	1.6	2.51	1.27	0	1.86	1.73	1.23	2.68	1.66	2.51	1.39	2.38	1.67	1.39	1.52	1.2	1.17	2.42	2.84	1.22	1.11	1.46	50	1.49	0.561	1.99
PTCH2	DLX3	1.23	1.49	1.41	1.47	2.19	1.87	50	1.17	1.1	1.11	50	1.58	1.8	1.17	1.46	1.67	1.04	1.25	1.28	1.02	1.94	50	1.47	1.23	1.49	0.806	1.43	1.63	1.41
PTGFR	TRAIP	1.25	1.38	2.53	1.7	5.2	1.34	1.48e-05	1.12	1.53	1.31	50	1.74	2.28	1.28	1.47	1.41	1.29	1.35	1.33	1.3	3.77	50	1.59	1.32	1.35	2.22	1.67	50	1.22
PTGFR	ACOT11	1.35	1.41	1.69	2.51	1.27	1.09	0.58	2.45	1.08	1.08	1.6	1.35	1.62	1.51	1.64	1.79	1.44	1.87	1.65	1.25	4.23	1.87	1.66	1.02	1.28	2.11	1.95	50	2.67
PTGIS	CEP135	1.21	1.91	1.36	1.34	5.88	1.01	2.49e-05	2.18	1.93	1.3	11.6	1.32	1.98	1.36	1.52	1.96	1.52	1.51	1.47	1.72	1.39	50	1.51	1.22	1.12	50	2.68	1.78	1.91
PTGS1	DNMT1	1.24	1.4	1.37	1.11	2.9	1.44	50	1.6	0.968	1.33	50	1.6	2.09	1.59	1.26	1.49	1.4	1.22	1.23	1.01	50	7.64	1.64	1.19	1.33	50	1.25	2.86	4.25
PTGS2	DNMT1	1.24	1.45	1.77	1.33	1.72	1.82	50	1.05	1.23	1.51	50	1.24	3.15	1.09	1.65	1.51	0.964	1.55	1.3	1.63	50	1.65	1.67	1.2	1.19	50	1.53	50	1.19
PTK2	ROCK1	1.24	1.23	2.01	1.53	2.22	1.54	50	2.12	1.64	1.38	3.28	1.55	2.49	1.81	2.07	2.23	1.24	1.24	1.51	1.76	50	50	1.73	1.48	1.29	50	4.21	7.2	1.45
PTK2	IKBKB	1.29	1.27	1.58	1.55	1.7	1.57	50	2.29	1.26	1.38	3.52	1.62	2.19	1.7	1.31	1.35	1.31	1.31	1.01	1.39	50	50	1.3	1.18	1.43	50	1.85	50	1.98
PTK2	MTOR	1.09	1.1	1.58	1.3	1.34	2.42	50	3.26	1.4	1.23	1.5	1.35	2.6	1.32	1.93	1.21	1.07	1.13	1.02	1.67	5.57	2.37	1.75	1.05	1.46	2.46	1.74	50	0.855
PTPN1	KIT	1.32	1.02	2.51	1.34	3.74	1.13	50	2.65	1.31	1.31	2.55	1.71	1.89	1.63	1.59	1.6	1.16	1.47	1.81	1.59	3.01	50	1.43	1.27	1.48	50	1.21	50	2.68
PTPN1	EGFR	1.21	1.29	2.03	1.21	1.69	1.25	50	1.31	1.56	1.29	3.38	1.74	1.92	1.82	1.15	1.35	1.3	1.16	1.44	1.82	50	50	1.45	1.25	1.08	50	2	50	3.93
PTPN1	TEK	1.28	1.18	2	1.46	1.25	1.21	50	1.36	1.09	1.41	1.9	1.85	1.22	1.62	1.67	1.6	0.991	1.2	1.23	1.24	2.33	3.06	1.39	1.19	1.66	50	1.84	50	2.33
PTPN11	JAK2	1.31	1.24	1.32	1.76	1.51	1.55	50	1.74	1.18	1.32	2.81	1.39	1.92	1.41	1.48	1.22	1.26	1.18	1.41	1.57	50	1.5	1.06	1.28	1.41	50	50	2.32	1.29
PTPN11	KIT	1.19	1.14	1.38	1.74	1.37	1.51	0	1.45	1.12	1.73	0.96	1.36	2.42	2.01	1.25	1.39	1.56	1.52	1.1	1.22	1.44	50	1.34	1.54	1.55	50	1.56	1.6	2.11
PTPN11	DNMT1	1.34	1.13	2.12	2.39	2.11	2.03	50	1.99	1.32	1.38	50	1.59	2.79	1.36	1.53	1.47	1.41	1.15	1.63	1.43	50	2.72	1.16	1.94	1.52	50	1.84	1.98	1.25
PTPN11	DCK	1.25	1.64	1.9	1.43	1.11	1.58	50	1.1	1.18	1.64	1.04	1.46	2.01	1.31	1.19	1.27	1.75	1.3	1.23	1.3	0.784	50	1.1	1.41	1.86	50	1.82	0.762	3.5
PTPRE	TOP2A	1.31	1.14	1.91	2.09	1.29	1.54	0	2.98	1.57	1.38	50	1.58	1.63	1.61	1.54	1.6	1.35	1.39	1.28	1.45	1.75	50	1.74	1.18	1.84	50	2.27	1.31	1.79
PTPRF	MAP3K7	1.23	1.47	1.35	1.66	1.06	1.62	0	2.1	1.22	1.5	1.19	1.33	1.66	1.18	1.36	1.27	1.49	1.53	1.28	1.23	2.48	4.05	1.44	1.59	2.26	50	2.04	1.8	1.59
PTPRF	TEK	1.35	1.4	1.31	1.6	1.43	2.59	0.637	2.13	1.58	1.58	1.08	1.59	6.76	1.31	2.19	2.01	1.13	1.18	1.22	1.53	3.43	50	1.27	1.4	1.58	50	50	50	1.41
PTPRN	KIAA1191	1.27	1.31	1.37	1.41	2.76	1.39	0	1.65	1.67	1.29	50	1.52	1.71	1.4	1.34	2	1.14	1.61	1.59	1.35	2.51	5.12	2.13	1.25	1.23	50	50	50	2.45
PUF60	ROCK1	1.24	1.21	1.86	1.46	2.22	1.6	0	3.24	1.63	1.18	3.28	1.55	2.49	1.81	1.89	1.54	1.45	1.5	1.36	1.75	1.09	50	1.77	1.35	1.5	50	2.59	2.66	1.52
PYCRL	RIOK3	1.29	1.3	1.62	1.36	2.24	1.98	0	3.96	1.59	1.1	50	1.49	2.69	1.86	1.95	1.24	1.33	1.28	1.3	2.36	50	1.17	1.37	1.29	1.8	1.67	50	2.67	1.72
QTRTD1	KSR1	1.35	1.31	1.34	1.3	2.15	1.62	1.21	1.61	1.67	1.16	1.68	1.64	1.51	1.51	2.46	1.46	1.41	1.12	1.37	1.94	50	27.2	1.42	1.4	0.924	50	2.84	5.79	1.39
RAB10	TUBB1	1.28	1.28	1.26	1.84	1.47	2.86	0	3.4	1.36	1.22	1.78	1.55	1.77	1.46	1.5	1.69	1.5	1.21	1.3	2.06	1.64	50	1.31	1.33	1.62	2.17	1.53	2.83	3.01
RACGAP1	FSTL5	1.35	1	1.68	2	1.45	1.88	0.324	2.78	1.52	1.55	3.37	1.65	1.76	1.13	2.41	1.55	1.47	1.22	1.19	1.59	3.43	50	0.875	1.22	1.27	50	2.72	1.8	1.93
RACGAP1	PIK3C2A	1.22	1.15	1.79	1.77	1.49	1.16	50	1.55	1.23	1.59	2.46	1.56	2.44	1.29	1.46	1.53	1.53	1.3	1.29	1.6	50	1.44	1.19	1.4	1.2	50	2.81	1.69	2.11
RAF1	CRTC1	1.21	1.29	1.31	1.48	2.05	1.71	50	1.62	0.913	1.03	2.13	1.5	1.66	1.28	1.43	1.15	1.64	1.61	1.24	1.95	1.43	0.785	1.2	1.33	0.937	0.755	2.44	0.602	3.5
RAPH1	TYK2	1.21	1.31	1.33	1.51	1.56	1.34	50	2.09	1.16	1.38	50	1.8	2.83	1.27	1.4	1.23	1.29	1.13	1.28	1.9	50	2.61	1.57	1.5	1.27	50	2.3	1.03	2.04
RARS	NFIB	1.2	1.42	1.45	1.1	1.4	1.7	50	1.16	1.27	1.22	50	1.16	1.27	1.41	2.14	1.44	1.58	1.05	1.3	2.06	3.22	2.06	1.17	1.29	1.7	50	2.63	1.06	1.44
RASA2	ABCA7	1.29	1.56	1.63	1.41	2.46	1.79	50	2.64	1.37	1.25	50	1.87	1.72	1.45	1.86	1.18	1.31	1.22	1.32	1.67	50	50	1.13	1.08	1.47	50	1.3	6.3	1.14
RASGRP2	ZWILCH	1.44	1.7	1.98	1.28	1.89	1.53	5.94e-06	1.11	1.5	1.21	2.5	1.16	1.7	1.79	1.33	1.37	1.32	1.61	1.42	1.83	50	5.91	1.29	1.15	1.07	50	2.15	0.637	50
RBAK	MEIS3	1.25	1.23	1.27	1.43	3.28	1.95	0	3.35	1.26	1.31	50	1.47	1.58	1.48	1.68	2.18	1.8	1.27	1.04	1.3	1.75	6.01	1.28	1.18	1.25	0.918	1.77	2.53	3.28
RBM19	KIT	1.23	1.83	1.52	1.51	1.35	1.5	50	1.45	1.35	1.87	1.67	1.54	1.9	1.21	1.53	1.39	1.48	1.2	1.26	1.43	2.63	50	1.28	1.44	2.43	50	2.44	1.44	50
RBM27	SLC38A10	1.23	1.62	1.65	0.86	2.14	1.07	50	1.52	1.54	1.18	50	1.51	2.26	1.54	1.21	1.27	1.44	1.12	1.46	1.74	1.4	0.37	1.25	1.37	1.61	50	1.4	2.37	1.21
RCAN1	HRH3	1.27	1.14	1.69	1.17	1.27	1.17	1.04	3.37	1.21	1.1	2.6	1.65	2.45	1.63	2.44	1.92	1.58	1.22	1.32	1.07	2.64	50	1.54	1.32	1.4	0.787	1.31	1.27	2.09
RECQL4	TSPYL4	1.25	1.26	1.95	1.46	1.57	1.26	50	2.02	1.41	1.04	3.26	1.47	2.39	1.63	2.16	1.38	1.38	1.31	1.13	1.45	1.81	50	1.8	2.1	1.57	50	3.19	1.77	50
RECQL4	UTP14C	1.21	1.41	1.54	1.33	2.95	1.55	50	2.39	1.27	1.02	50	1.79	2.21	1.34	1.78	1.27	1.28	1.15	1.2	2.16	50	50	1.28	1.78	1.37	0.626	3.21	1.9	1.9
RECQL4	ZNF426	1.31	1.43	2.13	1.68	2.06	1.62	50	2.77	1.72	1.23	50	1.62	2.54	1.48	1.43	1.81	1.41	1.26	1.26	1.2	1.54	3.98	1.53	2.04	1.32	50	50	50	1.51
RECQL4	ZNF619	1.28	1.26	1.65	1.33	1.8	1.72	4.99	2.16	1.26	0.983	1.5	1.55	2.26	1.6	1.59	1.45	1.28	1.18	1.43	1.52	50	50	1.67	1.26	1.1	50	1.25	50	1.23
REL	TSSC4	1.2	1.23	1.17	1.1	1.94	1.88	0	1.9	1.55	1.12	1.89	1.38	2.16	1.37	1.63	1.26	1.18	1.27	1.73	1.62	0.987	1.43	1.59	1.09	1.41	50	1.78	1.09	50
RET	TEK	1.24	1.48	1.55	1.76	3.05	2.01	50	4.96	1.22	1.17	1.77	1.88	1.56	1.22	1.42	1.33	1.33	1.3	1.25	1.56	5.46	2.19	1.67	1.12	1.68	50	2.77	50	1.92
RGS20	TYMS	1.26	1.43	1.64	1.31	2.59	1.82	50	2.47	1.76	1.04	1.76	1.85	2.28	1.84	1.74	1.33	1.1	1.25	1.24	2.02	1.23	50	2.31	1.35	1.44	50	2.74	2.81	1.75
RGS22	ESCO1	1.23	1.42	1.78	1.11	3.68	1.39	0.303	1.59	1.52	1.18	2.89	1.51	2.68	1.73	1.91	1.26	1.17	1.43	1.38	1.45	50	1.15	1.27	1.23	1.4	50	1.73	3.03	50
RHPN2	TYK2	1.25	1.3	1.37	1.56	2.46	1.33	50	2.62	1.15	1.45	50	1.84	1.3	1.98	1.55	1.37	1.34	1.21	1.42	1.37	50	0.671	1.66	1.21	1.28	50	3.98	3.03	1.41
RILPL2	DTX2	1.2	1.27	1.28	1.42	4.56	1.74	0.982	2.36	1.57	1.25	50	1.27	2.9	1.26	2.05	1.86	1.29	1.45	1.29	1.58	3.56	50	2.05	1.57	1.32	50	1.29	2	1.21
RLF	TOP2A	1.39	1.29	1.92	1.56	2.17	2.03	20.3	1.36	1.3	1.36	1.5	1.74	2.61	1.18	1.85	1.7	1.69	1.28	1.75	1.53	1.76	50	1.88	1.08	1.05	50	50	2.77	1.8
RMND1	ELTD1	1.22	1.36	1.18	1.4	4.3	2.36	50	1.37	1.4	1.22	1.5	1.31	1.48	1.51	1.66	1.36	1.34	1.65	1.21	1.18	50	1.79	1.71	1.37	1.55	0.54	1.25	1.3	50
RNASE7	TOP1	1.4	1.58	1.88	1.91	1.38	1.34	0	2.46	1.24	1.51	1.85	1.67	1.21	1.59	1.95	1.3	1.36	1.41	1.47	1.85	2.18	4.99	1.43	1.26	1.69	4.4	3.8	50	2.04
RNFT2	TLR3	1.24	1.2	2.37	1.75	1.32	1.76	50	1.22	1.65	1.47	50	1.47	1.33	1.15	1.22	1.7	1.43	1.22	1.33	1.44	1.65	50	1.63	1.35	2.07	50	0.81	1.87	2.26
ROCK1	DNMT1	1.26	1.24	1.74	1.37	6.1	1.4	50	1.28	1.15	1.56	50	1.33	4.48	1.28	1.36	1.19	1.17	1.31	1.37	1.43	50	50	1.58	1.21	1.34	50	2.22	1.66	50
ROCK1	CTTN	1.27	1.4	1.46	1.33	1.21	1.45	2.69	2.47	1.58	1.42	3.16	1.37	1.53	1.29	1.96	1.31	1.39	1.46	1.76	2.11	1.01	50	1.36	1.62	1.42	50	2.26	50	1.91
ROCK2	DNMT1	1.32	1.21	2.07	2.24	1.66	1.15	50	6.25	1.27	1.52	50	1.88	4.14	1.71	1.21	1.15	1.38	1.27	1.65	1.12	50	50	1.45	1.4	1.2	50	1.33	6.55	1.34
ROCK2	CTTN	1.22	1.28	1.53	1.44	1.04	1.51	50	1.82	1.79	1.45	1.13	1.19	2.6	1.24	1.52	1.2	1.3	1.34	2.12	2.15	2.13	50	1.2	1.32	1.33	50	1.51	50	1.59
ROCK2	PLS3	1.19	1.14	1.49	1.86	2.17	1.53	50	1.27	1.15	1.36	1.45	1.38	5.36	1.21	1.68	1.63	1.49	1.35	1.38	2.02	1.79	2.02	1.44	1.21	1.42	0.899	2.28	1.81	50
RP9	BAX	1.27	1.11	1.12	1.34	2.8	1.68	50	3.1	1.48	1.31	50	1.38	0.917	1.66	1.55	1.53	1.16	1.25	1.26	1.3	50	50	1.23	1.18	1.23	50	1.6	2.41	1.8
RPGRIP1	B4GALNT2	1.2	1.75	1.26	1.31	1.2	1.68	1.41e-05	1.54	1.29	1.18	1.72	1.74	1.4	1.86	1.58	1.33	1.32	1.37	1.17	1.89	1.62	0.945	1.44	1.24	1.55	50	3.24	2.93	2.29
RPP40	ZBTB16	1.23	1.54	1.97	1.57	2.28	1.72	50	1.73	1.26	1.45	2.04	1.72	1.51	1.37	1.81	1.54	1.54	1.39	1.62	1.25	50	0.866	1.37	1.18	1.58	50	1.98	1.87	1.38
RPS6KB1	AURKC	1.23	1.31	1.21	1.48	10.8	1.06	50	2.23	1.05	1.11	1.69	1.65	2.04	1.24	1.49	1.16	1.46	1.5	1.45	2.15	4.31	1.24	1.56	1.48	1.17	50	2.28	50	3.19
RUNX3	COL1A1	1.29	1.69	1.28	1.4	1.57	1.29	3.08	2.77	1.19	1.02	1.9	1.57	2.17	1.27	1.51	1.86	1.07	1.27	1.61	1.23	50	50	1.33	1.37	1.15	50	3.39	50	50
SAMD4B	ITSN2	1.28	1.46	1.3	1.62	2.06	1.34	50	2.65	1.2	1.25	12.4	1.8	1.94	1.23	1.89	1.21	1.7	1.29	1.32	0.996	2.19	1.85	1.29	1.45	1.18	50	2.54	1.25	1.67
SARNP	TGFBR2	1.3	1.46	1.36	1.59	0.994	1.81	0.411	2.04	1.34	1.45	1.43	1.51	1.6	1.31	1.73	1.25	1.32	1.09	1.19	1.16	2.39	2.29	1.54	1.05	1.34	50	1.18	6.51	2.71
SCD	GART	1.26	1.25	1.29	1.71	2.21	1.79	0.573	3.05	1.48	1.31	50	1.47	1.85	1.18	1.51	1.37	1.46	1.28	1.22	1.38	1.92	10.6	1.82	1.44	1.29	3.45	50	5.69	11.9
SCML1	TYK2	1.19	1.34	1.78	1.23	2.39	2.24	0	2.79	1.45	1.33	50	1.29	0.962	1.43	1.33	1.36	1.23	1.09	1.28	2.44	50	50	1.43	1.18	2.21	50	1.32	1.86	2.01
SCNN1A	CYP19A1	1.28	1.13	1.31	1.46	2.11	1.87	50	1.88	1.91	1.18	7.11	1.54	1.19	1.5	1.65	2.26	0.912	1.61	1.5	1.42	0.893	2.33	1.69	1.27	1.61	50	1.08	13.6	2.89
SDC1	RAF1	1.26	1.15	1.69	2.71	1.28	1.86	50	7.71	1.59	1.22	1.98	1.52	2.55	1.2	1.54	1.44	1.46	1.66	1.71	1.63	0.918	2.57	1.25	1.12	1.39	50	1.06	5.1	1.63
SDC1	NLRC5	1.4	1.44	1.77	1.28	1.04	2.23	0.62	2.44	1.31	1.4	50	2.07	2.43	1.09	1.3	1.29	1.12	1.37	1.26	2.54	2.18	50	1.55	1.18	1.11	50	1.91	50	2.64
SDPR	ZWILCH	1.23	1.41	1.65	1.4	2.31	1.77	50	1.52	1.14	1.34	3.14	1.31	2.54	1.36	1.66	1.59	1.52	1.34	1.15	1.58	50	0.948	1.45	1.23	2.06	50	50	1.13	1.95
SEC23IP	KCNS3	1.24	1.52	1.02	1.63	2.54	1.21	0.78	1.42	1.34	1.32	50	1.5	1.69	1.63	1.28	1.69	1.25	1.48	1.6	1.47	50	2.27	1.33	1.27	0.939	21.6	50	5.12	1.67
SELP	SKA1	1.26	1.45	1.75	1.68	2.49	1.56	0	1.53	1.24	1.65	50	1.57	1.67	1.81	2.15	2.54	1.31	1.44	1.67	1.55	1.4	1.73	1.29	1.36	1.35	50	1.59	50	1.86
SFRP5	EAF2	1.34	1.77	2.41	2	3.46	1.48	0	1.2	1.34	1.44	1.23	1.41	3.66	1.2	1.45	1.54	1.4	1.3	1.19	2.14	1.97	6.51	1.51	1.48	1.14	50	1.52	4.88	1.68
SGK1	DNMT1	1.33	1.25	1.8	1.85	1.79	1.53	50	1.11	1.1	1.46	50	1.09	2.68	1.38	1.13	1.75	1.1	1.25	1.24	1.1	50	50	2.18	1.55	1.39	50	0.698	2.53	1.52
SGK1	BIRC5	1.24	1.51	2.19	1.65	2.14	1.87	0	1.29	1.38	1.3	1.5	1.36	1.74	1.72	1.63	1.67	1.29	1.35	1.25	1.4	50	50	1.87	1.29	1.35	50	0.743	1.03	1.37
SH3BP4	PI4KA	1.21	1	1.11	1.07	4.64	2.35	0	1.74	1.06	1.26	1.4	1.72	2.4	1.29	1.21	1.54	1.13	1.08	1.28	1.42	4.5	1.5	1.38	1.29	1.06	50	1.38	6.74	2.46
SH3PXD2A	MACF1	1.27	1.63	1.34	1.59	2.55	1.7	1	1.34	1.61	1.87	8.17	1.59	2.13	1.15	1.43	1.52	1.43	1.53	1.39	1.59	1.01	20.1	1.15	1.36	1.57	50	50	1.95	1.67
SIPA1	TFAM	1.19	1.17	1.84	1.48	3.81	2.51	50	2.25	1.38	1.12	50	1.6	0.96	1.47	1.87	1.29	1.32	1.47	1.31	1.85	1.65	2.07	1.17	1.37	1.24	50	50	1.1	2.28
SIX3	MMP15	1.37	1.3	1.56	1.36	1.96	1.39	50	1.39	1.38	1.25	50	1.95	2.31	1.22	1.58	1.6	1.18	1.37	1.25	2.61	1.92	50	1.51	1.15	1.38	50	2.02	7.01	1.9
SKA3	FCER2	1.3	1.42	1.43	1.86	1.51	1.36	0.357	1.99	1.21	1.64	1.6	1.73	1.68	1.54	1.95	1.69	1.61	1.52	1.16	1.37	1.64	50	1.02	1.33	1.15	1.26	2.11	2.31	1.62
SKA3	IFNA13	1.37	1.41	1.45	1.37	1.41	0.976	8.23e-05	2.7	1.22	1.31	3.55	2.09	3.82	1.46	1.61	1.4	1.21	1.26	1.31	1.16	50	4.16	1.46	1.13	1.34	1.17	1.52	50	1.36
SLC16A1	FLT3	1.22	1.38	1.32	2	1.16	1.43	0	3.31	1.41	1.06	50	1.5	1.4	1.36	1.91	1.41	1.53	1.18	1.19	1.73	1.55	50	1.93	1.49	1.13	50	1.6	0.585	5.64
SLC16A1	JAK2	1.3	1.56	1.09	1.96	2.44	1.54	50	1.26	1.47	1.58	50	1.68	1.76	1.54	2.03	1.04	1.37	1.1	1.11	1.51	2.53	50	1.65	1.4	1.02	50	50	1.74	2.29
SLC16A1	BCL2	1.21	1.63	1.25	1.52	1.29	1.33	50	1.97	1.24	1.29	5.01	1.52	2.03	1.53	1.74	1.22	1.41	1.41	1.14	1.35	1.21	2.98	2	1.71	1.25	50	50	1.4	3.19
SLC16A1	BCL2L2	1.22	1.38	1.87	1.54	1.44	1.75	1	1.38	1.18	1.34	2.6	1.47	2.17	1.32	1.83	1.44	1.23	1.33	1.33	1.22	1.51	50	2.11	1.29	1.14	19.8	2.19	1.76	1.75
SLC16A1	STAT5B	1.28	1.15	1.7	1.43	0.933	1.42	6.07e-06	1.09	1.27	1.07	50	1.6	1.46	1.27	2.01	1.32	1.35	1.49	1.61	1.37	1.3	50	1.82	1.27	1.04	50	3.79	2.13	1.59
SLC1A5	NOS1AP	1.42	1.39	1.69	1.38	1.62	1.12	0	1.33	1.71	1.59	4.29	1.47	1.83	1.02	1.4	1.04	1.3	1.98	1.52	0.99	3.14	2.28	1.3	1.75	1.26	0.882	5.23	50	1.86
SLC20A1	PMP2	1.32	1.47	1.85	1.37	2.53	1.81	50	1.36	1.6	1.8	2.96	1.7	1.95	1.17	1.42	1.21	1.19	1.24	1.33	1.44	2.26	50	1.55	1.1	1.55	50	2.97	1.96	1.73
SLC20A1	RASA2	1.2	1.84	1.98	1.28	2.53	1.45	0	1.89	1.29	1.57	8.73	1.45	2.45	1.3	1.37	1.51	1.21	1.35	1.41	1.64	2.96	5.28	1.45	1.4	1.86	50	2.28	50	1.75
SLC22A1	AADACL4	1.23	1.48	1.66	1.59	2.88	1.73	0	1.06	1.37	1.07	1.5	1.71	2.05	1.72	1.58	2.34	1.08	1.54	1.38	1.27	2.52	1.16	1.66	1.17	1.21	1.68	0.911	3.8	2.31
SLC26A6	SLC30A4	1.25	1.49	1.64	1.55	2	1.35	50	1.57	1.31	1.06	50	1.99	1.35	1.4	1.5	1.56	1.14	1.26	1.17	1.32	1.61	1.9	1.48	1.22	1.7	0.865	50	50	1.63
SLC29A1	ITIH4	1.25	1.51	1.37	1.66	1.25	1.34	0	1.73	1.26	1.15	1.95	1.8	1.97	1.26	1.62	1.14	1.06	1.48	1.87	1.24	2.64	34.1	2.02	1.39	1.54	50	1.97	5.54	2.41
SLC34A2	PGD	1.39	1.21	1.64	1.37	1.58	1.63	50	3.17	1.13	1.7	1.5	1.48	2.26	1.72	1.88	1.56	1.57	1.34	1.32	1.57	50	4.53	1.51	1.23	1.3	50	1.5	50	50
SLC38A1	HBG2	1.31	1.25	1.47	1.43	1.69	1.28	0.583	1.35	1.53	1.18	3.45	1.34	1.38	1.34	1.66	1.56	1.42	1.42	1.49	1.13	50	2.34	1.12	1.06	1.98	50	1.86	1.71	1.77
SLC38A1	SHOX2	1.26	1.48	1.33	1.77	1.87	1.62	3.81	8.48	1.33	1.2	50	1.51	1.68	1.48	1.82	1.54	1.25	1.21	1.26	1.42	2.33	2.14	1.06	1.15	1.31	50	50	50	2.66
SLC43A3	RPH3A	1.23	1.6	1.59	1.55	1.48	1.02	50	3.61	1.8	1.24	2.42	1.4	1.39	1.72	1.49	1.17	1.33	1.43	1.29	1.41	2.54	0.958	2.17	1.4	1.27	2.49	2.78	50	3.8
SLC5A6	CASP7	1.31	1.27	1.42	2.36	2.15	1.33	50	1.82	1.17	1.27	1.06	1.76	2.34	1.5	2.12	1.15	1.22	1.26	1.43	1.88	50	0.743	1.46	1.32	1.04	50	1.33	1.17	50
SLC6A15	DYNC1LI1	1.3	1.4	1.58	1.58	2.26	1.54	50	2.64	1.53	1.55	2.56	1.31	1.76	1.42	1.26	1.61	1.27	1.42	1.37	0.976	3.04	2.1	1.32	1.03	1.49	50	1.34	50	3.36
SLCO1B1	SCMH1	1.29	1.12	1.59	1.39	1.69	1.44	50	3.77	1.31	1.32	1.4	1.66	1.86	1.95	2.09	1.43	1.52	1.44	1.32	0.961	50	50	1.44	1.22	1.69	1.1	1.56	3.9	1.22
SMIM21	ERBB2	1.47	1.25	2.05	1.78	1.84	1.06	50	4.32	1.42	1.03	2.69	2.17	1.93	1.14	1.75	1.3	1.2	1.41	1.39	1.57	2.22	50	1.79	1.58	1.37	1.17	2.87	1.02	1.79
SMNDC1	ADCY8	1.28	1.21	1.26	1.11	1.57	2.42	50	3.24	1.49	1.45	3.21	1.2	1.8	1.39	1.53	1.36	1.66	1.33	1.12	1.9	2.58	50	1.04	1.11	1.05	50	1.48	1.91	1.6
SMS	FAIM2	1.26	1.56	1.13	1.37	4.21	1.84	1	1.78	1.43	1.24	1.6	1.84	2.07	1.15	2.31	1.57	1.5	1.26	1.62	1.63	1.16	1.01	1.58	1.4	1.55	0.464	9.74	1.73	1.28
SNORA55	CHD1	1.57	1.16	1.4	1.55	2.34	2.16	50	1.3	1.1	1.27	1.31	1.56	1.64	1.9	2.51	1.49	1.56	1.18	1.78	5.49	2.65	50	1.27	1.07	1.58	50	3.45	14.4	2.6
SNX21	ZWILCH	1.23	1.39	1.85	0.943	1.86	1.55	50	1.19	1.71	1.11	11.9	1.48	1.21	1.56	1.65	1.4	1.04	1.39	1.21	2.08	50	50	1.37	1.34	1.5	50	1.99	4.29	50
SNX7	MAST1	1.26	1.13	1.23	1.49	3.17	1.33	0	1.19	0.983	1.46	2.05	1.35	1.43	1.24	1.45	1.44	1.33	1.34	1.28	1.69	3.26	3.45	1.7	1.21	1.35	1.13	1.1	50	1.95
SOBP	CBX4	1.24	1.4	2.16	1	18.5	1.69	50	1.53	1.44	1.21	4.1	1.62	1.27	1.89	1.71	1.55	1.32	1.29	1.21	1.09	1.65	50	1.84	1.13	1.17	0.807	3.9	0.67	2.13
SORBS2	TRIM28	1.27	1.28	2.05	0.978	4.19	1.76	50	1.77	1.14	1.13	50	0.926	1.64	1.45	1.52	1.35	1.23	1.36	1.11	1.16	3.06	1.19	1.24	1.41	1.51	1.07	2.12	2.6	2.62
SORBS2	UHRF1	1.28	1.28	2	1.79	50	1.41	0	1.13	1.66	1.28	50	1.19	1.75	1.6	1.1	1.49	1.22	1.29	1.38	1.33	50	4.81	1.49	1.74	1.47	1.97	3.15	2.55	1.61
SOX5	RUNDC3B	1.2	1.65	1.21	1.4	1.21	2.42	0	1.4	1.53	1.07	3.21	1.24	2.2	1.44	1.7	1.35	1.13	1.39	1.36	1.16	6.62	38.7	1.32	1.37	1.4	0.667	1.94	4.22	2.58
SPDEF	LGALS7	1.34	1.09	1.72	1.48	1.72	1.51	50	1.27	1.37	1.25	2.35	1.39	1.55	1.5	1.49	1.23	1.57	1.47	1.66	1.13	2.31	50	1.56	1.05	0.977	0.701	3.39	2.07	2.66
SPINT1	MDH1B	1.24	1.07	1.55	1.37	2.4	1.88	2.51	2.82	1.41	1.14	3.54	1.31	1.12	1.18	1.22	1.24	1.22	1.33	1.49	1.93	1.59	4.52	1.5	1.17	1.22	4.36	3.35	2.3	6.4
SPRED1	LARP4B	1.22	1.27	1.89	2.24	1.36	1.48	0.696	2.33	1.12	1.25	2.4	1.46	1.95	1.43	2.73	1.37	1.37	1.3	1.36	1.41	1.51	5.18	1.17	1.3	1.32	50	2.37	50	3.42
SRC	KIT	1.35	1.33	1.69	1.28	2.48	0.894	50	2.54	1.37	1.36	2.63	1.92	2.53	1.62	1.14	1.54	1.34	1.58	1.19	1.42	50	50	1.44	1.42	1.03	50	1.21	1.6	2.9
SRC	EGFR	1.23	1.21	1.42	1.39	1.3	1.1	50	1.95	1.73	1.22	1.71	1.95	1.81	1.7	1.91	1.37	1.61	1.16	1.26	3.04	50	50	1.19	1.32	1.51	2.65	1.89	50	4.15
SRC	INSR	1.34	1.81	2.21	2.24	2.39	1.32	50	2.52	1.52	1.42	2.18	1.9	1.51	1.85	1.14	1.33	1.15	1.09	1.22	1.22	50	50	1.87	1.08	1.35	50	1.66	1.13	1.61
SRC	RXRA	1.19	1.21	1.44	1.36	1.14	1.17	50	1.64	1.26	1.21	5.21	1.57	1.3	1.15	1.71	1.34	1.24	1.22	1.88	1.52	50	50	1.66	1.16	1.62	4.85	2.47	50	1.31
SRC	KANK4	1.25	1.08	1.74	1.62	1.66	1.43	1.44	3.4	1.1	1.15	1.5	1.43	1.24	1.71	1.48	1.5	1.46	1.23	1.16	2.04	50	50	1.85	1.16	1.02	50	2.08	3.2	3.74
SRCRB4D	UTP14C	1.24	1.23	1.58	1.46	1.2	2.36	30	2.2	1.49	1.42	2.36	1.61	1.48	1.21	1.59	1.44	1.02	1.22	1.32	1.58	50	50	1.11	1.17	1.2	0.869	2.66	50	4.48
SRCRB4D	ZNF426	1.27	1.16	1.43	1.1	1.26	2.01	50	1.35	1.74	1.57	50	1.41	1.71	1.54	1.25	1.25	1.19	1.15	1.52	1.42	0.562	3.96	1.23	1.81	1.26	50	50	50	1.64
SRCRB4D	ZNF609	1.25	1.09	1.41	1.25	1.48	1.85	50	2.87	1.37	1.31	50	1.38	1.71	1.53	1.86	1.34	1.01	1.28	1.48	1.53	1.55	2.17	1.31	1.39	1.32	0.839	2.26	50	50
SRCRB4D	B3GNT6	1.22	1.49	1.16	1.64	2.09	1.71	0	1.93	1.33	1.28	3.23	1.71	2.15	1.67	2.3	0.994	0.977	1.12	1.84	1.47	1.39	50	1.31	1.3	1.81	50	50	50	1.66
SRCRB4D	CD2AP	1.24	1.69	1.32	2.22	2.2	1.57	50	0.996	1.53	1.47	3.49	1.42	1.9	1.15	1.57	1.13	1.13	1.39	1.42	1.87	1.04	1.48	1.51	1.42	1.29	50	50	4.1	1.64
SRCRB4D	LPPR3	1.26	1.08	1.09	1.3	1.88	1.45	50	1.22	1.24	1.3	50	2.3	1.15	1.54	3.18	1.24	1.1	1.12	1.68	1.98	0.47	3.78	1.17	1.12	1.33	50	50	4.04	4.53
SRGAP1	CDK16	1.34	1.12	1.27	1.45	1.19	2.29	50	2.11	1.4	1.41	6.36	1.75	2.2	1.22	1.5	1.23	1.31	1.41	1.71	1.31	50	50	1.39	1.33	1.42	50	1.16	1.61	3.42
SRGAP1	KIT	1.32	1.16	1.65	1.13	1.78	1.61	50	1.14	1.25	1.8	1.86	1.81	2.13	1.26	1.19	1.23	1.25	1.42	1.3	1.53	1.73	50	1.38	1.34	1.22	50	0.867	1.67	2.9
SRGAP1	MAST1	1.3	1.12	1.27	1.73	13.4	1.9	50	1.43	1.35	1.42	2.38	1.92	2.86	1.26	1.78	1.41	1.35	1.37	1.28	1.78	1.44	1.38	1.37	1.33	1.42	50	1.16	1.68	50
SRGAP1	PI4KA	1.27	1.06	1.17	1.51	2.08	2.5	50	1.16	1.37	1.32	3.35	1.57	2.27	1.35	1.31	1.31	1.26	1.27	1.48	1.61	1.27	1.14	1.08	1.15	1.33	50	2.91	3	2.71
SRGAP1	TEK	1.3	1.35	1.54	2.17	1.59	1.33	50	1.13	1.27	1.59	1.17	1.83	1.35	1.3	1.33	1.07	1.21	1.25	1.05	1.62	1.71	2.26	1.46	1.4	1.47	50	2.69	50	2.23
SRRD	INCA1	1.29	1	1.29	1.93	1.97	1.4	50	1.47	1.38	1.51	50	1.7	1.48	1.14	1.24	1.47	1.17	1.24	1.41	1.66	1.81	1.23	1.39	1.29	1.01	0.62	2.34	50	2.61
ST3GAL2	LGI1	1.2	1.43	1.39	1.41	1.72	1.82	50	2.54	1.35	1.48	2.67	1.65	2.45	1.73	1.98	1.57	1.23	1.25	1.35	1.52	2.61	1.79	1.13	1.14	1.68	50	2.06	4.49	1.27
ST3GAL2	RALGAPB	1.25	1.48	1.62	1.55	0.923	1.58	50	1.4	1.05	1.52	2.52	1.55	2.53	1.5	2.08	1.18	1.83	1.2	1.46	1.24	2	50	1.28	1.43	1.18	50	50	2.9	1.28
ST3GAL3	FOXO1	1.28	1.43	1.17	1.73	1.46	1.1	50	1.68	1.3	1.49	5.25	1.62	1.56	1.12	1.3	1.83	1.21	1.26	1.43	1.38	2.43	50	1.45	1.24	1.09	1.05	1.27	1.31	3.5
ST3GAL3	GSR	1.38	1.45	1.49	1.43	1.76	1.45	50	1.64	1.25	1.81	2.18	1.7	2.24	1.2	1.97	1.38	1.54	1.35	1.45	1.19	1.8	50	1.62	1.27	1.76	50	1.68	1.07	1.78
STAB2	CHCHD3	1.19	1.7	1.39	1.59	1.29	1.7	1.85	1.14	1.37	1.3	2.62	1.57	2.12	1.51	1.43	1.93	1.47	1.29	1.37	1.29	4.52	3.31	1.27	1.57	1.35	0.668	1.36	1.48	1.38
STAC	OSBP2	1.29	1.36	1.65	1.15	1.3	1.63	0.339	2.48	1.78	1.42	1.94	1.63	1.65	1.18	1.89	1.41	1.38	1.33	1.07	1.31	2.49	0.626	1.94	1.06	1.66	50	2.32	1.99	1.57
STAC3	LGALS4	1.31	1.62	1.96	1.31	1.63	1.67	0	1.75	1.14	1.23	3.52	1.31	1.3	1.44	1.49	1.53	1.4	1.56	1.33	1.56	1.78	50	1.05	0.971	1.21	50	1.58	3.14	2.67
STAT5B	TYK2	1.26	1.4	1.72	1.7	3.99	1.28	0	2.94	1.23	1.32	50	1.89	2.05	1.63	2.04	1.26	1.14	1.19	1.5	1.22	50	21.8	1.33	1.24	1.16	50	1.88	1.34	1.76
STAT6	ZWILCH	1.23	1.2	1.83	1.39	2.16	1.48	50	0.866	1.42	1.4	1.24	1.48	1.39	2.07	1.62	1.53	1.02	1.32	1.13	2.91	50	1.94	1.49	1.36	1.27	50	3.16	8.62	1.75
STAT6	KIAA0391	1.3	1.64	1.48	1.48	1.23	2	0.644	1.97	1.7	1.49	23.5	1.7	1.33	1.36	1.38	1.51	1.27	1.22	1.15	1.97	5.17	50	1.03	1.21	1.41	50	1.61	2.1	1.03
STEAP4	TRAIP	1.37	1.19	2.84	1.47	1.26	1.73	1.48e-05	1.92	1.38	1.5	50	1.92	2.4	1.22	1.49	1.56	0.986	1.33	1.47	1.15	50	3	1.5	1.32	1.4	0.683	1.26	50	3.25
STEAP4	TYMS	1.35	1.25	2.15	1.55	50	1.66	50	1.18	1.66	1.37	1.73	1.24	1.79	1.78	1.43	1.64	1.16	1.25	1.15	1.36	1.57	50	1.48	1.21	2.13	50	1.1	50	1.4
STIL	TMEM66	1.4	1.43	1.64	1.79	1.49	2.56	50	2.47	1.15	1.62	5.24	1.97	2.27	1.04	1.91	2.07	1.45	1.34	1.35	1.54	3.56	50	1.49	0.978	1.26	50	1.44	1.22	2.04
STIL	ADAMTSL3	1.31	1.69	2.84	1.09	1.55	1.44	50	2.37	1.12	1.3	1.94	1.83	2.23	1.39	2.44	1.78	1.51	1.37	1.29	1.46	50	50	1.63	1.05	1.09	50	1.31	1.7	50
STIL	LCN15	1.37	1.67	1.5	1.19	0.981	2.26	50	1.13	1.31	1.34	1.73	1.83	1.67	1.73	1.89	1.62	1.34	1.24	1.2	1.5	2.18	50	1.67	1.24	1.42	6.2	50	50	1.6
STK32C	LBR	1.23	1.6	1.62	1.21	2.06	1.99	50	2.39	1.43	1.13	1.62	1.41	1.3	1.8	2.44	1.29	1.41	1.33	1.1	1.78	2.19	3.57	1.4	1.45	1.27	50	1.1	4.53	3.21
STRA6	OR52W1	1.29	1.25	1.45	1.86	2.28	1.47	0.594	2.83	1.41	1.09	2.71	1.49	2.32	1.22	1.45	1.19	1.5	1.84	2.01	1.35	1.64	2.13	1.03	1.22	1.67	50	6.89	2.85	2.06
STRN4	LAMB2	1.36	1.45	1.27	1.31	6.76	1.17	0	2.21	1.4	1.31	1.56	2.04	1.64	1.23	2.14	1.92	1.28	1.29	1.59	1.39	1.78	50	1.36	1.36	1.29	50	2	50	50
SUPT7L	HAS3	1.28	1.33	1.5	1.53	1.19	2.07	50	1.78	1.4	1.44	2.82	2.11	3.1	1.75	1.24	1.55	1.23	1.25	1.15	2.71	1.31	50	1.37	1.16	1.3	50	1.55	0.62	2.91
SYNJ2	CLCNKB	1.27	1.58	1.61	1.29	0.918	1.61	50	1.41	1.41	1.11	1.5	1.21	1.98	1.75	1.66	1.33	0.982	1.67	1.23	1.51	50	29.8	1.82	1.28	1.33	0.964	0.953	0.518	2.38
SYNPO2L	NPY5R	1.24	1.44	1.26	1.46	1.31	1.89	0	1.54	1.46	1.09	3.45	1.4	1.25	1.57	1.34	1.48	1.33	1.22	1.57	1.43	2.63	50	1.19	1.58	1.44	50	1.67	4.15	3.05
SYT8	C6orf165	1.34	1.04	1.52	1.24	1.17	1.5	50	1.28	1.39	1.26	2.61	1.46	1.53	2.82	1.29	1.5	1.32	1.39	1.43	1.35	2.9	2.26	1.52	1.28	1.23	50	1.39	2.41	3.55
TAAR5	NOS2	1.45	1.44	1.26	2.73	1.59	1.48	45.8	50	1.55	1.27	3.69	1.78	1.93	1.64	1.05	2.88	1.33	1.23	1.24	1.61	50	9.46	1.37	1.31	1.36	1.04	4.45	4.76	4.83
TAAR5	ERBB2	1.55	1.27	1.4	2.56	1.84	1.32	1	1.16	1.75	1.62	50	1.68	1.37	1.62	1.72	2.56	1.31	1.26	1.77	2.2	50	50	1.41	1.08	1.5	1.11	2.4	0.795	1.66
TAAR8	NOS2	1.71	1.42	1.26	1.12	1.59	1.49	0	50	2.1	1.35	50	1.73	1.73	1.64	1.04	1.74	1.4	1.23	2.66	1.61	50	9.46	1.38	1.33	1.45	0.922	3.47	1.18	5.87
TAF1B	SNTB2	1.32	1.16	1.56	1.75	1.82	1.97	0.5	1.65	1.64	1.21	2.82	1.9	3.67	1.42	1.93	1.54	1.36	1.22	1.31	3.02	2.17	50	1.35	1.04	1.36	50	1.55	1.25	3.39
TANC1	MAST1	1.19	1.85	1.32	1.65	8.45	1.44	50	1.67	1.06	1.33	1.89	1.57	2.54	1.11	1.9	1.69	1.44	1.3	1.09	1.61	50	2.35	1.19	1.29	1.27	50	1.27	50	2.07
TBK1	JAK2	1.25	1.3	1.38	1.76	2.13	1.69	50	1.02	1.39	1.32	50	1.48	1.51	1.49	1.32	0.995	1.38	1.07	1.63	1.34	4.01	6.59	1.45	1.4	1.14	50	2.25	4.35	1.85
TBX4	HNRNPR	1.19	1.28	1.71	1.79	6.17	1.4	0	1.91	1.39	1.2	1.9	1.56	1.99	1.01	1.98	1.17	1.3	1.31	1.23	1.42	1.85	2.02	1.61	1.34	1.69	50	1.34	1.3	1.43
TCEB3	GSR	1.25	1.09	1.68	1.26	1.9	1.22	50	2.13	1.18	1.48	50	1.69	2.28	1.04	1.69	1.49	1.63	1.49	1.46	1.19	1.83	50	1.55	1.14	1.61	50	1.65	1	3.34
TCF21	TOP2A	1.31	1.66	1.91	1.44	1.48	1.51	50	1.3	3.75	1.15	1.5	1.86	1.84	1.68	1.52	2.36	1.38	1.35	1.17	1.64	50	50	1.79	1.31	1.16	50	1.37	3.63	50
TCP11L2	CADM2	1.25	1.36	1.6	1.57	1.95	1.36	1.05	1.88	1.37	1.42	50	1.47	1.78	1.42	1.88	1.54	1.19	1.29	1.29	0.922	2.66	6.84	1.48	1.28	1.63	50	1.98	2.66	2.01
TEK	CHEK1	1.3	1.35	1.58	1.51	1.56	1.8	4.14	2.82	1.1	1.27	20.5	1.11	1.81	1.15	1.62	1.62	1.38	1.39	1.42	1.33	0.65	1.02	1.11	1.06	1.1	50	1.85	3.14	2.01
TEK	BMP1	1.23	1.14	1.53	1.32	1.97	1.33	50	3.37	1.33	1.22	2.33	1.91	1.64	0.942	1.9	0.966	1.39	1.25	1.16	1.11	0.909	5.29	1.2	1.26	1.36	50	1.68	4.14	2.22
TEK	CYB561	1.28	1.35	1.75	1.46	1.77	2.06	3.43	2.53	1.17	1.21	1.05	1.13	1.75	1.66	1.66	1.71	1.23	1.4	1.52	1.06	1.79	50	1.55	1.33	1.32	50	1.66	1.8	2.01
TEK	PIP4K2C	1.28	1.39	1.5	2.16	1.47	1.57	0	1.54	1.09	1.24	5.83	1.08	1.18	1.36	2.01	2.8	1.13	1.38	1.23	1.31	1.45	4.41	1.83	1.35	1.14	50	6.97	50	3.12
TEK	TMEM184B	1.24	1.61	1.54	1.47	1.18	1.97	0	1.18	1.08	1.35	50	1.91	1.83	1.1	1.85	1.92	1.26	1.36	1.15	1.01	1.36	50	1.43	1.46	1.09	50	2.5	50	4.4
TFPI2	EIF2AK1	1.33	1.31	1.71	1.85	2.25	2.63	0.275	2.81	1.66	1.33	1.64	1.52	3.54	1.22	1.44	1.2	1.29	1.3	1.16	2.24	4.47	1.46	1.25	1.49	1.03	0.985	2.09	2.55	1.33
TFPI2	PPM1D	1.3	1.04	1.48	1.66	1.33	1.62	5.51	2.99	1.39	1.27	3.35	1.77	4.99	1.55	1.49	1.62	1.2	1.19	1.48	1.35	50	5.17	2.17	1.34	1.43	50	1.8	1.79	1.79
TGFB1	ABLIM2	1.22	1.85	1.28	1.18	1.22	1.6	50	1.7	1.51	1.14	5.91	1.38	1.9	1.94	1.38	1.59	1.32	1.43	1.08	1.15	2.05	1.31	1.51	1.43	1.28	50	2.8	3.19	2.03
TGFB1	CLDN4	1.22	1.34	1.4	1.78	1.96	1.68	2.56	1.23	1.55	1.33	3.24	1.64	1.49	1.37	1.75	1.48	1.29	1.42	1.9	1.94	1.07	0.884	1.2	1.23	1.38	50	3.77	50	1.33
TGFBR2	LMNB1	1.3	1.51	1.92	1.98	3.86	1.72	50	1.22	1.31	1.24	50	1.65	2.55	1.54	1.4	1.15	1.32	1.32	1.88	1.84	2.78	1.67	1.72	1.01	1.08	50	1.67	1.41	5.29
TGFBR3	TRAF2	1.26	1.74	1.81	1.28	1.48	1.55	50	1.03	1.44	1.3	1.73	1.75	1.67	1.16	1.69	1.66	1.08	1.3	1.19	0.994	50	50	1.67	1.06	1.23	0.605	50	50	1.74
TGFBR3	CHST6	1.25	1.74	1.61	1.74	3.54	0.977	0	50	1.26	1.17	3.98	1.57	1.42	1.63	1.3	1.47	1.58	1.29	1.36	1.42	2.57	1.71	2.2	1	1.68	50	50	50	1.92
TIGD3	PDGFRA	1.23	1.46	2.32	1.12	1.25	2.14	0	2.32	1.55	1.49	2.91	1.57	1.92	1.54	1.91	1.59	1.46	1.25	1.25	1.46	1.89	3.94	1.33	1.26	1.11	50	1.84	3.58	3.81
TJP1	BRD3	1.21	1.7	1.52	1.28	1.16	1.12	1	1.54	1.25	1.38	1.72	1.51	1.37	1.21	1.53	1.37	1.56	1.3	1.22	1.38	6.79	2.16	1.25	1.36	1.61	5.47	50	50	1.71
TJP1	MAST1	1.35	1.35	1.76	1.37	16.9	1.28	50	2.81	1.45	1.28	2.04	1.43	1.86	1.11	1.44	1.32	1.48	1.12	1.17	1.98	4.81	0.516	1.24	1.18	1.82	1.32	1.96	50	5.13
TLR7	GART	1.22	1.73	1.25	1.44	2.11	2.21	6.51	1.8	1.48	1.23	1	1.13	0.963	1.33	1.25	1.38	1.55	1.23	1.32	1.78	2.06	1.64	1.6	1.18	1.29	50	3.52	6.55	0.935
TMC2	MYOD1	1.37	1.51	1.73	1.28	2.77	1.62	1	1.93	1.41	1.42	1.81	1.8	1.54	1.08	2.04	1.35	1.22	1.54	1.4	0.836	0.962	2.09	1.46	1.26	1.45	50	2.3	2.08	2.52
TMEM106C	LRCH1	1.39	1.37	2.13	1.46	2.04	1.73	1.18	1.79	1.62	1.3	4.77	1.33	2.66	1.49	2.2	1.07	1.5	1.74	1.74	1.54	1.93	50	1.67	1.18	1.17	50	1.53	1.54	2.26
TMEM132D	PCDH20	1.21	1.4	1.3	1.56	1.8	2.17	3.87	2.05	1.55	1.22	3.76	1.34	2.29	1.23	2.04	1.33	1.26	1.2	1.41	1.91	1.59	50	1.16	1.3	1.09	1.2	1.99	2.22	1.67
TMEM184B	KIT	1.22	1.2	1.5	1.13	1.07	1.01	50	1.55	1.12	1.34	6.1	1.59	2.57	1.83	1.05	1.46	1.36	1.62	1.17	0.927	4.08	50	1.26	1.44	1.29	50	1.34	50	4.08
TMEM194A	CHD1	1.28	1.81	1.44	1.66	10.1	1.58	50	0.886	1.56	1.56	50	1.52	1.45	2.18	1.42	1.59	1.17	1.19	1.83	1.15	50	4.24	1.41	1.43	1.48	50	8.79	7.05	1.36
TMEM200B	MRPS18A	1.21	1.33	1.68	1.93	3.65	1.62	0.367	1.45	1.57	1.31	2.12	1.3	1.44	1.26	1.21	0.998	1.28	1.59	1.47	1.53	2	50	1.25	1.23	1.27	0.716	1.38	2.95	50
TMEM67	LRAT	1.19	1.45	1.36	1.48	1.58	1.54	2.29	1.76	1.4	1.18	5.58	1.56	2.41	1.26	1.94	1.2	1.51	1.3	1.54	1.04	1.44	50	1.37	1.65	1.46	50	2.19	1.32	3.34
TMEM71	TYMS	1.3	1.24	1.96	1.25	1.75	1.74	50	1.94	1.63	1.48	1.71	1.54	2.93	1.74	1.87	1.62	0.962	1.42	1.22	2.21	1.59	50	1.72	1.48	1.45	50	3.96	2.65	1.22
TMTC3	KIT	1.29	1.33	1.46	1.79	2.2	1.69	50	1.41	1.27	1.69	1.86	1.37	2.21	1.41	2.35	1.52	1.59	1.24	1.16	1.37	0.658	50	1.06	1.34	1.19	50	1.57	1.65	1.57
TMTC3	PI4KA	1.24	1.08	1.2	1.97	2.31	2.89	0	3.61	1.52	1.26	3.23	1.49	1.73	1.2	1.59	1.33	1.43	1.15	1.36	1.35	0.863	1.24	1.03	1.57	1.19	50	1.15	4.66	2.26
TMTC3	TYK2	1.38	1.45	1.15	1.68	4.2	1.43	50	50	1.34	1.4	50	1.5	2.38	1.77	1.93	1.54	1.42	1.13	1.82	1.66	50	2.97	1.28	1.36	1.27	50	1.58	2.14	1.24
TNFRSF12A	TEK	1.18	1.12	1.16	2.56	0.893	1.19	50	1.58	1.31	1.33	2.34	1.72	0.812	2.37	1.75	1.07	1.2	1.17	1.58	1.62	1.57	1.98	1.12	1.33	1.47	50	3.04	50	2.72
TNFSF11	DNMT1	1.28	1.12	1.09	1.95	1.37	1.64	50	2.32	1.42	1.48	50	1.48	1.81	1.42	1.29	1.63	1.23	1.46	1.25	0.935	50	50	1.21	1.51	1.75	50	1.33	5.34	1.32
TNFSF4	GDF15	1.18	1.13	1.23	1.36	1.71	2.29	50	1.33	1.41	1.15	3.38	1.33	2.94	1.58	1.62	1.43	1.2	1.35	1.25	1.83	2.74	50	1.45	1.47	0.859	1.17	1.44	50	2.41
TNKS2	DNMT1	1.26	0.954	1.89	1.25	1.65	1.95	50	2.36	1.33	1.22	50	1.33	3.71	1.1	1.91	1.28	1.41	1.08	1.28	1.32	50	50	1.67	1.54	1.3	50	1.67	19	1.18
TNKS2	MTOR	1.25	2.01	1.37	1.12	1.06	2.29	50	3.59	2.09	1.16	1.5	1.65	1.94	1.61	1.69	1.52	1.5	1.18	1.49	1.21	2.11	14.2	1.55	1.33	1.74	5.22	1.83	8.23	2.2
TNNT3	DTX2	1.2	1.25	2.28	1.41	4.43	2.19	0	2.11	1.85	1.35	50	1.35	1.01	1.61	1.57	1.22	1.33	1.11	1.17	1.44	4.72	2.02	1.82	1.3	1.41	50	1.98	1.47	1.62
TOP1	BIRC3	1.19	1.46	1.41	1.41	0.895	0.752	50	2.18	1.41	1.24	2.14	1.68	1.12	1.41	1.92	1.24	1.35	1.24	1.61	1.95	1.94	2.31	2.17	1.21	1.47	50	2.09	0.698	1.77
TOP2A	EGFR	1.29	1.52	1.59	1.77	2.66	1.34	6.7	2.12	1.36	1.13	2.31	1.81	3.98	1.1	1.48	1.36	1.11	1.44	1.64	1.66	50	1.78	1.31	1.29	1.93	50	2.41	50	1.62
TOP2A	FLT3	1.24	1.13	1.3	1.28	1.71	1.68	50	2.51	1.49	1.23	2.08	2.01	2.93	1.3	1.89	1.8	1.44	0.994	1.17	1.64	50	50	1.39	1.26	1.3	50	1.8	1.02	50
TOP2A	ABL1	1.24	1.42	1.32	1.45	1.5	1.58	50	1.82	1.41	1.07	2.51	1.38	2.11	1.07	2.74	1.1	1.1	1.06	1.42	1.94	50	50	1.01	1.17	1.71	50	3.13	50	1.96
TOP2A	BCL2L2	1.51	1.26	1.87	1.54	1.44	1.84	0.000505	4.61	1.49	1.31	4.02	1.68	1.8	1.02	1.6	1.22	1.15	1.41	1.48	1.41	4.1	3.96	1.42	1.59	1.32	50	1.58	50	4.21
TOP2A	POLA1	1.23	1.38	1.41	1.27	3.22	1.51	1.71	1.24	1.31	1.2	2	1.6	2.83	1.72	1.58	1.02	1.82	1.15	1.23	1.8	2.15	50	1.62	1.83	1.21	3.06	2.5	1.44	1.76
TOP2A	PIM1	1.31	1.36	1.71	1.25	3.66	1.41	0	2.1	1.86	1.1	2.67	2.05	1.32	1.47	3.37	1.25	1.15	1.33	1.19	1.39	50	50	1.24	1.27	1.43	50	2.01	2.08	1.42
TPM1	TEK	1.25	1.28	1.4	2	2.09	2.4	6.65	50	1.27	1.35	1.85	1.33	1.61	1.51	1.6	0.873	1.28	1.13	1.06	1.65	1.98	16.3	1.11	1.16	1.7	50	50	50	2.78
TPX2	TSPYL1	1.33	1.08	2.15	1.26	1.25	1.32	50	2.15	1.5	1.19	50	1.76	2.45	1.2	2.47	2.11	1.29	1.22	1.58	2.04	1.4	5.91	1.26	1.24	1.73	50	50	1.13	50
TPX2	ZBTB47	1.2	1.33	1.73	1.62	1.61	1.25	2.48e-05	2.46	1.6	1.35	1.48	1.46	2.11	1.05	2.17	1.13	1.17	1.24	1.33	1.66	1.59	50	1.82	0.988	1.43	50	3.37	50	1.05
TPX2	RFPL4B	1.31	1.19	1.79	1.88	1.17	1.29	50	2.15	1.6	1.29	6.36	1.68	2.75	0.965	2.29	1.56	1.32	1.28	1.41	1.45	1.44	3.43	1.34	1.37	1.59	50	1.52	2.5	50
TRADD	IFNA21	1.26	1.19	1.61	1.04	1.69	1.53	50	1.5	1.36	1.36	1.83	1.78	0.724	1.48	1.52	1.2	1.41	1.44	1.39	1.06	4.83	2.23	1.55	0.935	1.49	1.72	3.1	50	0.945
TRDN	LGALS3BP	1.25	1.41	1.81	1.07	13.4	1.38	29.6	1.64	1.43	1.21	1.94	1.88	2.26	1.72	1.69	1.61	1.44	1.33	1.57	1.16	50	50	1.89	1.25	1.37	50	1.15	1.24	1.94
TROAP	TNFSF13	1.24	1.24	1.34	1.22	8.15	1.33	50	1.72	1.59	1.12	1.98	1.96	3.36	1.58	1.97	1.42	1.29	1.72	1.27	1.53	2.3	1.85	1.69	1.15	1.42	50	0.986	2.11	1.76
TRPC5	EGLN2	1.23	1.18	1.67	1.21	3.67	1.45	0.42	2.33	1.29	1.29	2.74	1.15	2.51	1.7	1.47	1.12	1.42	1.04	1.36	1.67	1.4	50	1.8	1.21	1.39	50	1.71	50	50
TSC22D4	UTP14C	1.24	1.54	1.73	1.93	2.08	1.67	3.22	2.07	1.18	1.42	6.36	1.53	2.44	1.19	1.22	1.33	1.25	1.08	1.34	1.49	50	50	1.4	1.27	0.969	50	1.75	0.937	3.78
TSPAN31	CABLES2	1.19	1.12	1.05	1.47	1.86	1.62	13.8	1.31	1.21	1.34	3.47	1.57	1.33	2.11	1.55	1.05	1.29	1.38	1.34	2.14	2.39	1.44	1.59	1.31	1.42	0.935	1.14	25.6	1.85
TSPYL5	AHI1	1.25	1.62	1.59	1.13	1.86	1.26	0	2.23	1.44	1.48	3.6	1.84	2.15	1.47	1.24	2.07	1.3	1.18	1.87	1.34	1.51	1.44	1.33	1.14	0.998	50	3.34	3.02	50
TTC7A	NFAT5	1.29	1.26	2.43	1.75	1.3	1.41	50	1.6	1.45	1.21	3.93	2	2.68	1.13	1.72	1.32	1.26	1.24	1.21	3.21	2.22	50	1.52	0.963	1.24	50	1.39	1.71	2.36
TTPAL	BMPER	1.37	1.8	1.47	1.31	5.4	2.63	2.42	2.36	1.73	1.37	50	1.53	2.05	1.25	1.7	1.11	1.35	1.46	1.36	1.22	50	50	1.46	1.55	1.06	50	1.86	50	4.04
TTYH3	ZRANB1	1.23	1.68	2.02	1.37	1.39	2.14	1.61	4.11	1.27	1.27	2.71	1.4	1.4	1.34	3.96	1.33	1.21	1.15	1	1.12	50	50	1.56	1.58	1.91	0.436	1.74	5.6	2.23
TUBA1A	TOP2B	1.36	1.46	1.38	1.76	0.892	1.13	0.411	1.24	1.28	1.49	2.14	1.32	1.61	1.67	1.26	1.5	1.16	1.21	1.5	0.97	3.42	2.26	1.53	1.31	1.54	50	2.92	6.13	1.73
TULP1	CPN1	1.19	1.06	1.21	1.4	2.58	2.2	50	1.06	1.19	1.16	2.44	1.62	2.22	1.35	1.75	1.46	1.23	1.12	1.07	1.02	1.67	50	1.33	1.18	1.37	50	1.74	2.3	1.4
TXLNA	TTPA	1.27	1.07	1.43	1.38	1.55	1.38	50	1.82	1.54	1.25	1.87	1.68	2.02	1.05	1.86	1.65	1.39	1.07	1.18	1.33	1.48	50	2.04	1.05	1.24	1.66	1.25	2.3	1.89
TXNDC12	COX4I1	1.39	1.45	1.52	1.76	1.97	1.91	50	50	1.41	1.77	50	1.82	2.95	1.04	1.96	1.53	1.32	1.2	1.07	1.9	1.82	50	1.81	1.2	1.12	50	2.82	3.67	2.46
TYK2	MTOR	1.24	1.37	1.3	1.07	1.07	1.67	0	1.05	1.79	1.48	4.57	1.44	2.31	1.27	1.73	1.32	1.34	1.06	1.21	0.82	50	4.1	1.3	1.19	1.42	50	1.45	0.924	1.3
UGT1A1	HOXB5	1.19	1.21	1.48	1.39	1.6	2.28	0	2.79	1.76	1.17	1.72	1.33	2.19	1.37	1.81	1.61	1.17	1.01	1.92	1.41	50	50	1.13	0.947	1.39	50	4.1	1.09	2.56
ULBP2	TEDDM1	1.25	1.14	1.45	1.44	2.61	1.78	4.65e-05	1.65	1.65	1.5	1.61	1.57	1.15	1.54	1.27	1.44	1.31	1.64	1.23	1.67	50	2.16	1.32	1.04	1.07	0.654	2.09	50	2.55
ULBP3	EXD3	1.27	1.14	1.46	1.62	1.84	1.56	0	1.05	1.14	1.07	0.46	1.68	1.85	1.44	2.14	1.54	1.18	1.19	1.47	1.57	50	50	1.8	1.26	1.33	50	1.65	50	2.21
ULBP3	FAM53A	1.32	1.81	1.76	1.2	3.73	1.46	0	0.974	1.59	1.57	1.37	2.06	1.9	1.19	1.51	1.64	1.15	1.18	1.4	1.24	2.64	1.7	1.69	1.43	1	50	0.93	1.65	2.4
USP44	DHFR	1.38	1.35	1.3	1.68	2.65	1.57	50	1.44	1.55	1.78	50	1.72	1.22	1.19	1.9	1.41	1.64	1.36	1.31	2.55	1.71	1.55	1.27	1.3	1.4	50	1.55	2.59	2.21
USP49	TEK	1.23	1.37	1.33	1.28	2.69	1.51	0.79	4.11	1.97	1.23	6.11	1.8	1.42	1.64	1.22	1.83	0.877	1.31	1.18	1.43	2.89	4.05	1.43	1.16	1.62	50	3.11	50	2.05
VAMP3	TOP2A	1.31	1.31	2.26	1.37	1.37	1.2	0.784	1.51	1.41	1.1	1.5	1.59	1.94	1.35	1.67	1.75	1.31	1.82	1.19	1.63	1.39	50	1.88	1.24	2.3	50	1.15	50	1.2
VEZT	AZI2	1.34	1.22	1.45	1.92	1.58	1.18	0.411	1.86	1.6	1.53	12	1.33	1.77	1.35	1.35	1.26	1.18	1.24	1.37	1.47	2.46	4.41	1.06	1.21	1.66	50	1.19	5.51	3.14
VGLL3	MAGEA11	1.39	1.43	1.76	1.42	10.5	1.58	5.72	1.69	1.34	1.35	1.43	1.61	3.07	1.16	1.44	1.27	1.23	1.19	1.25	1.08	50	6.59	1.66	1.1	1.64	0.677	3.89	0.853	0.963
VIM	SDCBP2	1.2	1.61	1.24	1.16	2.73	2.18	50	2.21	1.42	1.24	50	1.49	4.55	1.45	2.17	1.56	1.55	1.33	1	2.46	2.12	5.64	2.31	1.4	1.21	50	1.98	2.59	1.17
VPS35	SLC25A30	1.28	1.94	1.91	1.51	2.18	2.02	0	1.49	1.54	1.32	1.31	1.51	1.01	1.19	2	1.5	1.22	1.25	1.48	1.52	1.82	50	1.04	1.34	1.53	50	1.91	1.3	3.58
VSTM2A	SHCBP1	1.24	1.38	1.22	1.79	3.06	1.58	0.593	1.12	1.42	1.34	4.36	1.17	1.92	1.4	1.77	1.5	1.17	1.22	1.25	1.05	0.827	1	1.67	1.34	1.56	50	3.66	5.02	3.51
WAPAL	ZBTB17	1.22	2.37	1.37	1.35	1.39	2.3	50	2.71	1.77	1.17	1.5	1.63	2.98	1.04	1.2	1.18	1.55	1.26	1.11	1.43	1.28	13.7	1.52	1.59	1.58	8.84	1.12	0.828	2.99
WASF2	TOP2A	1.27	1.21	2.05	1.41	1.48	1.84	2.38	1.08	1.38	1.65	1.5	1.5	2.1	1.4	1.83	1.62	1.42	1.27	1.29	1.52	50	50	1.99	1.31	1.5	50	1.18	1.43	1.29
WDHD1	CSMD1	1.34	1.41	1.24	1.56	2.61	1.12	50	2.7	1.4	1.13	50	1.95	2.76	1.38	1.88	1.64	1.18	1.42	1.36	1.62	50	2.25	1.22	1.29	1.24	50	1.18	1.87	50
WIF1	TTPAL	1.22	1.2	1.3	1.65	1.94	2.27	50	2.92	1.24	1.53	50	1.72	1.33	1.23	1.31	1.17	1.37	1.38	1.29	1.32	2.54	0.727	1.58	1.42	1.55	50	2.74	3.14	1.57
WISP1	CBLB	1.19	1.37	1.37	1.27	1.44	0.987	0	1.98	1.31	1.51	2.7	1.4	2.9	1.26	2.05	1.29	1.1	1.24	1.51	1.55	50	2.58	1.54	1.39	1.2	50	3.12	1.76	1.63
WNT1	BCL2L2	1.26	1.31	1.38	1.34	1.17	2.14	1.24e-05	2.91	1.35	1.19	50	1.44	1.53	1.03	1.51	1.36	1.58	1.28	1.26	1.86	2.88	3.96	1.01	1.03	1.53	50	0.974	50	1.78
WNT1	DHFR	1.36	1.31	1.36	1.45	3.37	1.5	50	2.04	1.69	1.51	50	1.73	1.24	1.22	1.41	1.27	1.3	1.37	1.29	1.45	2.61	3.05	1.54	0.989	1.83	50	0.99	2.87	1.61
WNT1	DNMT1	1.33	1.42	1.3	1.94	2.32	1.56	0	1.26	1.17	1.41	50	1.57	1.55	1.31	1.65	1.24	1.45	1.35	1.44	1.72	50	50	1.48	1.16	1.46	50	1.49	1.58	2.62
WSB2	AURKB	1.2	1.03	1.24	1.49	2.36	1.31	3.08	1.57	1.25	1.3	1.5	1.36	2.01	1.73	1.66	1.1	1.41	1.21	1.17	1.48	1.57	1.83	1.52	1.15	1.37	50	1.35	1.62	2.9
WT1	PIK3C2A	1.24	1.29	1.43	2.53	4.7	1.67	0	1.36	1.25	1.36	50	2.16	1.45	2.12	1.45	1.56	1.42	1.49	1.43	2.35	1.24	3.1	1.28	2.2	1.63	50	50	2.03	2.57
WT1	SLC15A1	1.28	1.39	1.69	1	3.47	3.37	50	2.15	1.44	1.24	3.13	2.07	1.03	1	1.29	1.49	1.49	1.27	1.06	1.39	1.25	0.843	1.49	1.14	1.44	1.18	1.79	1.55	1.81
XKR8	SYT15	1.21	1.37	1.5	1.5	1.62	2.34	50	1.14	1.32	1.31	2.4	1.46	2.31	1.26	2.4	1.96	1.08	1.64	1.31	1.12	3.89	50	1.64	1.31	1.15	0.947	1.77	50	3.44
XPO5	TMC1	1.21	1.25	1.87	1.33	1.47	1.82	50	2.86	1.04	1.23	2.3	1.8	1.94	1.42	1.39	1.6	0.932	1.14	1.32	1.3	3.55	5.78	1.61	1.19	1.41	50	1.53	50	2.2
YBX1	ZMYM5	1.22	1.34	1.06	1.78	1.34	1.05	50	1.76	1.2	1.07	50	1.52	1.51	0.994	1.37	1.83	1.19	1.26	1.35	1.37	50	50	1.76	1.15	1.41	1.07	1.17	1.71	3.19
YEATS2	MKL2	1.29	1.5	1.37	1.17	1.61	2.07	0.462	2.55	1.12	1.27	7.15	1.57	1.76	1.57	1.45	1.55	1.24	1.14	1.76	1.79	50	2.18	1.54	1.21	1.09	50	3.57	6.39	0.855
YIPF7	AKR1E2	1.25	1.11	1.43	1.12	1.58	1.23	50	1.87	1.04	1.99	1.6	1.57	1.46	1.14	1.78	1.82	1.16	1.44	1.44	1.11	4.04	50	1.54	1.25	1.43	50	1.94	50	1.17
YKT6	CTDSP1	1.19	1.14	1.66	1.67	1.5	1.8	50	4.67	1.77	1.39	2.4	1.41	1.6	1.18	1.49	1.53	1.29	1.26	1.23	1.61	2.46	50	1.52	1.59	1.37	3.16	2.59	50	2.46
ZC3H3	CD200	1.22	1.6	1.46	1.39	1.23	1.42	50	1.29	1.3	1.37	1.45	1.69	3.18	1.23	1.38	1.44	1.15	1.51	1.36	2.56	2.16	50	1.31	1.51	1.09	50	1.44	2.38	1.53
ZFAT	DSG4	1.21	1.2	1.55	1.08	1.67	1.67	1.77	4.23	1.57	1.09	16.7	1.48	2.97	1.89	2.24	1.48	1.3	1.46	1.25	1.5	3.55	1.25	1.88	1.33	1.06	2.01	2.56	2.88	1.32
ZIC5	CYSLTR2	1.2	1.1	1.71	1.34	1.4	1.48	50	1.74	1.25	1.46	3.1	1.37	2.73	1.65	1.68	1.76	1.35	1.18	1.22	1.14	2.95	50	1.81	1.36	1.01	50	1.64	50	1.36
ZNF408	OS9	1.2	1.08	2	1.8	3.32	1.67	50	1.83	1.78	1.53	1.81	1.38	1.56	1.41	1.73	1.24	1.56	1.32	1.17	1.47	50	0.902	1.7	1.31	1.49	50	3.17	3.53	5.91
ZWILCH	C8orf34	1.34	1.66	1.28	1.2	3.77	2.34	0	1.84	1.17	1.2	50	1.3	2.05	1.72	1.28	1.05	1.27	1.27	1.42	1.42	2.08	1.97	2.15	1.12	1.29	1.01	2.08	2.27	2.68

## Sheet: 4. SR-DD pvalues
Dataset Table EV4. Clinical impact of DD-SR in pancancer and each cancer type
The clinical impact (cox regression likelihood ratio test p-value ) of DD-SR pairs of each rescuer (1st column) and vulnerable (2nd column) gene is listed in pancancer and each cancer. The table provide p-value of signficance of coefficient corresponding to the interaction term in cox regression. The p-value of the coefficient was determined using a standard Wald-test.
rescuer	vulnerable	pancancer	BLCA	BRCA	CESC	CHOL	COAD	DLBC	ESCA	GBM	HNSC	KICH	KIRC	KIRP	LAML	LGG	LIHC	LUAD	LUSC	OV	PAAD	PRAD	READ	SARC	SKCM	STAD	TGCT	THCA	THYM	UCEC
ABCA7	FBXO44	6.17e-06	0.033	0.0532	0.0186	0.059	0.114	1	0.0362	0.0359	0.0402	0.456	0.0236	0.0153	0.00231	5.13e-05	0.053	0.00392	0.151	0.0279	0.0238	0.678	0.107	0.0348	0.158	0.0439	0.164	0.0624	0.0495	0.145
ABCA7	TP73	2.36e-05	0.0166	0.107	0.00394	0.237	0.0872	1	0.143	0.0622	0.0201	0.166	0.00516	0.0158	0.00516	0.00631	0.0216	0.415	0.0437	0.106	0.00914	0.511	0.0748	0.168	0.189	0.0438	0.19	0.173	0.143	0.104
ABL1	AURKC	0.000601	0.0748	0.147	0.0165	0.0692	0.00355	0.999	0.338	0.0743	0.12	0.375	0.00144	0.0231	0.0465	0.0052	0.0988	0.00341	0.00125	0.109	0.0867	0.342	0.0932	0.0866	0.0991	0.232	0.511	0.0156	0.0188	0.206
ABL1	PLK3	0.000998	0.0104	0.0933	0.207	0.0138	0.00469	0.999	0.308	0.29	0.0231	0.0104	0.0026	0.112	0.0234	0.00263	0.0252	0.118	0.0997	0.483	0.018	0.282	0.396	0.0797	0.172	0.0589	0.118	0.432	0.0401	0.00961
ABL1	NBN	0.000267	0.131	0.0265	0.158	0.44	0.0949	0.999	0.133	0.213	0.0412	0.0424	0.0175	0.127	0.33	0.000245	0.235	0.0139	0.0879	0.0113	0.0737	0.0555	0.0244	0.209	0.0189	0.247	0.182	0.465	0.0298	0.451
ABL1	BTK	0.000106	0.0459	0.206	0.00312	0.261	0.0109	0.999	0.0986	0.237	0.0643	0.0138	1.29e-05	0.000265	0.0598	0.00589	0.321	0.0209	0.0191	0.0196	0.0356	0.0713	0.0313	0.113	0.189	0.0329	0.386	0.0226	0.0342	0.147
ABL1	IKBKB	0.00096	0.0352	0.00144	0.0258	0.136	0.196	0.999	0.0541	0.31	0.0592	0.0101	0.00133	0.387	0.0313	0.027	0.156	0.0782	0.148	2.48e-05	0.179	0.223	0.323	0.315	0.386	0.033	0.999	0.28	0.137	0.227
ABL2	BCL2	5.15e-05	0.00434	0.0203	0.00229	0.0956	0.118	0.999	0.176	0.0368	0.0836	0.354	0.000744	0.000101	0.0107	0.0401	0.111	0.165	0.00483	0.0611	0.0474	0.232	0.251	0.0358	0.0146	0.0733	0.999	0.551	0.362	0.135
ABL2	KIT	0.000723	0.114	0.00287	0.0219	0.126	0.0107	0.999	0.0619	0.0255	0.223	0.174	0.000188	0.0986	0.00375	0.0236	0.105	0.123	0.0258	0.0642	0.444	0.0645	0.0621	0.412	0.00537	0.311	0.436	0.0533	0.359	0.0461
ABL2	SLC16A1	1.71e-05	0.0467	0.0809	0.0275	0.163	0.00847	1	0.042	0.0555	0.0929	0.496	0.0602	0.134	0.113	0.00171	0.0179	0.0343	0.0483	0.167	0.0589	0.121	0.128	0.0685	0.171	0.0523	0.0432	0.0334	0.436	0.187
ABL2	TLR7	0.00074	0.454	0.098	0.0126	0.124	0.000907	0.309	0.0924	0.164	0.0382	0.165	0.0883	0.0304	0.0146	0.0162	0.052	0.104	0.0181	0.172	0.147	0.112	0.384	0.00644	0.00339	0.0744	0.275	0.00703	0.0303	0.0565
ABL2	IKBKB	0.00057	0.000947	0.0738	0.00213	0.0989	0.25	0.381	0.0166	0.0147	0.0164	0.306	0.00339	0.127	0.168	0.104	0.431	0.0538	0.142	0.00106	0.0741	0.155	0.0235	0.0422	0.131	0.131	0.999	0.228	0.268	0.233
ABL2	MAST1	0.000119	0.236	0.163	0.01	0.139	0.0539	1	0.46	0.0465	0.00315	0.016	0.00202	0.00971	0.0826	9.73e-07	0.315	0.0593	0.049	0.124	0.0309	0.363	0.208	0.0479	0.0327	0.00345	0.0492	0.213	0.209	0.114
ACER2	DNAJC3	3.5e-05	0.202	0.0162	0.344	0.28	0.101	0.998	0.144	0.0862	0.0672	0.12	2.3e-05	0.000109	0.107	0.0214	0.0535	0.281	0.0172	0.022	0.0484	0.247	0.487	0.0372	0.0546	0.0672	0.326	0.313	0.337	0.0346
ACER2	ARHGEF10	5.9e-06	0.253	2.46e-06	0.0367	0.266	0.339	0.34	0.0437	0.0776	0.215	0.0157	0.000276	0.0895	0.21	0.0486	0.106	0.0719	0.0615	0.125	0.134	0.103	0.156	0.112	0.16	0.0136	0.506	0.375	0.0377	0.413
ACER2	MFHAS1	3.47e-06	0.436	0.000128	0.0379	0.0338	0.00305	0.177	0.0437	0.217	0.0013	0.0476	0.000793	0.0847	0.0154	0.00288	0.282	0.0295	0.0906	0.0395	0.105	0.0935	0.106	0.0514	0.12	0.0786	0.458	0.145	0.197	0.107
ACER2	MCPH1	1.6e-06	0.102	8.63e-05	0.058	0.229	0.0569	1	0.0465	0.134	0.0843	0.126	0.00104	0.0847	0.00212	0.00224	0.428	0.0334	0.125	0.0597	0.144	0.0433	0.108	0.099	0.251	0.0474	0.34	0.263	0.197	0.167
ACSBG2	TSSK3	7.11e-07	0.0289	0.0711	0.0798	0.205	0.0187	0.999	0.166	0.0297	0.00488	0.586	0.0235	0.0508	0.000449	0.00584	0.0994	0.077	0.0582	0.262	0.0289	0.653	0.196	0.0152	0.151	0.0642	0.0102	0.195	0.0594	0.139
ACTC1	MFAP4	4.4e-07	0.0305	0.00315	0.164	0.343	0.0868	0.433	0.171	0.00993	0.32	0.16	0.0211	5.33e-06	0.00305	0.0133	0.00479	0.222	0.0242	0.246	0.0268	0.0931	0.338	0.0423	0.000282	0.256	0.154	0.466	0.0602	0.236
ADAL	CYB5D1	7.67e-06	0.568	0.00855	0.241	0.178	0.267	1	0.00783	0.0857	0.316	0.359	0.0474	5.43e-08	0.00174	0.0517	0.000354	0.175	0.121	0.14	0.0254	0.198	0.0902	0.0851	0.00701	0.3	0.0432	0.301	0.451	0.102
ADAMTS12	MAPK1	0.0037	0.00688	0.0997	0.0729	0.427	0.00746	0.809	0.0822	0.137	0.157	0.426	4.61e-05	0.00149	0.0743	0.00015	0.209	0.275	0.00948	0.0374	0.0758	0.0302	0.0165	0.38	0.0799	0.354	0.321	0.208	0.0753	0.177
ADAMTSL1	ARHGEF10	1.13e-05	0.129	2.3e-06	0.0264	0.282	0.304	0.529	0.0437	0.0225	0.228	0.0157	0.000276	0.0808	0.191	0.0279	0.0658	0.0511	0.119	0.114	0.13	0.0845	0.156	0.0774	0.0785	0.0688	0.483	0.00393	0.0423	0.533
ADAMTSL5	PADI1	1.68e-05	0.0331	0.0853	0.0256	0.241	0.0749	0.999	0.283	0.0297	0.164	0.57	0.00737	0.0187	0.00033	0.0063	0.488	0.0237	0.0218	0.05	0.0187	0.108	0.143	0.0654	0.164	0.0246	0.164	0.281	0.0483	0.438
ADAT3	ACAP3	1.28e-05	0.0447	0.00245	0.00129	0.0833	0.0905	0.999	0.143	0.0352	0.272	0.0416	0.00505	0.0047	0.00572	0.00344	0.211	0.236	0.0417	0.0282	0.0361	0.78	0.135	0.105	0.251	0.0427	0.19	0.259	0.561	0.381
ADAT3	SCNN1D	1.28e-05	0.0447	0.121	0.00129	0.543	0.0905	0.999	0.143	0.0352	0.0354	0.488	0.00505	0.0047	0.00572	0.00344	0.211	0.465	0.0417	0.0282	0.0056	0.223	0.135	0.061	0.00115	0.056	0.19	0.188	0.561	0.338
ADAT3	LYPLA2	4.13e-06	0.107	4.06e-06	0.00543	0.427	0.0739	0.999	0.0626	0.0197	0.0231	0.00594	0.0338	0.0536	0.000932	0.02	0.15	0.0771	0.0593	0.053	0.0202	0.469	0.148	0.0703	0.214	0.0147	0.123	0.178	0.0465	0.268
ADAT3	SRM	4.38e-06	0.0419	0.000447	0.0223	0.555	0.078	0.17	0.0798	0.161	0.191	0.0186	0.000594	0.0143	0.0023	0.0313	0.485	0.108	0.102	0.00703	0.0744	0.11	0.079	0.0671	0.216	0.0624	0.0161	0.281	0.0493	0.49
ADAT3	ARHGEF19	6.01e-06	0.0479	0.000112	0.00775	0.32	0.117	0.999	0.0395	0.084	0.0256	0.0613	0.0415	0.0149	0.000676	0.00658	0.153	0.0655	0.182	0.0356	0.142	0.228	0.108	0.1	0.23	0.0417	0.164	0.281	0.0346	0.06
ADAT3	FBXO44	2.76e-06	0.0243	0.0549	0.0116	0.0551	0.118	0.999	0.0088	0.0556	0.139	0.0561	0.0141	0.00336	0.00228	0.00355	0.309	0.0442	0.119	0.0067	0.0352	0.661	0.0862	0.107	0.209	0.0484	0.164	0.17	0.0495	0.527
ADSL	POLR1D	1.54e-05	0.0393	0.00503	0.0181	0.445	0.0693	0.999	0.412	0.0182	0.0126	0.0568	0.000907	0.0994	0.0272	0.00724	0.0465	0.291	0.0502	0.44	0.213	0.163	0.999	0.402	0.337	0.0315	0.0941	0.299	0.176	0.012
ADSL	RFC3	7.06e-06	0.0299	0.245	0.000416	0.376	0.099	0.672	0.23	0.0255	0.0853	0.413	0.000907	0.0415	0.16	0.00515	0.0995	0.155	0.0416	0.188	0.0486	0.271	0.639	0.235	0.123	0.0716	0.325	0.0199	0.072	0.0248
AES	TNFRSF14	1.55e-05	0.0392	0.0782	0.00129	0.122	0.0905	0.999	0.0342	0.0352	0.501	0.198	0.00282	0.000775	0.00861	0.00344	0.351	0.0249	0.0212	0.0557	0.0728	0.825	0.135	0.0111	0.17	0.0716	0.19	0.109	0.076	0.53
AES	AURKAIP1	1.55e-05	0.0113	0.0216	0.00129	0.108	0.0905	1	0.0342	0.0352	0.016	0.0856	0.00282	0.00391	0.00861	0.00344	0.261	0.346	0.0212	0.136	0.0706	0.695	0.135	0.0505	0.0835	0.0716	0.19	0.259	0.545	0.287
AES	FBXO44	6.27e-06	0.0378	0.0191	0.00155	0.0533	0.118	0.999	0.196	0.0777	0.33	0.134	0.0087	0.00329	0.00347	0.000651	0.279	0.0943	0.0884	0.0659	0.0169	0.798	0.107	0.0225	0.115	0.0252	0.164	0.281	0.0467	0.108
AES	ACAP3	1.55e-05	0.0392	0.0147	0.00129	0.171	0.0905	0.999	0.0342	0.0352	0.273	0.115	0.00282	0.000274	0.00861	0.00344	0.351	0.0712	0.000411	0.136	0.0235	0.825	0.135	0.0242	0.246	0.0503	0.19	0.259	0.183	0.281
AKT1	MAP2K2	0.000367	0.328	0.000141	0.00487	0.00536	0.237	0.999	0.121	0.289	0.00751	0.256	0.02	0.00125	0.0701	0.057	0.0944	0.0231	0.0366	0.017	0.1	0.0711	0.353	0.178	0.135	0.0256	0.22	0.0329	0.194	0.0755
AKT1	FLT3	0.000172	0.097	0.000278	0.131	0.0461	0.0281	1	0.016	0.204	0.0137	0.166	0.0162	0.00916	0.0753	0.000315	0.00825	0.407	0.226	0.289	0.0189	0.147	0.301	0.0413	0.000938	0.14	0.181	0.295	0.262	0.0186
AKT2	PRKAA1	0.000152	0.0736	0.012	0.0798	0.224	0.473	0.999	0.0726	0.249	0.019	0.0744	0.000364	0.233	0.107	0.0038	0.091	0.19	0.0522	0.0253	0.03	0.0888	0.423	0.0791	0.0106	0.336	0.387	0.191	0.0287	0.465
ALK	DOT1L	9.4e-05	0.000947	0.00126	3.83e-05	0.352	0.161	1	0.000797	0.000478	0.0236	0.38	0.000679	0.00415	0.01	0.206	0.0684	0.074	0.0831	0.334	0.0254	0.35	0.12	0.00337	0.0859	0.142	0.394	0.143	0.241	0.0549
ALK	PLK3	0.000232	0.0141	0.0146	0.107	0.0339	0.167	1	0.186	0.0629	0.557	0.0821	0.0226	0.0193	0.151	0.00377	0.00666	0.132	0.0108	0.424	0.09	0.213	0.0818	0.0167	0.00506	0.138	0.353	0.256	0.321	0.107
ALK	JAK2	0.000678	0.18	0.00251	0.0481	0.0976	0.0906	1	0.374	0.202	0.117	0.0558	0.000443	0.0014	0.0536	0.00713	0.294	0.407	0.277	0.0601	0.0137	0.383	0.0212	0.0847	0.00823	0.205	0.123	0.311	0.0936	0.0897
ALK	TUBB	0.000209	0.0384	0.000465	0.0455	0.208	0.183	0.999	0.0135	0.159	0.335	0.162	0.0311	0.00836	0.0194	0.139	0.206	0.0259	0.0253	0.0311	0.0012	0.366	0.128	0.00015	0.00193	0.139	0.271	0.0736	0.199	0.141
ALK	PTPN6	0.000108	9.17e-06	6.19e-05	0.149	0.191	0.000759	1	0.112	0.0646	0.0168	0.264	0.0383	0.00874	0.000912	0.101	0.0752	0.0312	0.0951	0.2	0.0743	0.371	0.241	0.0394	0.0102	0.43	0.275	0.169	0.376	0.202
ALK	PIM1	2.86e-06	0.04	0.0074	0.2	0.125	0.228	0.999	0.0105	0.0081	0.261	0.224	0.00137	0.0147	0.0167	0.00153	0.109	0.175	0.0858	0.0414	0.0314	0.22	0.135	0.351	0.00814	0.0866	0.441	0.0667	0.0151	0.135
ALK	PDK1	0.000195	0.00259	0.00988	0.0591	0.432	0.109	0.998	0.328	0.117	0.0295	0.00661	0.000408	0.024	9.08e-05	0.278	0.532	0.327	0.101	0.184	0.0108	0.53	0.195	0.000645	0.00363	0.079	0.198	0.177	0.139	0.102
ALK	TLR9	0.000968	0.435	0.0117	0.291	0.0467	0.319	1	0.0275	0.135	0.00218	0.163	0.00103	0.000475	0.0264	0.0544	0.029	0.0467	0.0927	0.0207	0.0443	0.315	0.0255	0.0674	0.142	0.298	0.516	0.282	0.212	0.21
ALK	POLA1	0.000248	0.315	0.0128	0.131	0.34	0.362	1	0.403	0.0147	0.0696	0.345	0.0804	0.000368	0.254	0.0292	0.406	0.0819	0.0101	0.0113	0.0849	0.072	0.0891	0.0307	0.0596	0.0901	0.0382	0.033	0.155	0.00419
ALK	PRKCD	0.000578	0.00535	6.18e-05	0.238	0.0497	0.318	0.999	0.223	0.042	0.118	0.0636	0.031	0.00216	0.0292	0.0474	0.145	0.00108	0.0888	0.23	0.0125	0.321	0.0255	0.0728	0.207	0.252	0.516	0.0452	0.418	0.422
ALK	SLC16A1	0.000127	0.101	0.0149	0.177	0.298	0.145	0.999	0.0882	0.0908	0.052	0.467	0.0934	0.00744	0.106	0.000505	0.0459	0.132	0.235	0.0664	0.00571	0.0273	0.108	0.00411	0.0219	0.159	0.119	0.356	0.822	0.266
ALK	MKNK2	0.000107	0.246	0.092	3.69e-05	0.126	0.0532	0.243	0.111	0.000465	0.053	0.271	0.000679	0.00415	0.01	0.075	0.0663	0.0653	0.156	0.283	0.0815	0.0349	0.12	0.258	0.126	0.215	0.103	0.143	0.00993	0.129
ALKBH6	HMGB3	4.1e-05	0.0723	1.14e-07	0.0386	0.233	0.34	1	0.0713	0.336	0.00367	0.168	0.0219	0.000184	0.00379	0.0182	0.088	0.0626	0.0764	0.122	0.0985	0.138	0.061	0.0401	0.000521	0.0702	0.398	0.119	0.174	0.0254
ALKBH7	MIB2	3.9e-06	0.0269	0.0341	0.00489	0.413	0.0849	1	0.257	0.0289	0.114	0.42	0.00601	0.0108	0.00944	0.00344	0.144	0.31	0.0243	0.0732	0.127	0.845	0.136	0.00562	0.118	0.0368	0.156	0.262	0.0518	0.284
ALKBH7	MRPL20	3.9e-06	0.0269	0.00919	0.00489	0.219	0.0849	0.999	0.0402	0.00955	0.0332	0.286	0.00601	0.0108	0.00944	0.00344	0.249	0.29	0.0687	0.0249	0.107	0.181	0.136	0.00562	0.118	0.0374	0.156	0.262	0.111	0.169
ALKBH7	EIF3I	1.51e-06	0.152	0.000552	0.0798	0.205	0.0193	0.999	0.0236	0.0194	0.021	0.305	0.00176	0.0508	0.000452	0.00528	0.107	0.105	0.0555	0.00157	0.0614	0.153	0.196	0.0255	0.0309	0.111	0.0102	0.105	0.00877	0.167
ALKBH7	C1orf159	3.9e-06	0.0269	0.000606	0.00489	0.542	0.0653	0.456	0.173	0.0289	0.114	0.176	0.00601	0.0108	0.00944	0.00344	0.0257	0.141	0.0687	0.0732	0.161	0.845	0.118	0.00562	0.118	0.0374	0.156	0.058	0.00736	0.554
ALKBH7	TNFRSF14	3.9e-06	0.0269	0.0365	0.00489	0.252	0.0849	0.999	0.355	0.0289	0.0073	0.208	0.00601	0.0108	0.00944	0.00344	0.193	0.0163	0.0237	0.0508	0.0352	0.536	0.136	0.00562	0.118	0.0374	0.156	0.262	0.0817	0.177
ALKBH7	LSM10	2.54e-05	0.0718	0.000405	0.102	0.36	0.0179	1	0.308	0.0187	0.0265	0.168	0.0108	0.0115	0.00251	0.00308	0.0619	0.0401	0.0461	0.0864	0.00621	0.172	0.46	0.0331	0.313	0.0625	0.00737	0.27	0.011	0.138
ALKBH7	ZBTB8OS	7.92e-07	0.143	0.000913	0.0798	0.205	0.0193	0.999	0.166	0.0173	0.0217	0.608	0.0039	0.0508	0.000451	0.00584	0.117	0.0822	0.0626	0.0218	0.0427	0.742	0.196	0.0255	0.252	0.0455	0.0102	0.212	0.0046	0.0733
ALKBH7	CPSF3L	3.9e-06	0.0269	0.0365	0.00489	0.312	0.0849	0.999	0.0353	0.0289	0.114	0.137	0.00601	0.0108	0.00944	0.00344	0.249	0.31	0.0369	0.0732	0.069	0.845	0.0618	0.00562	0.118	0.0374	0.156	0.0858	0.0226	0.372
ALKBH7	PARK7	1.33e-06	0.0564	0.0016	0.0076	0.267	0.197	1	0.368	0.00888	0.0686	0.258	0.0105	0.028	0.00246	0.083	0.217	0.0765	0.079	0.0251	0.11	0.182	0.123	0.00264	0.122	0.0146	0.164	0.286	0.00396	0.234
ALKBH7	PUSL1	3.9e-06	0.0269	0.00219	0.00489	0.0688	0.0849	0.999	0.0132	0.00144	0.0864	0.228	0.00601	0.0108	0.00944	0.00344	0.249	0.31	0.0687	0.0732	0.0821	0.631	0.136	0.00562	0.0871	0.0277	0.156	0.0993	0.00994	0.265
ALKBH7	GLTPD1	3.9e-06	0.0269	0.0336	0.00489	0.343	0.0849	0.999	0.119	0.00821	0.114	0.112	0.00601	0.0108	0.00944	0.00344	0.249	0.31	0.0687	0.0732	0.0206	0.333	0.135	0.00562	0.118	0.0374	0.135	0.137	0.0153	0.651
ALKBH7	RPL11	1.79e-05	0.00937	0.0371	0.0146	0.658	0.0678	0.999	0.0908	0.124	0.0346	0.296	0.0302	0.126	0.00169	0.0327	0.224	0.00985	0.19	0.17	0.0422	0.274	0.204	0.0406	0.121	0.0294	0.0929	0.282	0.0501	0.332
ALKBH7	SDF4	3.9e-06	0.0269	0.00316	0.00489	0.106	0.00186	0.999	0.355	0.0289	0.0298	0.362	0.00601	0.0108	0.00944	0.00344	0.249	0.31	0.0687	0.0732	0.0705	0.566	0.136	0.00562	0.118	0.0374	0.156	0.153	0.538	0.6
ALKBH7	TRAPPC3	3.68e-05	0.0745	0.0306	0.102	0.189	0.0179	0.999	0.13	0.0226	0.0265	0.229	0.0206	0.0162	0.00522	0.00308	0.0619	0.0406	0.0402	0.0817	0.0322	0.597	0.196	0.0331	0.314	0.028	0.00737	0.0588	0.0644	0.132
ALKBH7	HES4	3.9e-06	0.0179	0.000104	0.00489	0.658	0.0849	0.999	0.355	0.0289	0.114	0.375	0.00601	0.0108	0.00944	0.00344	0.249	0.0982	0.0561	0.0309	0.0368	0.845	0.136	0.00562	0.0385	0.0374	0.156	0.0902	0.324	0.0518
ALKBH7	TMEM54	1.17e-06	0.111	3.54e-06	0.0798	0.0671	0.0153	1	0.00945	0.0169	0.014	0.0255	0.0201	0.0508	0.000444	0.00584	0.252	0.0595	0.0626	0.463	0.0887	0.23	0.196	0.0278	0.127	0.0237	0.0102	0.301	0.0609	0.167
AMH	C1orf63	3.61e-05	0.0104	0.288	0.0095	0.283	0.0748	1	0.0655	0.0984	0.0824	0.203	0.0338	0.0536	0.00147	0.0123	0.126	0.0379	0.104	0.207	0.0277	0.737	0.0204	0.237	0.0663	0.0568	0.0929	0.281	0.0492	0.421
ANGPTL4	SPSB1	1.76e-05	0.0844	0.223	0.0126	0.244	0.0685	0.999	0.197	0.0126	0.0243	0.347	0.0105	0.00771	0.00219	0.035	0.0287	0.0168	0.0571	0.345	0.0635	0.231	0.105	0.00681	0.132	0.00926	0.131	0.279	0.0461	0.532
ANK3	ABLIM1	2.52e-07	0.229	0.011	0.0199	0.152	0.195	1	0.133	0.415	0.00444	0.302	7.48e-06	0.0314	0.0733	7.77e-16	0.00986	0.171	0.0639	0.00109	0.0676	0.392	0.433	0.242	0.0205	0.311	0.173	0.158	0.0938	0.079
ANKRD24	CROCC	5.3e-07	0.0191	0.103	0.0109	0.543	0.0519	0.999	0.034	0.268	0.0664	0.0908	0.0185	0.0134	0.00141	0.00658	0.0776	0.039	0.000262	0.0144	0.0291	0.157	0.0689	0.00372	0.000748	0.0208	0.164	0.016	0.0343	0.242
AP3D1	ATP13A2	6.43e-06	0.053	3.07e-05	0.0112	0.222	0.0228	1	0.058	0.197	0.2	0.517	0.0415	0.0134	0.00116	0.00658	0.0288	0.057	0.0667	0.105	0.0137	0.544	0.108	0.0421	0.192	0.0318	0.164	0.119	0.0364	0.243
AP3D1	GPR157	4.4e-06	0.0444	0.0131	0.0142	0.416	0.0763	0.999	0.103	0.0112	0.0627	0.314	0.00884	0.0143	0.00227	0.0765	0.187	0.109	0.0764	0.0149	0.0565	0.596	0.0366	0.0598	0.282	0.0277	0.164	0.17	0.0504	0.533
[truncated: 1,894 more rows]

## Sheet: 5. SR-DD beta
Datatset Table EV5. Clinical impact of DD-SR in pancancer and each cancer type
[truncated: 1,969 more rows]

## Sheet: 6.SR-PPI
Dataset Table EV6:PPI SR network
rescuer	vulnerable
PLG	ENO1
[truncated: 142 more rows]

## Sheet: 7.PPI Rescuer  GO 
Dataset Table EV7: KEGG enrichment of PPI-SR rescuer genes ('clusterProfiler" with default parameters)
[truncated: 77 more rows]

[truncated: 27 more sheets: 8.PPI Vulnerable  GO , 9.  Published DU-SR interaction, 10.Pooled shRNA experiments, 11. Dasatinib and BYL719, 12. Dasatinib and MK2206, 13. BYL719 and Rapamycin, 14. BYL719 and ink128, 15. Erlotinib and MK2206, 16. PND1186  and Rapa, 17. PND1186 and ink, 18.BYL719 and mTOR siRNA, 19.dasatinib and PI3K siRNA, 20. PDX drug combination, 21.Rescuer GO, 22.Vulnerable GO, 23. 81 NSCLC cell lines, 24. NSCLC drug concentration, 25. NSCLC Raw data, 26. NSCLC result summary, 28. PD1 rescuers pathways …]
