# Supplementary material for: Genome‐wide prediction of synthetic rescue mediators of resistance to targeted and immunotherapy
Source: Mol Syst Biol. 2019 Mar 12;15(3):e8323. doi: 10.15252/msb.20188323 (PMC6413886; doi:10.15252/msb.20188323)
Supplement: Supplementary file 3 — Code EV1 [file MSB-15-e8323-s003.zip]

Archive with 22 entries (19 files):
- src/
- src/.DS_Store
- __MACOSX/
- __MACOSX/src/
- __MACOSX/src/._.DS_Store
- src/source.incisor.R
- __MACOSX/src/._source.incisor.R
- src/HyperGeometricTest.pair.cpp
- __MACOSX/src/._HyperGeometricTest.pair.cpp
- src/tumor.purity.update.prob.R
- __MACOSX/src/._tumor.purity.update.prob.R
- src/INCISOR.DU.R
- __MACOSX/src/._INCISOR.DU.R
- src/README
- __MACOSX/src/._README
- src/TODO
- __MACOSX/src/._TODO
- src/TODO.R
- __MACOSX/src/._TODO.R
- src/INCISOR.DU.top500.R
- __MACOSX/src/._INCISOR.DU.top500.R
- __MACOSX/._src
