# Supplementary material for: Genome‐wide prediction of synthetic rescue mediators of resistance to targeted and immunotherapy
Source: Mol Syst Biol. 2019 Mar 12;15(3):e8323. doi: 10.15252/msb.20188323 (PMC6413886; doi:10.15252/msb.20188323)
Supplement: Supplementary file 4 — Cytoscape_network [file MSB-15-e8323-s004.zip]

Archive with 8 entries (5 files):
- cytoscape_network/
- cytoscape_network/sr.dd.submit.cys
- __MACOSX/
- __MACOSX/cytoscape_network/
- __MACOSX/cytoscape_network/._sr.dd.submit.cys
- cytoscape_network/sr.du.submit.cys
- __MACOSX/cytoscape_network/._sr.du.submit.cys
- __MACOSX/._cytoscape_network
